# Supplementary material for: Small Non-coding RNA Expression and Vertebrate Anoxia Tolerance
Source: Front Genet. 2018 Jul 10;9:230. doi: 10.3389/fgene.2018.00230 (PMC6048248; doi:10.3389/fgene.2018.00230)
Supplement: Supplementary file 1 [file Table_1.xlsx]

## Sheet: Sheet2
Supplementary Table S1. Western painted turtle sample data including ancillary measures.
Date (m/d/yr)	Group	New Turtle ID	Sex	Turtle Wt (g)	CA length (mm)	PL length (mm)	PL wet wt (g)	CA wet wt (g)	LF wet wt (g)	RF wet wt (g)	Empty liver tube (g)	Liver tube + liver (g)	Liver weight (g)	Blood PO2 (mmHg)	Blood pH	Blood PCO2 (mmHg)	Blood HCO3 (meq/L)	Plasma lactate (mM)	Plasma glucose (mM)	Hematocrit (%)	Comments
2015-02-05	3°C Control	PM01	F	378	141.63	132.19	38.1945	69.4798	0.6624	0.6451	14.6027	33.107	18.5043	N/A	N/A	N/A	N/A	1.935	4.38	32	Large female; lots of fat; small chunk of liver not in total liver tube (1cm3); dark plasma; no urine b/c bladder accidentally cut; not able to catheterize
2015-02-05	3°C Control	PM02	M	225	120.73	111.76	26.4844	44.668	0.4049	0.3996	14.5334	24.7706	10.2372	15.6	7.87	13.5	36.4	8.315	10.6	31.5	Male; got a sample for blood gas measurements; lots of pee and uric acid; some heparin may have gotten into blood sample for metabolites
2015-02-05	3°C Control	PM03	F	175	108.1	102.77	23.4055	38.4822	0.3027	0.2892	14.6587	22.2817	7.623	N/A	N/A	N/A	N/A	3.78	4.69	16	Female; cerebellum sample very small; no blood gas sample; anaemic; low/no fat; worm collected from liver; no urine; overall, sickly looking turtle
2015-02-05	3°C Control	PM04	M	179	95.28	87.8	20.5445	36.7239	0.3079	0.3168	14.6388	25.8305	11.1917	31	8.06	11.3	53.6	1.21	9.41	31	collected blood for blood gas; male
Date (m/d/yr)	Group	New Turtle ID	Sex	Turtle Wt (g)	CA length (mm)	PL length (mm)	PL wet wt (g)	CA wet wt (g)	LF wet wt (g)	RF wet wt (g)	Empty liver tube (g)	Liver tube + liver (g)	Liver weight (g)	Blood PO2 (mmHg)	Blood pH	Blood PCO2 (mmHg)	Blood HCO3 (meq/L)	Plasma lactate (mM)	Plasma glucose (mM)	Hematocrit (%)	Comments
2015-02-13	3°C Anoxic	PM06	F	193	110.1	105.2	22.516	34.87	0.3371	0.3864	14.5522	26.068	11.5158	0.4	7.73	19.2	37.5	23.47	9.18	39	*note: all turtles were very active*; small turtle; able to obtain blood from artery; no urine; female; cerebellum broken when collecting=not complete; gas in lungs
2015-02-13	3°C Anoxic	PM07	M	153	99.38	95.06	15.545	28.28	0.3339	0.3196	14.606	21.81	7.204	0.45	7.7	13.4	24.4	25.09	6.38	36.5	collected blood from artery; gas in lungs
2015-02-13	3°C Anoxic	PM08	M	235	120	111.62	29.495	48.38	0.3588	0.3484	14.7529	21.8689	7.116	0.45	7.67	24.9	42.3	28.54	6.46	39	cysts on stomach (exterior); worm on liver (exterior); collected both whole stomach and liver worm; part of liver fell into liquid N (lost); no urine; gas in lungs; big, black seminiferous tubules
2015-02-13	3°C Anoxic	PM09	M	308	137.87	126.23	34.293	61.31	0.4696	0.4508	14.6825	33.176	18.4935	0.5	7.66	24.6	40.8	24.1	10.05	35.5	lots of fat; ~1/6 of liver fell/flew across room and landed behind desk=lost; small amount of urine collected; squeezed gas out of lungs when clamped
Date (m/d/yr)	Group	New Turtle ID	Sex	Turtle Wt (g)	CA length (mm)	PL length (mm)	PL wet wt (g)	CA wet wt (g)	LF wet wt (g)	RF wet wt (g)	Empty liver tube (g)	Liver tube + liver (g)	Liver weight (g)	Blood PO2 (mmHg)	Blood pH	Blood PCO2 (mmHg)	Blood HCO3 (meq/L)	Plasma lactate (mM)	Plasma glucose (mM)	Hematocrit (%)	Comments
2015-02-20	3°C Recovered	PM11	M	196	118.8	107.78	22.8111	40.3626	0.3404	0.3275	14.5154	23.2105	8.6951	30.1	7.97	9.9	38.2	9.37	9.35	30.5	blood gas sample collected; very full bladder
2015-02-20	3°C Recovered	PM12	M	168	107.23	96.84	19.9672	33.763	0.2609	0.2454	14.5807	22.8699	8.2892	86.6	8.08	8.3	41.4	10.58	5.14	38.5	blood gas sample collected; full bladder
2015-02-20	3°C Recovered	PM13	M	184	108.06	98.84	18.384	37.9872	0.2776	0.2768	14.5423	21.112	6.5697	96.3	8	10.1	41.6	9.49	7.68	42	no cerebellum; telencephalon "A" fell on blue paper covering table; some fat deposits; chunk of liver (3 cm3) fell into liquid nitrogen bucket=lost; lid to liver tube changed b/c fell on floor but this shouldn’t change the weight
2015-02-20	3°C Recovered	PM14	F	276	124.46	115.47	29.5468	55.4376	0.4507	0.4634	14.5187	27.227	15.4683	40.2	8.035	9.3	41.9	11.47	11.15	27.5	fat deposits; quite a bit of urine; 2.76 g of liver discarded b/c fell on floor (included in final weight calc.); penetration/puncture through carapace with something organic and squishy, dk grey in it
