# Supplementary material for: Small Non-coding RNA Expression and Vertebrate Anoxia Tolerance
Source: Front Genet. 2018 Jul 10;9:230. doi: 10.3389/fgene.2018.00230 (PMC6048248; doi:10.3389/fgene.2018.00230)
Supplement: Supplementary file 2 [file Table_2.xlsx]

## Sheet: Sheet1
Supplementary Table S2. Sample information including animal sex and weight, treatment, RNA extraction information, trimming, filtering, and genome annotation stats.															Trimmomatic					CLC extract & count: 15 - 27 nucleotides filter						Genome Annotation
Original name	Sample	New Name	Library ID	NCBI name	bioproject accession	Species	Sex	Body mass (g)	Body Length (cm)	Treatment	Treatment details	RNA conc ng/µl	260/280 ratio	Sequencing cycle length	Input reads	Surviving reads	% surviving	Dropped reads	% dropped	reads entering	avg length after trim	reads remaining	% trimmed	avg length after trim	Small RNAs	small RNAs annotating	% small RNAs annotated	reads annotated	% reads annotated
C24-1	C-1dR1	C_R1_2	RNA150709JP_C-1dR1m	ccar_1s	PRJNA375815	Carp	M	14.8		1d Re-Oxygenation		228.48	2.15	50	12860506	12436085	96.6998	424421	3.30019	12436085	24.3	10557832	84.8968	21.9	228670	65623	28.6977	8357136	79.1558
C25-1	C-1dR2	C_R1_4	RNA150709JP_C-1dR2m	ccar_2s	PRJNA375815	Carp	F	37.5		1d Re-Oxygenation		361.44	2.15	50	5023439	4130838	82.2313	892601	17.7687	4130838	22.6	3868618	93.6521	21.7	93263	35750	38.3325	3228091	83.443
C26-1	C-1dR3	C_R1_1	RNA150709JP_C-1dR3m	ccar_3s	PRJNA375815	Carp	M	32		1d Re-Oxygenation		310.32	2.16	50	19438580	18990153	97.6931	448427	2.30689	18990153	24	16125711	84.9162	21.8	287903	68351	23.741	11751718	72.8757
C28-1	C-1dR4	C_R1_3	RNA150709JP_C-1dR4m	ccar_4s	PRJNA375815	Carp	F	44.8		1d Re-Oxygenation		418	2.17	50	6489635	6274961	96.692	214674	3.30795	6274961	22.9	5821313	92.7705	21.7	122724	36811	29.9949	4662132	80.0873
C34-1	C-6dR1	C_R6_3	RNA150709JP_C-6dR1m	ccar_5s	PRJNA375815	Carp	F	23.4		6d Re-Oxygenation		306.96	2.14	50	36199659	34927982	96.487	1271677	3.51295	34927982	22.8	32649770	93.4774	21.8	436643	119302	27.3225	25877608	79.2582
C36-1	C-6dR2	C_R6_4	RNA150709JP_C-6dR2m	ccar_6s	PRJNA375815	Carp	F	18.3		6d Re-Oxygenation		240.72	2.15	50	24218360	23184142	95.7296	1034218	4.27039	23184142	23.5	20805007	89.7381	21.9	353095	91558	25.9301	16375715	78.7105
C37-1	C-6dR3	C_R6_1	RNA150709JP_C-6dR3m	ccar_7s	PRJNA375815	Carp	M	28.2		6d Re-Oxygenation		311.6	2.14	50	10180329	8806328	86.5034	1374001	13.4966	8806328	22.9	8311122	94.3767	21.9	142439	39883	28.0001	6836371	82.2557
C35-2	C-6dR4	C_R6_2	RNA150709JP_C-6dR4m	ccar_8s	PRJNA375815	Carp	M	18.3		6d Re-Oxygenation		400.8	2.17	50	26736440	26260842	98.2212	475598	1.77884	26260842	23	24347492	92.7141	21.8	225328	65133	28.9059	20650421	84.8154
C4-1	C-A1	C_A_4	RNA150709JP_C-A1m	ccar_9s	PRJNA375815	Carp	F	24.4		6d Anoxia		220.08	2.16	50	26388093	25525995	96.733	862098	3.267	25525995	23.4	22616721	88.6027	21.7	403529	95687	23.7125	16281340	71.9881
C8-1	C-A2	C_A_2	RNA150709JP_C-A2m	ccar_10s	PRJNA375815	Carp	F	22.5		6d Anoxia		258.8	2.16	50	18066317	14692996	81.3281	3373321	18.6719	14692996	22.7	13883066	94.4876	21.8	211888	59428	28.0469	11260009	81.1061
C1-1	C-A3	C_A_1	RNA150709JP_C-A3m	ccar_11s	PRJNA375815	Carp	M	43.5		6d Anoxia		329.76	2.17	50	5658791	5430156	95.9596	228635	4.04035	5430156	23.1	4926768	90.7298	21.8	103498	36224	34.9997	4027579	81.7489
C5-1	C-A4	C_A_3	RNA150709JP_C-A4m	ccar_12s	PRJNA375815	Carp	M	36.8		6d Anoxia		363.76	2.18	50	9945211	9101607	91.5175	843604	8.48251	9101607	22.7	8472254	93.0853	21.7	175692	55589	31.64	6888427	81.3057
C22-1	C-C1	C_C_1	RNA150709JP_C-C1m	ccar_13s	PRJNA375815	Carp	F	31.6		6d Normoxia		331.28	2.17	50	31886006	29059417	91.1353	2826589	8.86467	29059417	22.7	27069427	93.152	21.7	408153	120473	29.5166	21969052	81.1582
C14-1	C-C2	C_C_3	RNA150709JP_C-C2m	ccar_14s	PRJNA375815	Carp	F	16.2		6d Normoxia		258.72	2.16	50	7236376	6613160	91.3877	623216	8.61227	6613160	23.1	5986480	90.5237	21.7	171800	46477	27.053	4323585	72.2225
C16-1	C-C3	C_C_2	RNA150709JP_C-C3m	ccar_15s	PRJNA375815	Carp	M	38.6		6d Normoxia		273.04	2.16	50	11734400	10791062	91.9609	943338	8.03908	10791062	22.4	10272546	95.1949	21.7	224167	68575	30.591	8336197	81.1503
C18-1	C-C4	C_C_4	RNA150709JP_C-C4m	ccar_16s	PRJNA375815	Carp	M	56.8		6d Normoxia		430.48	2.17	50	16596151	16200777	97.6177	395374	2.38232	16200777	24	13988354	86.3437	21.9	247037	67316	27.2494	11067277	79.1178
F1B-1	F-A1	F_A_2	RNA150709JP_F-A1m	rpip_1s	PRJNA375816	Frog	not collected	not collected		Anoxia		475.84	2.18	50	10847128	9889202	91.1689	957926	8.83115	9889202	28	5946477	60.131	21.8	499362	NA	NA	NA	NA
F2B-1	F-A2	F_A_4	RNA150709JP_F-A2m	rpip_2s	PRJNA375816	Frog	not collected	not collected		Anoxia		332.72	2.17	50	26231952	22165166	84.4968	4066786	15.5032	22165166	24.7	17026899	76.8183	21.5	1040488	NA	NA	NA	NA
F3B-1	F-A3	F_A_3	RNA150709JP_F-A3m	rpip_3s	PRJNA375816	Frog	not collected	not collected		Anoxia		309.04	2.16	50	8746300	8412376	96.1821	333924	3.81789	8412376	27.8	5553180	66.012	22	247774	NA	NA	NA	NA
F4B-1	F-A4	F_A_1	RNA150709JP_F-A4m	rpip_4s	PRJNA375816	Frog	not collected	not collected		Anoxia		525.92	2.16	50	18268293	14972948	81.9614	3295345	18.0386	14972948	24.6	12297490	82.1314	21.7	638102	NA	NA	NA	NA
F5B-2	F-B1	F_R_3	RNA150709JP_F-B1m	rpip_5s	PRJNA375816	Frog	not collected	not collected		Recovery		819.84	2.18	50	23879381	22831370	95.6112	1048011	4.38877	22831370	27.8	13443275	58.8807	21.9	1230992	NA	NA	NA	NA
F6B-2	F-B2	F_R_4	RNA150709JP_F-B2m	rpip_6s	PRJNA375816	Frog	not collected	not collected		Recovery		235.68	2.16	50	15701377	15171897	96.6278	529480	3.37219	15171897	28.6	7793500	51.368	21.9	648234	NA	NA	NA	NA
F7B-1	F-B3	F_R_2	RNA150709JP_F-B3m	rpip_7s	PRJNA375816	Frog	not collected	not collected		Recovery		268.4	2.17	50	9893511	8799256	88.9397	1094255	11.0603	8799256	24.3	6912479	78.5575	21.5	352926	NA	NA	NA	NA
F8B-1	F-B4	F_R_1	RNA150709JP_F-B4m	rpip_8s	PRJNA375816	Frog	not collected	not collected		Recovery		215.2	2.17	50	15890601	14541174	91.508	1349427	8.49198	14541174	26.6	10423382	71.6818	21.9	718621	NA	NA	NA	NA
F9-1	F-C1	F_C_3	RNA150709JP_F-C1m	rpip_9s	PRJNA375816	Frog	not collected	not collected		Control		442.4	2.16	50	13882185	11533182	83.079	2349003	16.921	11533182	26.4	6784975	58.83	21.5	368422	NA	NA	NA	NA
F10B-1	F-C2	F_C_1	RNA150709JP_F-C2m	rpip_10s	PRJNA375816	Frog	not collected	not collected		Control		268	2.16	50	30420225	29286412	96.2728	1133813	3.72717	29286412	28.1	15207911	51.9282	21.9	698558	NA	NA	NA	NA
F11-1	F-C3	F_C_2	RNA150709JP_F-C3m	rpip_11s	PRJNA375816	Frog	not collected	not collected		Control		222.72	2.11	50	12726244	8802272	69.1663	3923972	30.8337	8802272	27	5650661	64.1955	21.5	507926	NA	NA	NA	NA
H32-1	S-A1	S_A_4	RNA150709JP_S-A1m	hocel_1s	PRJNA375814	Shark	M	458.1	59	Anoxia	A1+A2 (anoxia till loss of righting, 24h recovery, 50 min anoxia)	400.8	2.17	50	8595702	8163984	94.9775	431718	5.02249	8163984	25	6763085	82.8405	21.8	194599	NA	NA	NA	NA
H24-1	S-A2	S_A_3	RNA150709JP_S-A2m	hocel_2s	PRJNA375814	Shark	M	451.1	57	Anoxia	A1+A2 (anoxia till loss of righting, 24h recovery, 50 min anoxia)	1244.48	2.2	50	13511525	12667095	93.7503	844430	6.2497	12667095	27.7	8368512	66.065	21.9	582103	NA	NA	NA	NA
H09-3	S-A3	S_A_1	RNA150709JP_S-A3m	hocel_3s	PRJNA375814	Shark	M	445.1	59	Anoxia	A1+A2 (anoxia till loss of righting, 24h recovery, 50 min anoxia)	572.4	2.19	50	16583580	15610333	94.1313	973247	5.86874	15610333	26.7	11211076	71.8183	21.82	515135	NA	NA	NA	NA
H19-3	S-A4	S_A_2	RNA150709JP_S-A4m	hocel_4s	PRJNA375814	Shark	M	409.3	55.5	Anoxia	A1+A2 (anoxia till loss of righting, 24h recovery, 50 min anoxia)	447.6	2.18	50	5450547	4290581	78.7184	1159966	21.2816	4290581	23.8	3609890	84.1352	21.6	225604	NA	NA	NA	NA
H08	S-C1	S_C_2	RNA150709JP_S-C1m	hocel_5s	PRJNA375814	Shark	M	286.7	51	Control	C1 + 2 h (in hold tank)	2477.6	2.06	50	17059560	14170579	83.0653	2888981	16.9347	14170579	24.3	11977244	84.5219	21.8	447049	NA	NA	NA	NA
H13	S-C2	S_C_1	RNA150709JP_S-C2m	hocel_6s	PRJNA375814	Shark	M	334.9	56	Control	C1 + 2 h (in hold tank)	1312.72	2.22	50	19326475	13655107	70.6549	5671368	29.3451	13655107	25.6	10534813	77.1493	21.9	485368	NA	NA	NA	NA
H30	S-C3	S_C_3	RNA150709JP_S-C3m	hocel_7s	PRJNA375814	Shark	M	445.6	57	Control	C1 + 2 h (in hold tank)	946.48	2.2	50	23742399	21860180	92.0723	1882219	7.92767	21860180	26.7	16066079	73.4947	21.9	821633	NA	NA	NA	NA
H34	S-C4	S_C_4	RNA150709JP_S-C4m	hocel_8s	PRJNA375814	Shark	M	388.8	54	Control	C1 + 2 h (in hold tank)	943.52	2.21	50	11704288	8231522	70.3291	3472766	29.6709	8231522	23.2	7203097	87.5063	21.6	406582	NA	NA	NA	NA
H27-1	S-R1	S_R_2	RNA150709JP_S-R1m	hocel_9s	PRJNA375814	Shark	M	468.9	60	Recovery	A1 + 2 h (anoxia until loss of righting reflex + 2 h recovery)	460.8	2.18	50	23656222	20055362	84.7784	3600860	15.2216	20055362	23	17892898	89.2175	21.6	644945	NA	NA	NA	NA
H07	S-R2	S_R_3	RNA150709JP_S-R2m	hocel_10s	PRJNA375814	Shark	M	301	52	Recovery	A1 + 2 h (anoxia until loss of righting reflex + 2 h recovery)	444.88	2.19	50	20173097	17899690	88.7305	2273407	11.2695	17899690	26.2	13397201	74.846	21.7	670728	NA	NA	NA	NA
H12	S-R3	S_R_1	RNA150709JP_S-R3m	hocel_11s	PRJNA375814	Shark	M	402.8	56.5	Recovery	A1 + 2 h (anoxia until loss of righting reflex + 2 h recovery)	1181.6	2.22	50	8893542	7031257	79.0603	1862285	20.9397	7031257	23.4	6129289	87.172	21.6	326762	NA	NA	NA	NA
H28-1	S-R4	S_R_4	RNA150709JP_S-R4m	hocel_12s	PRJNA375814	Shark	M	159.4	41.5	Recovery	A1 + 2 h (anoxia until loss of righting reflex + 2 h recovery)	555.6	2.2	50	10617211	9876425	93.0228	740786	6.97722	9876425	26.7	7378172	74.7049	21.9	435982	NA	NA	NA	NA
PM06-1	T-A1	T_A_2	RNA150709JP_T-A1m	cpicta_1s	PRJNA375813	Turtle	F	187		3˚C Anoxia		331.36	2.18	50	17759968	13384440	75.363	4375528	24.637	13384440	23.3	11924445	89.0918	21.5	314075	142755	45.4525	9471325	79.4278
PM07-1	T-A2	T_A_3	RNA150709JP_T-A2m	cpicta_2s	PRJNA375813	Turtle	M	151		3˚C Anoxia		341.68	2.18	50	6910778	4821837	69.7727	2088941	30.2273	4821837	22.3	4497207	93.2675	21.3	176213	69418	39.3944	3221233	71.6274
PM08-1	T-A3	T_A_4	RNA150709JP_T-A3m	cpicta_3s	PRJNA375813	Turtle	F	233		3˚C Anoxia		544.4	2.2	50	15254084	13272917	87.0122	1981167	12.9878	13272917	23.3	11828079	89.1144	21.6	275786	120911	43.8423	9537580	80.6351
PM09	T-A4	T_A_1	RNA150709JP_T-A4m	cpicta_4s	PRJNA375813	Turtle	F	309		3˚C Anoxia		613.6	2.16	50	28327108	22564188	79.6558	5762920	20.3442	22564188	23.9	19270914	85.4049	21.5	408667	215990	52.8523	15822277	82.1044
PM01-1	T-C1	T_C_1	RNA150709JP_T-C1m	cpicta_5s	PRJNA375813	Turtle	M	378		3˚C Control		594.48	2.19	50	11356292	10804993	95.1454	551299	4.85457	10804993	24	9412988	87.117	21.7	192925	92443	47.9165	7630739	81.0661
PM02-1	T-C2	T_C_2	RNA150709JP_T-C2m	cpicta_6s	PRJNA375813	Turtle	M	255		3˚C Control		325.36	2.18	50	10040333	8391386	83.5768	1648947	16.4232	8391386	24.2	7113390	84.7701	21.5	219704	93323	42.4767	5583578	78.4939
PM03-1	T-C3	T_C_3	RNA150709JP_T-C3m	cpicta_7s	PRJNA375813	Turtle	F	175		3˚C Control		373.52	2.18	50	8409080	7883126	93.7454	525954	6.2546	7883126	23.9	6906248	87.608	21.7	164116	67129	40.9034	5489869	79.4913
PM04-1	T-C4	T_C_4	RNA150709JP_T-C4m	cpicta_8s	PRJNA375813	Turtle	M	179		3˚C Control		728.64	2.18	50	17088505	16143962	94.4726	944543	5.52736	16143962	24.3	13651382	84.5603	21.6	290694	130571	44.917	10915653	79.9601
PM12	T-R1	T_R_2	RNA150709JP_T-R1m	cpicta_9s	PRJNA375813	Turtle	F	164		3˚C Recovery		686.16	2.19	50	7929696	7711197	97.2445	218499	2.75545	7711197	25.2	6303243	81.7414	21.9	184384	75309	40.8436	4866548	77.2071
PM13	T-R2	T_R_3	RNA150709JP_T-R2m	cpicta_10s	PRJNA375813	Turtle	M	185		3˚C Recovery		787.92	2.17	50	18703872	14602914	78.0743	4100958	21.9257	14602914	22.7	13490796	92.3843	21.4	284551	100017	35.1491	9563085	70.886
PM11-1	T-R3	T_R_1	RNA150709JP_T-R3m	cpicta_11s	PRJNA375813	Turtle	M	195		3˚C Recovery		450.48	2.19	50	17099017	14195506	83.0194	2903511	16.9806	14195506	23.7	12333562	86.8836	21.4	308814	124863	40.4331	9748767	79.0426
PM14-1	T-R4	T_R_4	RNA150709JP_T-R4m	cpicta_12s	PRJNA375813	Turtle	F	275		3˚C Recovery		419.04	2.18	50	11050958	7788380	70.477	3262578	29.523	7788380	22.8	7104332	91.2171	21.4	211621	100705	47.5874	5645521	79.4659

## Sheet: Sheet2
	New Turtle ID	Turtle ID	Treatment	Sex	Weight (g)	Carapace Length (mm)	Plastron Length (mm)	log(mass)	log(CL)	log(PL)
2015-02-05	PM04	2	Control	M	179	95.28	87.8	2.2529	1.979	1.9435
2015-02-05	PM02	4	Control	M	225	120.73	111.76	2.3522	2.0818	2.0483
2015-02-05	PM05	5	Control	M	191	114.22	104.98	2.281	2.0577	2.0211
2015-02-05	PM03	6	Control	F	175	108.1	102.77	2.243	2.0338	2.0119
2015-02-05	PM01	9	Control	F	378	141.63	132.19	2.5775	2.1512	2.1212
2015-02-13	PM10	1	Anoxia	M	215	118.02	110.5	2.3324	2.072	2.0434
2015-02-13	PM06	3	Anoxia	F	187	109.67	105.1	2.2718	2.0401	2.0216
2015-02-13	PM09	8	Anoxia	F	309	138.92	126.17	2.49	2.1428	2.101
2015-02-13	PM08	11	Anoxia	M	233	120.76	112.48	2.3674	2.0819	2.0511
2015-02-13	PM07	15	Anoxia	M	151	100.41	95.1	2.179	2.0018	1.9782
2015-02-20	PM11	7	Recovery	M	195	119.21	108.31	2.29	2.0763	2.0347
2015-02-20	PM13	10	Recovery	M	185	107.78	99.39	2.2672	2.0325	1.9973
2015-02-20	PM14	12	Recovery	F	275	124.02	115.8	2.4393	2.0935	2.0637
2015-02-20	PM12	13	Recovery	M	164	107.48	97.69	2.2148	2.0313	1.9899
2015-02-20	PM15	14	Recovery	F	340	137.24	130.3	2.5315	2.1375	2.1149
