# Supplementary material for: Small Non-coding RNA Expression and Vertebrate Anoxia Tolerance
Source: Front Genet. 2018 Jul 10;9:230. doi: 10.3389/fgene.2018.00230 (PMC6048248; doi:10.3389/fgene.2018.00230)
Supplement: Supplementary file 3 [file Table_3.xlsx]

## Sheet: shark catalog
Supplementary Table S3. Complete list of sequences identified in each species' small ncRNA catalog. Annotation and category provided for each sequence. Sheet 1: shark; sheet 2: carp; sheet 3: frog; sheet 4: turtle.
X	annotation simplified	category
AAAAAAAAAAAAAAAAA	miR_3908	miRNA
AAAAAAAAAAAAAAAAAAAAAA	miR_394	miRNA
AAAAAAAAAAAAAAAAAAAAAAA	miR_394	miRNA
AAAAAAAAAAAAAAAAAAAAAAAA	miR_5645	miRNA
AAAAAAAAAAAAAAAAAAAAAAAAA	miR_5645	miRNA
AAAAAAAAAAAAAAAAAAAAAAAAAA	miR_5645	miRNA
AAAAAAAAAAAAAAAAAAAAAAAAAAA	miR_5645	miRNA
AAAAAAAAGGCGGGAGAAAGAAA		unknown
AAAAAAAATCACTGAACCCA		unknown
AAAAAAAATTCGTTATGGC		rRNA
AAAAAAACGAGCTTTTTAACCCTGAGC		small nucleolar RNA
AAAAAAAGGCGGGAGAAAGT		unknown
AAAAAAATCACTGAACCCA		unknown
AAAAAACAATACAGGACT		rRNA
AAAAAACACGAATGGTACACTG		rRNA
AAAAAACATTCGCCCCTATCTGACA		unknown
AAAAAACCTGAAGGACCAGCACCTGT		unknown
AAAAAACGAGCTTTTTAACCCTGAGC		small nucleolar RNA
AAAAAACGAGCTTTTTAACCCTGAGCA		small nucleolar RNA
AAAAAACTACCTGGATGCC		unknown
AAAAAACTGATTTAATGAGGCTGATC		small nucleolar RNA
AAAAAACTGATTTAATGAGGCTGATCC		small nucleolar RNA
AAAAAAGGCGGGAGAAAGT		mito-other
AAAAAAGGGATTAAA		tRNA
AAAAAAGGGATTAAAA		rRNA
AAAAAAGGGATTAAAAA		rRNA
AAAAAAGGGATTAAAAAA		rRNA
AAAAAAGGGATTAAAAAAA		rRNA
AAAAAAGGGATTAAAAAAAA		rRNA
AAAAAAGGGATTAAAAAAAAA		rRNA
AAAAAAGGGATTGTTA		unknown
AAAAAAGGGATTGTTAA		other
AAAAAAGGGATTGTTAAAAA		unknown
AAAAAAGGGATTGTTAAGA		unknown
AAAAAAGGGATTGTTAAGGA		unknown
AAAAAAGGGATTGTTAAGGAA		unknown
AAAAAAGTCTCGTCAACATCGT		small nucleolar RNA
AAAAAATCACTGAACCCA		unknown
AAAAAATCCTGACAGTGTAACTC		unknown
AAAAAATGAGGTCTGC		unknown
AAAAAATGAGGTCTGCA		unknown
AAAAAATGAGGTCTGCAGA		unknown
AAAAAATGAGGTCTGCAGATGC		unknown
AAAAAATGAGGTCTGCAGATGCT		unknown
AAAAAATGAGGTCTGCAGATGCTG		unknown
AAAAAATGTCTGAGAT		small nucleolar RNA
AAAAAATGTCTGAGATG		small nucleolar RNA
AAAAAATGTCTGAGATGC		unknown
AAAAAATGTGGAAGAC		unknown
AAAAAATGTGGAAGACT		small nuclear RNA
AAAAAATGTGGAAGACTTGTAATTACT		unknown
AAAAAATTAGAGTGTT		unknown
AAAAAATTAGAGTGTTC		unknown
AAAAAATTAGAGTGTTCAAAG		unknown
AAAAAATTAGAGTGTTCAAAGC		unknown
AAAAAATTAGAGTGTTCAAAGCAGGC		unknown
AAAAACAATACAGGACT		rRNA
AAAAACAATGACTGCAGAT		unknown
AAAAACAATGACTGCAGATGC		unknown
AAAAACAATGACTGCAGATGCT		unknown
AAAAACACCTCCAGGACT		unknown
AAAAACATAACTCTTATACGTCAGGT		mito-rRNA
AAAAACATAACTCTTATACGTCAGGTC		mito-rRNA
AAAAACATCGCCTCCT		unknown
AAAAACATCGCCTCCTG		mito-rRNA
AAAAACATCGCCTCCTGA		mito-rRNA
AAAAACATCGCCTCCTGATA		mito-rRNA
AAAAACATTCGCCCCTATCTGACA		unknown
AAAAACCATAAACATCTTCCA		rRNA
AAAAACCCGGAGGACGTA		unknown
AAAAACCCGGAGGACGTAC		unknown
AAAAACCCGGAGGACGTACT		unknown
AAAAACGAAAGTCGGAGGTTC		rRNA
AAAAACGAGCTTTTTAACCCTGAGC		small nucleolar RNA
AAAAACGAGCTTTTTAACCCTGAGCA		small nucleolar RNA
AAAAACGAGCTTTTTAACCCTGAGCAA		small nucleolar RNA
AAAAACTAAGGCAATTGGACT		unknown
AAAAACTAGGCAAAAAG		mito-rRNA
AAAAACTGAAGTAGAGGCT		unknown
AAAAACTGATTTAATGAGGCTGATC		small nucleolar RNA
AAAAACTGATTTAATGAGGCTGATCC		small nucleolar RNA
AAAAACTGGCTTCTGACCC		unknown
AAAAACTGTAGCCATATTGCCT		unknown
AAAAACTGTCTGAGATG		rRNA
AAAAACTTCCAGCTCGGCGAAC		unknown
AAAAAGAATGGACATCGTAGTGGCATA		unknown
AAAAAGACCAAGGCCTGACT		unknown
AAAAAGAGAGTTGGTAC		unknown
AAAAAGAGCTGACGTTGCGAGT		unknown
AAAAAGAGGCTGTAGTTGGA		unknown
AAAAAGCTAGAGAACCGAATGTAT	miR_9	stress
AAAAAGCTCGTAGTT		unknown
AAAAAGCTCGTAGTTG		unknown
AAAAAGCTCGTAGTTGG		unknown
AAAAAGCTCGTAGTTGGA		unknown
AAAAAGCTCGTAGTTGGAT		unknown
AAAAAGCTCGTAGTTGGATC		unknown
AAAAAGCTCGTAGTTGGATCT		unknown
AAAAAGCTCGTAGTTGGATCTT		unknown
AAAAAGCTCGTAGTTGGATCTTG		unknown
AAAAAGCTCGTAGTTGGATCTTGG		unknown
AAAAAGCTCGTAGTTGGATCTTGGG		unknown
AAAAAGCTCGTAGTTGGATCTTGGGA		unknown
AAAAAGCTCGTAGTTGGATCTTGGGAT		unknown
AAAAAGGACTACGCC		unknown
AAAAAGGCGGGAGAAAGTC		mito-other
AAAAAGGGATTAAAA		rRNA
AAAAAGGGATTAAAAA		rRNA
AAAAAGGGATTAAAAAA		rRNA
AAAAAGGGATTAAAAAAA		other
AAAAAGGGATTAAAAAAAA		other
AAAAAGGGATTGAAA		unknown
AAAAAGGGATTGAAAA		unknown
AAAAAGGGATTGTAA		unknown
AAAAAGGGATTGTAAAA		unknown
AAAAAGGGATTGTAAAAA		unknown
AAAAAGGGATTGTTA		unknown
AAAAAGGGATTGTTAA		unknown
AAAAAGGGATTGTTAAAA		unknown
AAAAAGGGATTGTTAAAAA		unknown
AAAAAGGGATTGTTAAAAAAA		rRNA
AAAAAGGGATTGTTAAG		rRNA
AAAAAGGGATTGTTAAGA		unknown
AAAAAGGGATTGTTAAGAA		unknown
AAAAAGGGATTGTTAAGG		rRNA
AAAAAGGGATTGTTAAGGA		unknown
AAAAAGGGATTGTTAAGGAA		unknown
AAAAAGGGATTGTTAAGGAAA		unknown
AAAAAGGGATTGTTAAGGAAAA		unknown
AAAAAGGGTACTGGAAAACATT		unknown
AAAAAGGGTACTGGAAAACT		rRNA
AAAAAGGGTACTGGAAAACTGT		unknown
AAAAAGTAATCAAATGGGACC		unknown
AAAAAGTAGAGGACC		unknown
AAAAAGTAGAGGACCCAG		unknown
AAAAAGTAGAGGACCCAGCACC		unknown
AAAAAGTAGAGGGCCCAGCACC		unknown
AAAAAGTCGCCTATGCCTGAGCC		unknown
AAAAAGTCGCCTATGCCTGAGCCA		unknown
AAAAAGTCGCCTATGCCTGAGCCAC		unknown
AAAAAGTCTCGTCAACATCG		unknown
AAAAAGTGAGGTCTGCAGATGC		unknown
AAAAATAAAATTTTCCACAAGCACCA		unknown
AAAAATAAACAGACAACTCTTAACGG		unknown
AAAAATAACAATACAGGA		unknown
AAAAATAACAATACAGGAC		unknown
AAAAATAACAATACAGGACT		unknown
AAAAATAACAATACAGGACTC		unknown
AAAAATAACAATACAGGACTCT		unknown
AAAAATAACAATACAGGACTCTT		unknown
AAAAATAACAATACAGGACTCTTT		unknown
AAAAATAACAATACAGGACTCTTTC		unknown
AAAAATAACAATACAGGACTCTTTCG		unknown
AAAAATAACAATACAGGACTCTTTCGA		unknown
AAAAATAACACTACAGGACT		rRNA
AAAAATAATGCTGGCGGCTGGAGC		unknown
AAAAATACCAATACAGGACT		rRNA
AAAAATAGATGCCGTACCT		rRNA
AAAAATAGCAATACAGGACT		rRNA
AAAAATATCAATACAGGACT		rRNA
AAAAATATGCGATTTTGGTCTGGCT		unknown
AAAAATCAACGCTGTCGGTGAG	miR_181	stress & hypoxia & preconditioning
AAAAATCACAATACAGGACT		unknown
AAAAATCACTGAACCCA		unknown
AAAAATCCGAGATCGAGATGGACTACT		unknown
AAAAATCTCTTCTGACA		unknown
AAAAATCTGGCTGAGACGC		unknown
AAAAATGAACTCTCTTGGGACT		unknown
AAAAATGACAATACAGGACT		unknown
AAAAATGAGGACAAC		rRNA
AAAAATGAGGACAACT		unknown
AAAAATGAGGACAACTTT		unknown
AAAAATGAGGACAACTTTCATAGCC		unknown
AAAAATGAGGACAACTTTCATAGCCT		unknown
AAAAATGAGGTCTGCA		unknown
AAAAATGAGGTCTGCAGATGC		unknown
AAAAATGAGGTCTGCAGATGCT		unknown
AAAAATGAGGTCTGCAGATGCTG		unknown
AAAAATGAGGTCTGCAGATGCTGGA		unknown
AAAAATGATCGAAGCT		unknown
AAAAATGGCATCCGGTGTAGCAATCTC		unknown
AAAAATGTCTGAGAT		small nucleolar RNA
AAAAATGTCTGAGATG		unknown
AAAAATGTCTGAGATGC		unknown
AAAAATGTGAATTCTGCCATTAGCC		unknown
AAAAATGTGGAAGACTTGTAATTACT		unknown
AAAAATTAACTCTGCTCTTTCAG		unknown
AAAAATTAATTGACTGAAATCTCACC		unknown
AAAAATTAATTGACTGAAATCTCACCT		unknown
AAAAATTAGAGTGTT		unknown
AAAAATTAGAGTGTTC		unknown
AAAAATTAGAGTGTTCAA		unknown
AAAAATTAGAGTGTTCAAA		unknown
AAAAATTAGAGTGTTCAAAG		unknown
AAAAATTAGAGTGTTCAAAGC		unknown
AAAAATTAGAGTGTTCAAAGCA		unknown
AAAAATTAGAGTGTTCAAAGCAG		unknown
AAAAATTAGAGTGTTCAAAGCAGGC		unknown
AAAAATTAGAGTGTTCAAAGCAGGCT		unknown
AAAAATTAGAGTGTTCAAAGCAGGCTG		unknown
AAAAATTCCCAAACACCTGACTGACTC		unknown
AAAAATTCTTGGTGCAACTC		mito-tRNA
AAAACAAAATTCTCTTGCACTG		unknown
AAAACAAAGATGGCGGC		unknown
AAAACAAAGCATCGCGA		unknown
AAAACAAAGCATCGCGAAG		unknown
AAAACAAAGCATCGCGAAGG		unknown
AAAACAAAGCATCGCGAAGGC		unknown
AAAACAAAGCATCGCGAAGGCC		unknown
AAAACAAAGCATCGCGAAGGCCG		rRNA
AAAACAAAGCATCGCGAAGGCCGCA		rRNA
AAAACAAAGCCTCGCGAAGGC		unknown
AAAACAAAGCCTCGCGAAGGCC		unknown
AAAACAAAGCCTCGCGAAGGCCG		rRNA
AAAACAAAGGAAAGCTGT		other
AAAACAACGCATCGCGAAGGCC		unknown
AAAACAACGCATCGCGAAGGCCG		rRNA
AAAACAAGGACTGCAGATGCT		unknown
AAAACAAGGCATCGCGAAGGCC		unknown
AAAACAAGGCATCGCGAAGGCCG		rRNA
AAAACAATGACTGCAGAT		unknown
AAAACAATGACTGCAGATGCT		unknown
AAAACAATGACTGCAGATTCT		rRNA
AAAACAATGCATCGCGAAGGCC		unknown
AAAACAATGCATCGCGAAGGCCG		rRNA
AAAACAGGACTCTTTCGAGGC		unknown
AAAACAGGCTGTACC		unknown
AAAACAGGCTGTACCC		unknown
AAAACAGGCTGTACCCT		rRNA
AAAACAGGCTGTACCCTTTTGGACGC		unknown
AAAACAGTAAAGCACCTCCCTTAC		mito-tRNA
AAAACAGTAAAGCACCTCCCTTACACC		mito-tRNA
AAAACAGTCTGATGGG		unknown
AAAACAGTCTGATGGGA		unknown
AAAACAGTCTGATGGGAA		unknown
AAAACAGTCTGATGGGAC		unknown
AAAACATAACTCTTATACGTCAGGT		mito-rRNA
AAAACATCCGGAATTGGCAGAC		unknown
AAAACATCGCCTCCT		unknown
AAAACATCGCCTCCTG		unknown
AAAACATCGCCTCCTGA		mito-rRNA
AAAACATCGCCTCCTGATA		mito-rRNA
AAAACATCGCGAAGGC		unknown
AAAACATCGCGAAGGCC	miR_6240	miRNA
AAAACATCGGCTGTTCTGCTCT		unknown
AAAACATGGTTTCGTCAAGCAC	miR_218	stress
AAAACATGGTTTCGTCAAGCACC	miR_218	stress
AAAACATTAGATACCACCA		unknown
AAAACATTAGCTCTCTCTAACT		unknown
AAAACATTCGCCCCTATCTGACA		unknown
AAAACATTCGTAGACGACCTGATTC		rRNA
AAAACATTCTGTTCTGACCGCT		unknown
AAAACATTGACTCTGTCTTCCT		unknown
AAAACCAAGCATCGCGAAGGC		unknown
AAAACCAAGCATCGCGAAGGCC		unknown
AAAACCAAGCATCGCGAAGGCCG		rRNA
AAAACCAAGCCTCGCGAAGGCC		unknown
AAAACCAAGCCTCGCGAAGGCCG		rRNA
AAAACCAATCCGGGC		unknown
AAAACCAATCCGGGCT		rRNA
AAAACCAATCCGGGCTC		rRNA
AAAACCAATCCGGGCTCG		rRNA
AAAACCAATCCGGGCTCGC		rRNA
AAAACCAATCCGGGCTCGCC		rRNA
AAAACCAATCCGGGCTCGCCC		rRNA
AAAACCCAAAGGACTTGGCGGTGCCCT		mito-rRNA
AAAACCCCTCATGACTTTGACT		unknown
AAAACCCCTCATGACTTTGACTC		unknown
AAAACCCCTCATGACTTTGACTCT		unknown
AAAACCGGCTGTACC		unknown
AAAACCGGTCGGGCCT		unknown
AAAACCGTATTGTGCACTG		unknown
AAAACCGTATTGTGCACTGTC		unknown
AAAACCGTATTGTGCACTGTCATT		unknown
AAAACCGTATTGTGCACTGTCATTGT		unknown
AAAACCGTATTGTGCACTGTCATTGTC		unknown
AAAACCTCACCACCTTAGGAG		unknown
AAAACCTCACCACCTTAGGAGA		unknown
AAAACCTCATCACCTTAGGAGT		unknown
AAAACCTGACTGCCTGCCTGTA		unknown
AAAACCTGCCGGGACT		unknown
AAAACCTTGCTCCATTCGAC		unknown
AAAACGAGCGCTGAC		rRNA
AAAACGAGCGCTGACC		rRNA
AAAACGAGCTTTTTAACCCT		small nucleolar RNA
AAAACGAGCTTTTTAACCCTGAGC		small nucleolar RNA
AAAACGAGCTTTTTAACCCTGAGCA		small nucleolar RNA
AAAACGAGCTTTTTAACCCTGAGCAA		small nucleolar RNA
AAAACGAGTTGGAGCT		unknown
AAAACGCACGAGTCCAAAAGTAGAATC		unknown
AAAACGCACGATCTCGTCTGA		unknown
AAAACGCCCGATCTCGTC	miR_7641	miRNA
AAAACGCCCGATCTCGTCT		unknown
AAAACGCCCGATCTCGTCTG		unknown
AAAACGCCCGATCTCGTCTGA	miR_7641	miRNA
AAAACGCCCGATCTCGTCTGAT	miR_7641	miRNA
AAAACGCCCGATCTCGTCTGATC	miR_7641	miRNA
AAAACGCCCGATCTCGTCTGATCT	miR_7641	miRNA
AAAACGCCCGATCTCGTCTGATCTC	miR_7641	miRNA
AAAACGCCCGATCTCGTCTGATCTCG	miR_7641	miRNA
AAAACGCCCGATCTCGTCTGATCTCGG	miR_7641	miRNA
AAAACGCCCGCTCTCGTCTGA		unknown
AAAACGCCCGCTCTCGTCTGAT		unknown
AAAACGCCCGCTCTCGTCTGATC		unknown
AAAACGCCCGCTCTCGTCTGATCTCG		unknown
AAAACGCGCGATCTCGTCTGA		unknown
AAAACGCGCGATCTCGTCTGATCTCG		unknown
AAAACGCTCCAGGGGC		unknown
AAAACGCTCGATCTCGTCTGA		rRNA
AAAACGGAGGCTAAATC		unknown
AAAACGGATGTATAATGAGGC		unknown
AAAACGGATGTATAATGAGGCA		unknown
AAAACGGATGTATAATGAGGCAT		unknown
AAAACGGATTTCTAAG		rRNA
AAAACGGTCGTCCGACCTTGGTATA		rRNA
AAAACGGTTCCGCGGGC		unknown
AAAACGGTTCCGCGGGCAGA		unknown
AAAACGGTTCCGCGGGCAGAGCA		unknown
AAAACGGTTCCGCGGGCAGAGCACT		unknown
AAAACGGTTCCGCGGGCAGAGCACTT		unknown
AAAACGTCGATTCTCCTGCTCC		unknown
AAAACGTGACTGAAGCCGTGAGCC		unknown
AAAACGTTACCATTACTTGTT		miRNA
AAAACGTTACCATTACTTGTTT		miRNA
AAAACGTTGACTCTCTTGCTCAAA		unknown
AAAACTAAGGCAATTGGACT		unknown
AAAACTAAGGGGCAAAGTGTGT		unknown
AAAACTAATAGGCCTGCTTCACT		unknown
AAAACTAGAGAACCGAATGT	miR_9	stress
AAAACTAGAGAACCGAATGTA	miR_9	stress
AAAACTAGAGAACCGAATGTAA	miR_9	stress
AAAACTAGAGAACCGAATGTAT	miR_9	stress
AAAACTAGGCAAAAAG		mito-rRNA
AAAACTCGAAATGTGCACTC		unknown
AAAACTGACGGACAGAGATATC		unknown
AAAACTGAGTCCTGTGGAACACCC		unknown
AAAACTGATAAGATCTGATTGCT		unknown
AAAACTGATAAGATCTGATTGCTT		unknown
AAAACTGATCTGCCAACCG		unknown
AAAACTGATCTGCCAACCGC		unknown
AAAACTGATCTGCCAACCGCT		unknown
AAAACTGATTTAATGAGGCTGATC		small nucleolar RNA
AAAACTGTCGGACGGTGAGAGAGGCA		unknown
AAAACTGTCTCTGTTATGACT		rRNA
AAAACTTCCAGCTCGGCGAAC		unknown
AAAACTTCCAGCTCGGCGAACA		unknown
AAAACTTCCAGCTCGGCGAACC		unknown
AAAACTTCCAGCTCGGTGAAC		unknown
AAAACTTGGCCGTATCGGATTGC		unknown
AAAACTTTTGGATCTCTGCTCC		unknown
AAAAGAAAACTGCAATTCTGGAAACCT		unknown
AAAAGAAACTAACCAGG		unknown
AAAAGAAACTAACCAGGA		unknown
AAAAGAAACTAACCAGGAT		unknown
AAAAGAAACTAACCAGGATT		unknown
AAAAGAAACTAACCAGGATTCC		unknown
AAAAGAAACTAACCAGGATTCCC		unknown
AAAAGAAACTAACCAGGATTCCCT		unknown
AAAAGAAACTAACCAGGATTCCCTT		unknown
AAAAGAAACTAACCAGGATTCCCTTA		unknown
AAAAGAAACTAACCAGGATTCCCTTAG		unknown
AAAAGAAACTCACCAGGATTCCCTTA		rRNA
AAAAGAAAGTAAAGGAAC		mito-rRNA
AAAAGAAAGTAAAGGAACTCGGC		mito-rRNA
AAAAGAAAGTAAAGGAACTCGGCA		mito-rRNA
AAAAGAAAGTAAAGGAACTCGGCAAA		mito-rRNA
AAAAGAAAGTAAAGGAACTCGGCAAAC		mito-rRNA
AAAAGAAATCTGGATGTCT		unknown
AAAAGAAATTTGAAGAGAGAGT		unknown
AAAAGAAATTTGAAGAGAGAGTT		unknown
AAAAGAACAATACAGGACT		rRNA
AAAAGAACGAAATAATCTGATGGAT		unknown
AAAAGAACGGTGACTCAGACC		unknown
AAAAGAACTGCAGAGGCT		unknown
AAAAGAACTTATGCT		mito-rRNA
AAAAGAACTTATGCTAAAATGAG		mito-rRNA
AAAAGAACTTTGAAG		unknown
AAAAGAACTTTGAAGA		unknown
AAAAGAACTTTGAAGAG		unknown
AAAAGAACTTTGAAGAGAG		unknown
AAAAGAACTTTGAAGAGAGA		unknown
AAAAGAACTTTGAAGAGAGAG		unknown
AAAAGAACTTTGAAGAGAGAGT		unknown
AAAAGAACTTTGAAGAGAGAGTT		unknown
AAAAGAACTTTGAAGAGAGAGTTC		unknown
AAAAGAACTTTGAAGAGAGAGTTCA		unknown
AAAAGAACTTTGAAGAGAGAGTTCAA		unknown
AAAAGAACTTTGAAGAGAGAGTTCAAG		unknown
AAAAGAACTTTGAAGAGAGAGTTT		rRNA
AAAAGAAGTTTGAAGAGAGAGT		unknown
AAAAGAAGTTTGAAGAGAGAGTT		unknown
AAAAGAATGTAGCCC		rRNA
AAAAGAATTTTGAAGAGAGAGTT		rRNA
AAAAGACAAAAGCAATCTGAATGGCC		unknown
AAAAGACAACTCTTAACGG		unknown
AAAAGACATTGAACACCCTGAGT		unknown
AAAAGACCCCAACCCTGCACT		small nuclear RNA
AAAAGACGTTGAACACCCTGAGT		unknown
AAAAGACTGCAGGAACCT		unknown
AAAAGAGAACTTTGAAGGC		rRNA
AAAAGAGAACTTTGAAGGCC		rRNA
AAAAGAGAGTTGGTACT		other
AAAAGAGCGCTGACC		unknown
AAAAGAGCGCTGACCC		unknown
AAAAGAGCGCTGACCCATGCGGGGATG		rRNA
AAAAGAGCGCTTACC		unknown
AAAAGAGCTGACGTTGCGAGT		unknown
AAAAGAGCTGACGTTGCGAGTC		unknown
AAAAGAGGACCCAGAACCGATCCC		unknown
AAAAGAGTGGGAAGACT		mito-rRNA
AAAAGATCACTTTGAT		unknown
AAAAGATCCAACTCTGATT		small nucleolar RNA
AAAAGATCTAAACTC		tRNA
AAAAGATCTAAACTCT		tRNA
AAAAGATCTTTAGTC	miR_2120	miRNA
AAAAGATCTTTAGTCT		unknown
AAAAGATCTTTAGTCTACCATCCCG		rRNA
AAAAGATGACGATTACATGAACCACC		unknown
AAAAGATGTCCGGGGC		unknown
AAAAGATTGACAGATTGATAGCTCTTT		unknown
AAAAGCAAATGTCTGAAG		unknown
AAAAGCACAGCAGGTCAGGCAGC		unknown
AAAAGCACAGCAGGTTAGGCAGC		unknown
AAAAGCACAGCATGTCAGACA		unknown
AAAAGCACTTTGAAGAG		unknown
AAAAGCACTTTGAAGAGAGA		unknown
AAAAGCACTTTGAAGAGAGAGT		unknown
AAAAGCACTTTGAAGAGAGAGTT		unknown
AAAAGCACTTTGAAGAGAGAGTTCAA		unknown
AAAAGCAGAGATTACAACTC		mito-rRNA
AAAAGCAGCCACCTGAAGAGT		mito-rRNA
AAAAGCAGCCACCTGAAGAGTT		mito-rRNA
AAAAGCAGCCACCTGAAGAGTTAGC		mito-rRNA
AAAAGCATGTGATGTTGAGAGCAGA		unknown
AAAAGCATTTCTGTCGGACAGCAA		unknown
AAAAGCCATTGAACACCCTGAGT		unknown
AAAAGCCGCAGTTTCAG		unknown
AAAAGCGCAGCAGGTCAGGC		unknown
AAAAGCGCAGCAGGTCAGGCC		unknown
AAAAGCTAGAGAACCGAATGT	miR_9	stress
AAAAGCTAGAGAACCGAATGTA	miR_9	stress
AAAAGCTAGAGAACCGAATGTAA	miR_9	stress
AAAAGCTAGAGAACCGAATGTAT	miR_9	stress
AAAAGCTAGAGCTGTGTAGCCT		unknown
AAAAGCTAGCTTGATCT		rRNA
AAAAGCTAGGACTGGTGGCTCC		rRNA
AAAAGCTCGCTTGAT		unknown
AAAAGCTCGCTTGATC		unknown
AAAAGCTCGCTTGATCT		unknown
AAAAGCTCGCTTGATCTT		unknown
AAAAGCTCGCTTGATCTTG		unknown
AAAAGCTCGCTTGATCTTGA		unknown
AAAAGCTCGCTTGATCTTGATT		unknown
AAAAGCTCGCTTGATCTTGATTT		unknown
AAAAGCTCGCTTGATCTTGATTTT		unknown
AAAAGCTCGCTTGATCTTGATTTTC		unknown
AAAAGCTCGCTTGATCTTGATTTTCA		unknown
AAAAGCTCGCTTGATCTTGATTTTCAG		unknown
AAAAGCTCGTAGTTGG		unknown
AAAAGCTCGTAGTTGGA		unknown
AAAAGCTCGTAGTTGGAT		unknown
AAAAGCTCGTAGTTGGATC		unknown
AAAAGCTCGTAGTTGGATCT		unknown
AAAAGCTCGTAGTTGGATCTT		unknown
AAAAGCTCGTAGTTGGATCTTGGG		unknown
AAAAGCTCGTAGTTGGATCTTGGGA		unknown
AAAAGCTCGTAGTTGGATCTTGGGAT		unknown
AAAAGCTCGTAGTTGGATCTTGGGATC		unknown
AAAAGCTGCATTGGACTGCTCTGCCT		unknown
AAAAGCTGGAGAACCGAATGTAT	miR_9	stress
AAAAGCTTTCCACTGTATTTT		unknown
AAAAGGAACCCAAGAAGTAGCTG		unknown
AAAAGGAACCCCAGAAGTAGC		unknown
AAAAGGAACCCCAGAAGTAGCT		unknown
AAAAGGAACCCCAGAAGTAGCTG		unknown
AAAAGGAACCCGAGAAGTAGCTG		unknown
AAAAGGACCTATCTCTGCAGTTTGAGA		unknown
AAAAGGACGCAGTATTGAAAATATAG		unknown
AAAAGGCTGTGAGAACTTGATAGGC		unknown
AAAAGGGATTAAAAA		rRNA
AAAAGGGATTAAAAAA		rRNA
AAAAGGGATTAAAAAAA		rRNA
AAAAGGGATTAAAAAAAA		other
AAAAGGGATTAAAAAAAAA		other
AAAAGGGATTCAAAA		tRNA
AAAAGGGATTGAAAA		unknown
AAAAGGGATTGAAAAA		unknown
AAAAGGGATTGAAAAAA		small nucleolar RNA
AAAAGGGATTGTAAA		unknown
AAAAGGGATTGTAAAA		unknown
AAAAGGGATTGTAAAAA		unknown
AAAAGGGATTGTAAAAAA		unknown
AAAAGGGATTGTAAAAAAA		unknown
AAAAGGGATTGTTAA		unknown
AAAAGGGATTGTTAAA		unknown
AAAAGGGATTGTTAAAA		unknown
AAAAGGGATTGTTAAAAA		unknown
AAAAGGGATTGTTAAAAAA		unknown
AAAAGGGATTGTTAAAAAAA		unknown
AAAAGGGATTGTTAAAAAAAAAA		rRNA
AAAAGGGATTGTTAAG		unknown
AAAAGGGATTGTTAAGA		small nucleolar RNA
AAAAGGGATTGTTAAGAA		unknown
AAAAGGGATTGTTAAGAAA		unknown
AAAAGGGATTGTTAAGAAAA		unknown
AAAAGGGATTGTTAAGAAAAA		unknown
AAAAGGGATTGTTAAGAAAAAAA		unknown
AAAAGGGATTGTTAAGAAAAAAAAA		unknown
AAAAGGGATTGTTAAGGA		small nucleolar RNA
AAAAGGGATTGTTAAGGAA		small nucleolar RNA
AAAAGGGATTGTTAAGGAAAAA		unknown
AAAAGGGATTGTTAAGGAAAAAA		unknown
AAAAGGGATTGTTAAGGAAAAAAA		unknown
AAAAGGGCCAAATGTAGAATCACAT		unknown
AAAAGGGCCAAATGTAGAATCACATC		unknown
AAAAGGGTACTGGAAAACTGG		rRNA
AAAAGGGTACTGGAAAACTGGA		rRNA
AAAAGGGTACTGGAAAACTGGT		unknown
AAAAGGGTACTGGAAAACTGGTA		unknown
AAAAGGGTACTGGAAAACTGGTT		unknown
AAAAGGTCCAGCTGCAGAATGAGCT		unknown
AAAAGGTCTTGGTTGATA		unknown
AAAAGGTGGGTATTGATC		mito-rRNA
AAAAGGTGTTGGTTG		unknown
AAAAGGTGTTGGTTGA		unknown
AAAAGGTGTTGGTTGAT		unknown
AAAAGGTGTTGGTTGATA		unknown
AAAAGGTGTTGGTTGATAT		unknown
AAAAGGTGTTGGTTGATATA		unknown
AAAAGGTGTTGGTTGATATAG		unknown
AAAAGGTGTTGGTTGATATAGA		unknown
AAAAGGTGTTGGTTGATATAGAC		unknown
AAAAGGTGTTGGTTGATATAGACA		unknown
AAAAGGTGTTGGTTGATATAGACAG		unknown
AAAAGGTGTTGGTTGATATAGACAGC		unknown
AAAAGGTGTTGGTTGATATAGACAGCA		unknown
AAAAGGTGTTGGTTGATATG		rRNA
AAAAGGTGTTGGTTGATG		rRNA
AAAAGTAACAATACAGGACT		rRNA
AAAAGTAGAACTAAAAGGGAA		unknown
AAAAGTAGAACTAAAAGGGAATGTGCC		unknown
AAAAGTAGAGGACCCAGCACC		unknown
AAAAGTATGACTCGAGAAGGTTGAGG		unknown
AAAAGTCAACGCTGTCGGTGA	miR_181	stress & hypoxia & preconditioning
AAAAGTCAACGCTGTCGGTGAG	miR_181	stress & hypoxia & preconditioning
AAAAGTCAACGCTGTCGGTGAGT	miR_181	stress & hypoxia & preconditioning
AAAAGTCATAACAAGGTTTCCGTA		unknown
AAAAGTCATTGCTGTCGGTGGG	miR_181	stress & hypoxia & preconditioning
AAAAGTCCTTCGTCAGAAAT		unknown
AAAAGTCGCCTATGCCTGAGC		unknown
AAAAGTCGCCTATGCCTGAGCC		unknown
AAAAGTCGCCTATGCCTGAGCCA		unknown
AAAAGTCGCCTATGCCTGAGCCAC		unknown
AAAAGTCGCTGTTGTATCAG		unknown
AAAAGTCGTAACAAG		unknown
AAAAGTCGTAACAAGG		unknown
AAAAGTCGTAACAAGGT		unknown
AAAAGTCGTAACAAGGTT		unknown
AAAAGTCGTAACAAGGTTT		unknown
AAAAGTCGTAACAAGGTTTC		unknown
AAAAGTCGTAACAAGGTTTCC		unknown
AAAAGTCGTAACAAGGTTTCCGT		unknown
AAAAGTCGTAACAAGGTTTCCGTA		unknown
AAAAGTCGTAACAAGGTTTCCGTAG		unknown
AAAAGTCGTAACAAGGTTTCCGTAGG		unknown
AAAAGTCGTAACAAGGTTTCCGTAGGT		unknown
AAAAGTCGTACCAAGGTTTCCGTA		rRNA
AAAAGTCGTACCAAGGTTTCCGTAG		rRNA
AAAAGTCTCGTCAACATCGT		unknown
AAAAGTGAATCTGATTGTAAACTGCCT		unknown
AAAAGTGAGGACTGCAGATGCT		unknown
AAAAGTGATTACAGTGCAGGTA	miR_106	stress & hypoxia
AAAAGTGATTACAGTGCAGGTAG	miR_106	stress & hypoxia
AAAAGTGATTGTAGTGCAGGT	miR_106	stress & hypoxia
AAAAGTGATTGTAGTGCAGGTA	miR_106	stress & hypoxia
AAAAGTGATTGTAGTGCAGGTAG	miR_106	stress & hypoxia
AAAAGTGCTCTGGAAGTCT		unknown
AAAAGTGCTGTTTGTGCAGGT	miR_93	hypoxia
AAAAGTGCTGTTTGTGCAGGTAG	miR_93	hypoxia
AAAAGTGCTTACAGTGCAGG	miR_106	stress & hypoxia
AAAAGTGCTTACAGTGCAGGA	miR_106	stress & hypoxia
AAAAGTGCTTACAGTGCAGGAA	miR_106	stress & hypoxia
AAAAGTGCTTACAGTGCAGGAT	miR_106	stress & hypoxia
AAAAGTGCTTACAGTGCAGGT	miR_106	stress & hypoxia
AAAAGTGCTTACAGTGCAGGTA	miR_106	stress & hypoxia
AAAAGTGCTTACAGTGCAGGTAA	miR_106	stress & hypoxia
AAAAGTGCTTACAGTGCAGGTAAA	miR_106	stress & hypoxia
AAAAGTGCTTACAGTGCAGGTAAT	miR_106	stress & hypoxia
AAAAGTGCTTACAGTGCAGGTAC	miR_106	stress & hypoxia
AAAAGTGCTTACAGTGCAGGTAG	miR_106	stress & hypoxia
AAAAGTGCTTACAGTGCAGGTAGA	miR_106	stress & hypoxia
AAAAGTGCTTACAGTGCAGGTAGT	miR_106	stress & hypoxia
AAAAGTGCTTACAGTGCAGGTAGTT	miR_106	stress & hypoxia
AAAAGTGCTTACAGTGCAGGTAT	miR_106	stress & hypoxia
AAAAGTGCTTACAGTGCAGGTATT	miR_106	stress & hypoxia
AAAAGTGCTTACAGTGCAGGTG	miR_106	stress & hypoxia
AAAAGTGCTTACAGTGCAGGTT	miR_106	stress & hypoxia
AAAAGTGCTTCCAGTGCAGGT	miR_106	stress & hypoxia
AAAAGTGCTTCCAGTGCAGGTA	miR_106	stress & hypoxia
AAAAGTGCTTCCAGTGCAGGTAA	miR_106	stress & hypoxia
AAAAGTGCTTCCAGTGCAGGTAG	miR_106	stress & hypoxia
AAAAGTGCTTCCAGTGCAGGTAGA	miR_106	stress & hypoxia
AAAAGTGCTTCCAGTGCAGGTAGT	miR_106	stress & hypoxia
AAAAGTGCTTCCAGTGCAGGTAT	miR_106	stress & hypoxia
AAAAGTGCTTGTAGT		miRNA
AAAAGTGCTTGTAGTG		miRNA
AAAAGTGCTTGTAGTGC	miR_106	stress & hypoxia
AAAAGTGCTTGTAGTGCA	miR_106	stress & hypoxia
AAAAGTGCTTGTAGTGCAG	miR_106	stress & hypoxia
AAAAGTGCTTGTAGTGCAGA		miRNA
AAAAGTGCTTGTAGTGCAGAA		miRNA
AAAAGTGCTTGTAGTGCAGAAA		miRNA
AAAAGTGCTTGTAGTGCAGG	miR_106	stress & hypoxia
AAAAGTGCTTGTAGTGCAGGA	miR_106	stress & hypoxia
AAAAGTGCTTGTAGTGCAGGAA	miR_106	stress & hypoxia
AAAAGTGCTTGTAGTGCAGGAAA		miRNA
AAAAGTGCTTGTAGTGCAGGAAT		miRNA
AAAAGTGCTTGTAGTGCAGGAATT		miRNA
AAAAGTGCTTGTAGTGCAGGAT		miRNA
AAAAGTGCTTGTAGTGCAGGT	miR_106	stress & hypoxia
AAAAGTGCTTGTAGTGCAGGTA	miR_106	stress & hypoxia
AAAAGTGCTTGTAGTGCAGGTAA	miR_106	stress & hypoxia
AAAAGTGCTTGTAGTGCAGGTAAA	miR_106	stress & hypoxia
AAAAGTGCTTGTAGTGCAGGTAG	miR_106	stress & hypoxia
AAAAGTGCTTGTAGTGCAGGTAGA	miR_106	stress & hypoxia
AAAAGTGCTTGTAGTGCAGGTAGAA	miR_106	stress & hypoxia
AAAAGTGCTTGTAGTGCAGGTAGT	miR_106	stress & hypoxia
AAAAGTGCTTGTAGTGCAGGTAGTT	miR_20	stress & hypoxia
AAAAGTGCTTGTAGTGCAGGTAT	miR_106	stress & hypoxia
AAAAGTGCTTGTAGTGCAGGTATT		miRNA
AAAAGTGCTTGTAGTGCAGGTG	miR_106	stress & hypoxia
AAAAGTGCTTGTAGTGCAGGTT	miR_106	stress & hypoxia
AAAAGTGCTTGTAGTGCAGGTTT		miRNA
AAAAGTGCTTGTAGTGCAGT		miRNA
AAAAGTGGTTACAGTGCAGGTAG	miR_106	stress & hypoxia
AAAAGTGGTTGTAGTGCAGGT	miR_106	stress & hypoxia
AAAAGTGGTTGTAGTGCAGGTA	miR_106	stress & hypoxia
AAAAGTGGTTGTAGTGCAGGTAG	miR_106	stress & hypoxia
AAAAGTGGTTGTAGTGCAGGTAGT		miRNA
AAAAGTGTTTACAGTGCAGGTAG	miR_106	stress & hypoxia
AAAAGTGTTTGTAGTGCAGGTA	miR_106	stress & hypoxia
AAAAGTGTTTGTAGTGCAGGTAG	miR_106	stress & hypoxia
AAAAGTTACCACAGGG		unknown
AAAAGTTACCACAGGGA		unknown
AAAAGTTACCACAGGGAT		unknown
AAAAGTTACCACAGGGATA		unknown
AAAAGTTGGGCTCACC		unknown
AAAATAAAAATACAGGACT		rRNA
AAAATAAAATTTTCCACAAGCACCA		unknown
AAAATAACAATACAGG		unknown
AAAATAACAATACAGGA		unknown
AAAATAACAATACAGGAAT		rRNA
AAAATAACAATACAGGAC		unknown
AAAATAACAATACAGGACG		rRNA
AAAATAACAATACAGGACT		unknown
AAAATAACAATACAGGACTC		unknown
AAAATAACAATACAGGACTCT		unknown
AAAATAACAATACAGGACTCTT		unknown
AAAATAACAATACAGGACTCTTT		unknown
AAAATAACAATACAGGACTCTTTC		unknown
AAAATAACAATACAGGACTCTTTCG		unknown
AAAATAACAATACAGGACTCTTTCGA		unknown
AAAATAACAATACAGGACTCTTTCGAG		unknown
AAAATAACAATACAGGACTT		unknown
AAAATAACAATACAGGAGT		rRNA
AAAATAACAATACAGGATT		rRNA
AAAATAACAATCCAGGACT		rRNA
AAAATAACAATGCAGGACT		unknown
AAAATAACCTCTGACATTTTCCT		unknown
AAAATAACGATACAGGACT		rRNA
AAAATAACTTTGAAGAGAGAG	miR_6006	miRNA
AAAATAACTTTGAAGAGAGAGT		rRNA
AAAATAACTTTGAAGAGAGAGTT		rRNA
AAAATAAGAATACAGGACT		unknown
AAAATAAGTGCACGACTGTC		unknown
AAAATAATAATACAGGACT		rRNA
AAAATAATTTTTTGTGGCC		other
AAAATAATTTTTTGTGGCCC		other
AAAATAATTTTTTGTGGCCCT		other
AAAATACATATAGTCAGGTAGA		unknown
AAAATACCAACACAGACTGC		unknown
AAAATACCTGTATTCACCA		unknown
AAAATAGCAATACAGGACT		rRNA
AAAATAGGAATACGGAGCC		unknown
AAAATAGGAATACGGAGCCT		unknown
AAAATAGGACAGTACT		unknown
AAAATAGTATTTCTGTCTTAGT		unknown
AAAATAGTGCTGAAGACCC		unknown
AAAATAGTGTGGATCCC		unknown
AAAATATGTAGCACCCTGGACCCAGT		unknown
AAAATATGTAGCACCCTGGACCCAGTA		unknown
AAAATATGTTGCGGC		unknown
AAAATATTATTACACTACTTTGTC		tRNA
AAAATATTGACTCTCCTGCACC		unknown
AAAATATTGTCAGCATTGAACCC		unknown
AAAATATTGTCAGCATTGAACCCT		unknown
AAAATATTTATCGAAACCTGACC		rRNA
AAAATATTTATCGAAACCTGACCC		rRNA
AAAATATTTATCGAAACCTGACCCA		rRNA
AAAATATTTATCGAAACCTGACCCAG		rRNA
AAAATCAACGCTGTCGGTGAG	miR_181	stress & hypoxia & preconditioning
AAAATCAATCGGGCC		rRNA
AAAATCACAATACAGGACT		unknown
AAAATCACTGAACCCA		unknown
AAAATCAGAATACAGGACT		unknown
AAAATCATTTTTTGTGGCC		other
AAAATCCAGTGGCTGAAGGCT		unknown
AAAATCCATCGACGGGCGGCAGATC		unknown
AAAATCCGAGATCGAGATGGACTACT		unknown
AAAATCCGGGGGAGA		unknown
AAAATCCGGGGGAGAT		rRNA
AAAATCCGGGGGAGATG		rRNA
AAAATCCGGGGGAGATGG		rRNA
AAAATCCGGGGGAGATGGT		rRNA
AAAATCCGGGGGAGATGGTG		rRNA
AAAATCCGGGGGAGATGGTGTA		rRNA
AAAATCCGGGGGAGATGGTGTAA		rRNA
AAAATCCGGGGGAGATGGTGTAAAT		rRNA
AAAATCCGGGGGAGATGGTGTAAATCT		rRNA
AAAATCGGAATCTAGCC		unknown
AAAATCTCTTCTGACA		unknown
AAAATCTGCTTCTGACTCTCC		unknown
AAAATCTGCTTCTGACTCTCCC		unknown
AAAATCTGCTTCTGACTCTCCCA		unknown
AAAATCTGCTTCTGACTCTCCCAC		unknown
AAAATCTGCTTCTGACTCTCCCT		unknown
AAAATCTTCTAATTTCTGCCA		rRNA
AAAATGACTGGAGAAGAGTGCCT		unknown
AAAATGAGATTGTTAGAAAAACT		unknown
AAAATGAGGTCTGCA		unknown
AAAATGAGGTCTGCAGA		unknown
AAAATGAGGTCTGCAGATGC		unknown
AAAATGAGGTCTGCAGATGCT		unknown
AAAATGAGGTCTGCAGATGCTG		unknown
AAAATGAGGTCTGCAGATGCTGGA		unknown
AAAATGATCAGGGGACTCTGACATT		unknown
AAAATGATCCTGAAGGCTT		unknown
AAAATGATTCTGAGAGC		unknown
AAAATGATTCTGAGAGCT		unknown
AAAATGATTCTGAGAGCTT		unknown
AAAATGCAGTTGACAGG		rRNA
AAAATGCAGTTGACAGGG		rRNA
AAAATGCCCGATCTCGTCTGAT		rRNA
AAAATGGACAACCTCACACTTGGCA		unknown
AAAATGGACCAGGCCTCAACAAAATG		unknown
AAAATGGAGGCGCGGGAC		unknown
AAAATGGATGGCGCT	miR_6236	miRNA
AAAATGGATGGCGCTG	miR_6236	miRNA
AAAATGGATGGCGCTGG	miR_6236	miRNA
AAAATGGATGGCGCTGGA	miR_6236	miRNA
AAAATGGATGGCGCTGGAG	miR_6236	miRNA
AAAATGGATGGCGCTGGAGC	miR_6236	miRNA
AAAATGGATGGCGCTGGAGCG	miR_6236	miRNA
AAAATGGATGGCGCTGGAGCGT	miR_6236	miRNA
AAAATGGATGGCGCTGGAGCGTC	miR_6236	miRNA
AAAATGGATGGCGCTGGAGCGTCGGG	miR_6236	miRNA
AAAATGGCACTGTGGCTCAGCA		unknown
AAAATGGCATCCGGTGTAGCAATCTC		unknown
AAAATGGCGGCGCGGGA		unknown
AAAATGGCGGCGCGGGAC		unknown
AAAATGGCGGCGCGGGACC		unknown
AAAATGGCGGCGCGGGACCAC		unknown
AAAATGGCGGCGCGGGACCACT		unknown
AAAATGGCGGCGCGGGACCACTT		unknown
AAAATGGCGGCGCGGGACCACTTTGAA		unknown
AAAATGGTGCATTGGAC		unknown
AAAATGGTGCATTGGACT		unknown
AAAATGTATGAGACC		unknown
AAAATGTCATTCTGTCGAA		unknown
AAAATGTCGAATCTCCTGCTCC		unknown
AAAATGTCGACTTCTCCACCT		unknown
AAAATGTCGACTTCTCCACCTC		unknown
AAAATGTCGACTTCTCCACCTCT		unknown
AAAATGTCGATTTTGCTGCT		unknown
AAAATGTCGATTTTGCTGCTCC		unknown
AAAATGTCGATTTTGCTGCTCCT		unknown
AAAATGTCTCTCGAAAGCCT		unknown
AAAATGTCTGAGACC		unknown
AAAATGTCTGAGACCC		unknown
AAAATGTCTGAGACCCG		unknown
AAAATGTCTGAGATG		unknown
AAAATGTCTGAGATGC		unknown
AAAATGTCTGCGACC		unknown
AAAATGTCTGCGACCC		unknown
AAAATGTCTGCGATG		unknown
AAAATGTGGAAGACTTGTAATTACT		unknown
AAAATGTGTGGCGGTTA		rRNA
AAAATGTGTTGCTGGAAAAG		unknown
AAAATTAACTCTGCTCTTTCAG		unknown
AAAATTAATTGACTGAAATCTCACC		unknown
AAAATTAATTGACTGAAATCTCACCT		unknown
AAAATTACAGCACAGGAACAGT		unknown
AAAATTACCGGCCTGAAATTC		unknown
AAAATTAGAGTGTTC		unknown
AAAATTAGAGTGTTCAAA		unknown
AAAATTAGAGTGTTCAAAG		unknown
AAAATTAGAGTGTTCAAAGC		unknown
AAAATTAGAGTGTTCAAAGCA		unknown
AAAATTAGAGTGTTCAAAGCAGG		unknown
AAAATTAGAGTGTTCAAAGCAGGC		unknown
AAAATTAGAGTGTTCAAAGCAGGCT		unknown
AAAATTAGAGTGTTCAAAGCAGGCTG		unknown
AAAATTAGAGTGTTCAAAGCAGGCTGG		rRNA
AAAATTAGCCAAATGCTTCTGACACT		unknown
AAAATTAGCCAAATGCTTCTGACACTG		unknown
AAAATTATCTTAGGCT		unknown
AAAATTCAACGCTGTCGGAGA	miR_181	stress & hypoxia & preconditioning
AAAATTCAACGCTGTCGGAGAG	miR_181	stress & hypoxia & preconditioning
AAAATTCAACGCTGTCGGAGAGT	miR_181	stress & hypoxia & preconditioning
AAAATTCAACGCTGTCGGCGAG	miR_181	stress & hypoxia & preconditioning
AAAATTCAACGCTGTCGGCGAGT	miR_181	stress & hypoxia & preconditioning
AAAATTCAACGCTGTCGGGGA	miR_181	stress & hypoxia & preconditioning
AAAATTCAACGCTGTCGGGGAG	miR_181	stress & hypoxia & preconditioning
AAAATTCAACGCTGTCGGGGAGT	miR_181	stress & hypoxia & preconditioning
AAAATTCAACGCTGTCGGT	miR_181	stress & hypoxia & preconditioning
AAAATTCAACGCTGTCGGTG	miR_181	stress & hypoxia & preconditioning
AAAATTCAACGCTGTCGGTGA	miR_181	stress & hypoxia & preconditioning
AAAATTCAACGCTGTCGGTGAA	miR_181	stress & hypoxia & preconditioning
AAAATTCAACGCTGTCGGTGAG	miR_181	stress & hypoxia & preconditioning
AAAATTCAACGCTGTCGGTGAGA	miR_181	stress & hypoxia & preconditioning
AAAATTCAACGCTGTCGGTGAGG	miR_181	stress & hypoxia & preconditioning
AAAATTCAACGCTGTCGGTGAGT	miR_181	stress & hypoxia & preconditioning
AAAATTCAACGCTGTCGGTGAGTT	miR_181	stress & hypoxia & preconditioning
AAAATTCAACGCTGTCGGTGAGTTT	miR_181	stress & hypoxia & preconditioning
AAAATTCAACGCTGTCGGTGAT	miR_181	stress & hypoxia & preconditioning
AAAATTCAACGCTGTCGGTGG	miR_181	stress & hypoxia & preconditioning
AAAATTCAACGCTGTCGGTGT	miR_181	stress & hypoxia & preconditioning
AAAATTCAACGTTGTCGGTGAG	miR_181	stress & hypoxia & preconditioning
AAAATTCATTGCTGTCGGTG	miR_181	stress & hypoxia & preconditioning
AAAATTCATTGCTGTCGGTGG	miR_181	stress & hypoxia & preconditioning
AAAATTCATTGCTGTCGGTGGA	miR_181	stress & hypoxia & preconditioning
AAAATTCATTGCTGTCGGTGGG	miR_181	stress & hypoxia & preconditioning
AAAATTCATTGCTGTCGGTGGGA	miR_181	stress & hypoxia & preconditioning
AAAATTCATTGCTGTCGGTGGGT	miR_181	stress & hypoxia & preconditioning
AAAATTCATTGCTGTCGGTGGGTT	miR_181	stress & hypoxia & preconditioning
AAAATTCCACGCTGTCGGTGAG	miR_181	stress & hypoxia & preconditioning
AAAATTCCACGCTGTCGGTGAGT	miR_181	stress & hypoxia & preconditioning
AAAATTCGACGCTGTCGGTGAG	miR_181	stress & hypoxia & preconditioning
AAAATTCGACGCTGTCGGTGAGT	miR_181	stress & hypoxia & preconditioning
AAAATTCGACGTTTCGGGCATA		unknown
AAAATTCGGGTGTCTGACT		unknown
AAAATTCTACGCTGTCGGTGAG	miR_181	stress & hypoxia & preconditioning
AAAATTCTACGCTGTCGGTGAGT	miR_181	stress & hypoxia & preconditioning
AAAATTCTTGGTGCAACTC		mito-tRNA
AAAATTGAGATTGAAGGCATT		unknown
AAAATTGAGGCCTGTGGATAGC		unknown
AAAATTGATTGTCTGTTAAGCC		unknown
AAAATTGATTGTCTGTTAAGCCT		unknown
AAAATTGCTTACAGTGCAGGTAG	miR_106	stress & hypoxia
AAAATTGCTTGTAGTGCAGG		miRNA
AAAATTGCTTGTAGTGCAGGTA	miR_106	stress & hypoxia
AAAATTGCTTGTAGTGCAGGTAG	miR_106	stress & hypoxia
AAAATTGGAACGATACAGA		unknown
AAAATTGGAACGATACAGAG		unknown
AAAATTGGAACGATACAGAGAA		unknown
AAAATTGGAACGATACAGAGAAGA		unknown
AAAATTGGAACGATACAGAGAAGAT		unknown
AAAATTGGACCCAAGAAACCTCTGCCT		unknown
AAAATTGGAGGTGTAGT		rRNA
AAAATTGGAGGTGTAGTGGA		unknown
AAAATTGGTCTGTGCACTGGG		unknown
AAAATTGGTCTGTGCACTGGGA		unknown
AAAATTGTCTGGACTGCCT		unknown
AAAATTGTCTTAAGTCGCCCTGT		unknown
AAAATTGTGCCTGGACATCTGA	miR_219	stress
AAAATTGTTTGTCTGTCTAGT		unknown
AAAATTTGGACTCTGCCT		unknown
AAAATTTGGACTCTGCCTCAAGCAC		unknown
AAAATTTGTGACCCAGGGCT		unknown
AAAATTTGTGGTAGTGGG		small nuclear RNA
AAAATTTGTGGTAGTGGGG		small nuclear RNA
AAAATTTGTGGTAGTGGGGG		small nuclear RNA
AAAATTTGTGGTAGTGGGGGA		small nuclear RNA
AAAATTTGTGGTAGTGGGGGAC		small nuclear RNA
AAAATTTGTGGTAGTGGGGGACT		small nuclear RNA
AAAATTTGTGGTAGTGGGGGACTG		small nuclear RNA
AAAATTTGTGGTAGTGGGGGACTGC		small nuclear RNA
AAAATTTTCCACAAGCACCA		unknown
AAAATTTTCCCCAAGCACCA		unknown
AAAATTTTTCCTAGTACGAAAGGACC		mito-rRNA
AAACAAAACATCGCGAAGGCCG		rRNA
AAACAAAGATCTCTGGACAACTT		unknown
AAACAAAGATGGCGGC		unknown
AAACAAAGCATCGCGA		unknown
AAACAAAGCATCGCGAAG		unknown
AAACAAAGCATCGCGAAGG		unknown
AAACAAAGCATCGCGAAGGC		unknown
AAACAAAGCATCGCGAAGGCC		unknown
AAACAAAGCATCGCGAAGGCCA		rRNA
AAACAAAGCATCGCGAAGGCCG		rRNA
AAACAAAGCATCGCGAAGGCCGC		rRNA
AAACAAAGCATCGCGAAGGCCGCA		rRNA
AAACAAATCATCGCGAAGGC		unknown
AAACAAATCATCGCGAAGGCC		unknown
AAACAAATCATCGCGAAGGCCG		rRNA
AAACAAATGGAACTCCAGCCTT		unknown
AAACAACAATACAGGACT		rRNA
AAACAAGAAAGGAAGGAATTGAACCCC		mito-other
AAACAAGAACTCAAACTGA		unknown
AAACAAGAACTTTGAAGGC		rRNA
AAACAAGAACTTTGAAGGCC		rRNA
AAACAAGAACTTTGAAGGCCGAA		rRNA
AAACAAGACCACTAATTTC		mito-tRNA
AAACAAGACTGGGGGCAAGGCC		unknown
AAACAAGAGGAGGCAAGTC		mito-rRNA
AAACAAGAGGAGGCAAGTCGTAAC		mito-rRNA
AAACAAGAGGAGGCAAGTCGTAACA		mito-rRNA
AAACAAGAGGAGGCAAGTCGTAACATG		mito-rRNA
AAACAAGCGCTGACC		unknown
AAACAAGCGCTGACCC		unknown
AAACAAGCGCTGACCCATGCGGGGATG		rRNA
AAACAAGCTTTTGGG		unknown
AAACAAGCTTTTGGGC		unknown
AAACAAGGTTGAGACT	miR_3850	miRNA
AAACAAGGTTGAGACTT	miR_3850	miRNA
AAACAATGACTGATACAGCTGAT		unknown
AAACAATGACTGCAGA		unknown
AAACAATGACTGCAGAT		unknown
AAACAATGACTGCAGATACT		unknown
AAACAATGACTGCAGATGCT		unknown
AAACAATGACTGCAGATGCTGGAAA		unknown
AAACAATGACTGCAGATGCTGGAAAC		unknown
AAACAATGGTCTTGTTCTGAGCT		unknown
AAACAATGGTCTTGTTCTGAGCTT		unknown
AAACACACTAGCTTTCGGAG		unknown
AAACACAGCATCGCGAAG		unknown
AAACACAGCATCGCGAAGGC		unknown
AAACACAGCATCGCGAAGGCC		unknown
AAACACAGCATCGCGAAGGCCG		rRNA
AAACACATCGTTACCTGGACT		unknown
AAACACATCGTTACCTGGACTC		unknown
AAACACATCGTTACCTGGACTCA		unknown
AAACACATCGTTACCTGGACTCAA		unknown
AAACACCCCATGAAGGAGCTGC		unknown
AAACACCCGATCTCGTCTGATCTCG		rRNA
AAACACCTACGTCTTATCTGT		unknown
AAACACGAATGGTACACTG		rRNA
AAACACGAATGGTACACTGAAAA		rRNA
AAACACGCTTTTGGGC		unknown
AAACACGGACCAAGGAGTC		unknown
AAACACTACATAGGACGGAAAG		unknown
AAACACTACATAGGACGGAAAGT		unknown
AAACACTAGCTTTCGGAGCGCTG		unknown
AAACACTGACTCTGTACGGT		unknown
AAACACTGCGGTTCTCCAGA		unknown
AAACACTGCGGTTCTCCAGC		unknown
AAACACTGCGGTTCTCCAGCA		rRNA
AAACACTGCGGTTCTCCAGCAA		unknown
AAACACTGCGGTTCTCCAGCAT		unknown
AAACACTTAAACGGATCTGACT		unknown
AAACAGAAACCAAGGAC		other
AAACAGAACAGACTGATGATACCC		unknown
AAACAGAACCCCAGAAGTAGC		unknown
AAACAGAACCCCAGAAGTAGCT		unknown
AAACAGAACCCCAGAAGTAGCTG		unknown
AAACAGAACTCTTAAC		unknown
AAACAGAACTCTTAACGG		unknown
AAACAGAATTCTGTCTGACACT		unknown
AAACAGACAACTCTT		unknown
AAACAGACAACTCTTA		unknown
AAACAGACAACTCTTAA		other
AAACAGACAACTCTTAAC		unknown
AAACAGACAACTCTTAACG		unknown
AAACAGACAACTCTTAACGG		unknown
AAACAGACAACTCTTAACGGT		unknown
AAACAGACAACTCTTAACGGTG		unknown
AAACAGACAACTCTTAACGGTGG		unknown
AAACAGACAACTCTTAACGGTGGA		unknown
AAACAGACAACTCTTAACGGTGGAT		unknown
AAACAGACAACTCTTAACGGTGGATC		unknown
AAACAGACAACTCTTAACGGTGGATCA		unknown
AAACAGAGAACTCTTAACGG		unknown
AAACAGAGAACTCTTAACGGTGGA		unknown
AAACAGATAACTCTTAACGG		unknown
AAACAGATAACTCTTAACGGTGGA		unknown
AAACAGATCACCGAATAGTCGTACC		mito-protein-code
AAACAGCACCCCAGAAGTAGCTG		unknown
AAACAGCTGCAGAATTCCGA		unknown
AAACAGCTGCAGAATTCCGAA		unknown
AAACAGCTGCAGAATTCCGAAA		unknown
AAACAGCTGCAGAATTCCGACA		unknown
AAACAGGACCCCAGAAGTAGCTG		unknown
AAACAGGCATGGAACTCTTTGC		unknown
AAACAGGCCCTTCGGC		unknown
AAACAGGCTGTATTCAGA		unknown
AAACAGTAAAGCACCTCCCTTAC		mito-tRNA
AAACAGTAAAGCACCTCCCTTACACC		mito-tRNA
AAACAGTCTGATGGG		unknown
AAACAGTCTGATGGGA		unknown
AAACAGTCTGATGGGAA		rRNA
AAACAGTCTGATGGGAC		rRNA
AAACAGTGACTGTGGTACCCAG		unknown
AAACAGTGGGACAGAC		unknown
AAACAGTTACAAGAAAACCTCACAAAG		unknown
AAACAGTTACCATTACTTGT		miRNA
AAACAGTTACCATTACTTGTT		miRNA
AAACAGTTACCATTACTTGTTT		miRNA
AAACATAAACTCCGCC		mito-rRNA
AAACATAAACTCCGCCT		mito-rRNA
AAACATAAACTCCGCCTG		mito-rRNA
AAACATAACATTCTAAGGAT		unknown
AAACATAACATTCTAAGGATA		unknown
AAACATAACATTCTAAGGATATA		unknown
AAACATAACATTCTAAGGATATAAACA		unknown
AAACATAACTCTTATACGTCAGGT		mito-rRNA
AAACATAACTCTTATACGTCAGGTC		mito-rRNA
AAACATAACTCTTATACGTCAGGTCGA		mito-rRNA
AAACATATCTGAGCCA		unknown
AAACATATCTGAGCCAG		other
AAACATCAGCTCTTTTCTCTCCT		unknown
AAACATCCCCGACTG	miR_30	stress & hypoxia & preconditioning
AAACATCCCCGACTGG	miR_30	stress & hypoxia & preconditioning
AAACATCCCCGACTGGA	miR_30	stress & hypoxia & preconditioning
AAACATCCCCGACTGGAA	miR_30	stress & hypoxia & preconditioning
AAACATCCCCGACTGGAAA	miR_30	stress & hypoxia & preconditioning
AAACATCCCCGACTGGAAG	miR_30	stress & hypoxia & preconditioning
AAACATCCCCGACTGGAAGA	miR_30	stress & hypoxia & preconditioning
AAACATCCCCGACTGGAAGC	miR_30	stress & hypoxia & preconditioning
AAACATCCCCGACTGGAAGCT	miR_30	stress & hypoxia & preconditioning
AAACATCCCCGACTGGAAGCTT	miR_30	stress & hypoxia & preconditioning
AAACATCCCCGACTGGAAGT	miR_30	stress & hypoxia & preconditioning
AAACATCCTACACTCAGC	miR_30	stress & hypoxia & preconditioning
AAACATCCTACACTCAGCT	miR_30	stress & hypoxia & preconditioning
AAACATCCTACACTCTCA	miR_30	stress & hypoxia & preconditioning
AAACATCCTACACTCTCAG	miR_30	stress & hypoxia & preconditioning
AAACATCCTACACTCTCAGC	miR_30	stress & hypoxia & preconditioning
AAACATCCTACACTCTCAGCT	miR_30	stress & hypoxia & preconditioning
AAACATCCTACACTCTCAGCTG	miR_30	stress & hypoxia & preconditioning
AAACATCCTACACTCTCAGCTGT	miR_30	stress & hypoxia & preconditioning
AAACATCCTCGACTGA	miR_30	stress & hypoxia & preconditioning
AAACATCCTCGACTGAAAG	miR_30	stress & hypoxia & preconditioning
AAACATCCTCGACTGAAAGT	miR_30	stress & hypoxia & preconditioning
AAACATCCTCGACTGAAAGTT	miR_30	stress & hypoxia & preconditioning
AAACATCCTCGACTGAAAGTTG	miR_30	stress & hypoxia & preconditioning
AAACATCCTTGACTGA	miR_30	stress & hypoxia & preconditioning
AAACATCCTTGACTGG	miR_30	stress & hypoxia & preconditioning
AAACATCCTTGACTGGA	miR_30	stress & hypoxia & preconditioning
AAACATCCTTGACTGGAAGC	miR_30	stress & hypoxia & preconditioning
AAACATCCTTGACTGGAAGCT	miR_30	stress & hypoxia & preconditioning
AAACATCGATTCTCCTGCACT		unknown
AAACATCGATTCTCCTGCACTC		unknown
AAACATCGCCTCCTG		unknown
AAACATCGCCTCCTGA		unknown
AAACATCGCCTCCTGAT		mito-rRNA
AAACATCGCCTCCTGATA		mito-rRNA
AAACATCTTTAACTGA		miRNA
AAACATCTTTAACTGAAAG		miRNA
AAACATCTTTAACTGAAAGC		miRNA
AAACATCTTTAACTGAAAGCT	miR_30	stress & hypoxia & preconditioning
AAACATGAACTCTGTTTCTCTCC		unknown
AAACATGAACTGATGGGC		unknown
AAACATGAGGAGAAATAAGTGACTGAC		unknown
AAACATGATTCTGTCAAGCAC	miR_218	stress
AAACATGCTTCTGTCAAGCAC	miR_218	stress
AAACATGGACAAAAGAGC		unknown
AAACATGGACAAAAGAGCT		unknown
AAACATGGACCAAAGAGCTGAATTCTT		unknown
AAACATGGTGATAGACCGGATGGGGAA		unknown
AAACATGGTTCTGTCAAG	miR_218	stress
AAACATGGTTCTGTCAAGC	miR_218	stress
AAACATGGTTCTGTCAAGCA	miR_218	stress
AAACATGGTTCTGTCAAGCAA	miR_218	stress
AAACATGGTTCTGTCAAGCAAG	miR_218	stress
AAACATGGTTCTGTCAAGCAC	miR_218	stress
AAACATGGTTCTGTCAAGCACA	miR_218	stress
AAACATGGTTCTGTCAAGCACC	miR_218	stress
AAACATGGTTCTGTCAAGCACG	miR_218	stress
AAACATGGTTCTGTCAAGCACT	miR_218	stress
AAACATGGTTCTGTCAAGCACTT	miR_218	stress
AAACATGGTTCTGTCAAGCAT	miR_218	stress
AAACATGGTTCTGTCAAGCT	miR_218	stress
AAACATGGTTTCGTCAAGCA	miR_218	stress
AAACATGGTTTCGTCAAGCAC	miR_218	stress
AAACATGGTTTCGTCAAGCACA	miR_218	stress
AAACATGGTTTCGTCAAGCACC	miR_218	stress
AAACATGGTTTCGTCAAGCACT	miR_218	stress
AAACATGTTTCTGTCAAGCAC	miR_218	stress
AAACATTAACTCTGATTTCTCT		unknown
AAACATTAGATACCACCA		unknown
AAACATTAGCTTTCTCTCTTTC		unknown
AAACATTCAACGCTGTCGGTGAG	miR_181	stress & hypoxia & preconditioning
AAACATTCAACGCTGTCGGTGAGT	miR_181	stress & hypoxia & preconditioning
AAACATTCATTGCTGTCGGA	miR_181	stress & hypoxia & preconditioning
AAACATTCATTGCTGTCGGT	miR_181	stress & hypoxia & preconditioning
AAACATTCATTGCTGTCGGTA	miR_181	stress & hypoxia & preconditioning
AAACATTCATTGCTGTCGGTAA	miR_181	stress & hypoxia & preconditioning
AAACATTCATTGCTGTCGGTG	miR_181	stress & hypoxia & preconditioning
AAACATTCATTGCTGTCGGTGA	miR_181	stress & hypoxia & preconditioning
AAACATTCATTGCTGTCGGTGG	miR_181	stress & hypoxia & preconditioning
AAACATTCATTGCTGTCGGTGGA	miR_181	stress & hypoxia & preconditioning
AAACATTCATTGCTGTCGGTGGG	miR_181	stress & hypoxia & preconditioning
AAACATTCATTGCTGTCGGTGGGA	miR_181	stress & hypoxia & preconditioning
AAACATTCATTGCTGTCGGTGGGT	miR_181	stress & hypoxia & preconditioning
AAACATTCATTGCTGTCGGTGGGTT	miR_181	stress & hypoxia & preconditioning
AAACATTCATTGCTGTCGGTGGT	miR_181	stress & hypoxia & preconditioning
AAACATTCATTGCTGTCGGTGGTT	miR_181	stress & hypoxia & preconditioning
AAACATTCATTGCTGTCGGTGT	miR_181	stress & hypoxia & preconditioning
AAACATTCGCCCCTATCTGACA		small nucleolar RNA
AAACATTTTAATACTTCAAGTATGGGC		mito-rRNA
AAACCAAAGGAGTTGCCATGGGCACC		unknown
AAACCAAAGTCTTTG		unknown
AAACCAAAGTCTTTGGGTTCCGGGGGG		unknown
AAACCAAGTGAGGAGATGGTGAG		unknown
AAACCAATCCGGGCT		rRNA
AAACCAATCCGGGCTC		rRNA
AAACCAATCCGGGCTCG		rRNA
AAACCAATCCGGGCTCGC		rRNA
AAACCAATCCGGGCTCGCC		rRNA
AAACCAATCCGGGCTCGCCC		rRNA
AAACCAATCCGGGCTCGCCCG		rRNA
AAACCACAGCCAAGG		unknown
AAACCACAGCCAAGGG		unknown
AAACCACTATAAATACCGGAAG		unknown
AAACCAGAACTCATTATAGGA		mito-protein-code
AAACCAGAACTTTGAAGGC		unknown
AAACCAGAACTTTGAAGGCC		unknown
AAACCAGCGCTGACC		rRNA
AAACCAGCGCTGACCC		unknown
AAACCAGCGCTGACCCATGCGGGGATG		rRNA
AAACCAGGGGTCGCGAGT		unknown
AAACCATAAACATCTTCCA		unknown
AAACCATCGACCGTTGATTGT	miR_181	stress & hypoxia & preconditioning
AAACCATCGACCGTTGATTGTACC	miR_3570	miRNA
AAACCATCGACCGTTGATTGTACCT	miR_3570	miRNA
AAACCATCGCGAAGGCC	miR_6240	miRNA
AAACCATGAAATTAAAACTGAGACTT		unknown
AAACCATGCTCTGACTGCC		rRNA
AAACCATTACCATTACTTGTTT		miRNA
AAACCCAAGATTTAATCCCAGGAC		unknown
AAACCCCACATGACTTTGACTCT		unknown
AAACCCCACGTTGACT		unknown
AAACCCCATGGCGAA		unknown
AAACCCCATGGCGAAAT		unknown
AAACCCCATGGCGAAATG		unknown
AAACCCCATGGCGAAATGAA		unknown
AAACCCCATGGCGAAATGAAG		rRNA
AAACCCCATGGCGAAATGAAGG		rRNA
AAACCCCATGGCGAAATGAAGGTGAAG		rRNA
AAACCCCGCATGACTTTGACTCT		unknown
AAACCCCTCATGACTTTGACA		unknown
AAACCCCTCATGACTTTGACT		unknown
AAACCCCTCATGACTTTGACTC		unknown
AAACCCCTCATGACTTTGACTCT		unknown
AAACCCCTCATGACTTTGACTCTT		unknown
AAACCCGCGGGCGCTACCTGACCCT		other
AAACCCGTTGGACTATAACCTG		unknown
AAACCCTCCGCACTTCCAC		tRNA
AAACCCTTACCACAAAAAGCGT		unknown
AAACCCTTACCCCAAAAAGC	miR_129	preconditioning
AAACCCTTACCCCAAAAAGCA	miR_129	preconditioning
AAACCCTTACCCCAAAAAGCAT	miR_129	preconditioning
AAACCCTTACCCCAAAAAGTAT	miR_129	preconditioning
AAACCGAACCCCAGAAGTAGC		unknown
AAACCGAACCCCAGAAGTAGCT		unknown
AAACCGAACCCCAGAAGTAGCTG		unknown
AAACCGAAGATCGCGGGTTCG		tRNA
AAACCGAAGATCGCGGGTTCGA		tRNA
AAACCGAAGATCGCGGGTTCGAAC		tRNA
AAACCGCTACCATTACTTGTTT		miRNA
AAACCGGAAATAAGTGCACGACTGTC		unknown
AAACCGGAACTGTAAC		unknown
AAACCGGAGCACCTG		tRNA
AAACCGGGCGGAAACACC		unknown
AAACCGGGCGGAAACACCA		unknown
AAACCGGTACCATTACTTGT		miRNA
AAACCGGTACCATTACTTGTT		miRNA
AAACCGGTACCATTACTTGTTT		miRNA
AAACCGTAACCATTACTTG		miRNA
AAACCGTAACCATTACTTGT		miRNA
AAACCGTAACCATTACTTGTT		miRNA
AAACCGTAACCATTACTTGTTT		miRNA
AAACCGTAACCATTACTTGTTTT		miRNA
AAACCGTAATTGTGACTTCTAGACTGT		unknown
AAACCGTAGATCCGAACT	miR_100	stress
AAACCGTAGATCCGAACTAGCG	miR_99	stress & preconditioning
AAACCGTAGATCCGAACTCGCG	miR_99	stress & preconditioning
AAACCGTAGATCCGAACTCGTG	miR_100	stress
AAACCGTAGATCCGAACTGG		unknown
AAACCGTAGATCCGAACTGGCG	miR_99	stress & preconditioning
AAACCGTAGATCCGAACTGGT	miR_100	stress
AAACCGTAGATCCGAACTGGTG	miR_100	stress
AAACCGTAGATCCGAACTGGTGA	miR_100	stress
AAACCGTAGATCCGAACTT	miR_100	stress
AAACCGTAGATCCGAACTTG	miR_100	stress
AAACCGTAGATCCGAACTTGC	miR_99	stress & preconditioning
AAACCGTAGATCCGAACTTGCA	miR_99	stress & preconditioning
AAACCGTAGATCCGAACTTGCG	miR_99	stress & preconditioning
AAACCGTAGATCCGAACTTGCGA	miR_99	stress & preconditioning
AAACCGTAGATCCGAACTTGT	miR_100	stress
AAACCGTAGATCCGAACTTGTA	miR_100	stress
AAACCGTAGATCCGAACTTGTAA	miR_100	stress
AAACCGTAGATCCGAACTTGTG	miR_100	stress
AAACCGTAGATCCGAACTTGTGA	miR_100	stress
AAACCGTAGATCCGAACTTGTGAA	miR_100	stress
AAACCGTAGATCCGAACTTGTGG	miR_100	stress
AAACCGTAGATCCGAACTTGTGT	miR_100	stress
AAACCGTAGATCCGATCTTG	miR_99	stress & preconditioning
AAACCGTAGATCCGATCTTGT	miR_99	stress & preconditioning
AAACCGTAGATCCGATCTTGTG	miR_99	stress & preconditioning
AAACCGTAGATCCGATCTTGTGG	miR_99	stress & preconditioning
AAACCGTAGATCTGAACTTGCG	miR_99	stress & preconditioning
AAACCGTAGATCTGAACTTGT	miR_100	stress
AAACCGTAGATCTGAACTTGTG	miR_100	stress
AAACCGTAGATCTGAACTTGTGT	miR_100	stress
AAACCGTATTGTGCACTG		unknown
AAACCGTATTGTGCACTGTCATTGT		unknown
AAACCGTATTGTGCACTGTCATTGTC		unknown
AAACCGTCACCATTACTTG		miRNA
AAACCGTCACCATTACTTGT		miRNA
AAACCGTCACCATTACTTGTT		miRNA
AAACCGTCACCATTACTTGTTT		miRNA
AAACCGTCACCATTACTTGTTTA		unknown
AAACCGTCGATCCGAACTTGCG	miR_99	stress & preconditioning
AAACCGTCGATCCGAACTTGTG	miR_100	stress
AAACCGTGACCATTACTTG		miRNA
AAACCGTGACCATTACTTGT		miRNA
AAACCGTGACCATTACTTGTT		miRNA
AAACCGTGACCATTACTTGTTA		unknown
AAACCGTGACCATTACTTGTTT		miRNA
AAACCGTGACCATTACTTGTTTA		unknown
AAACCGTGACCATTACTTGTTTAAGT		unknown
AAACCGTGCTGACTGTCCCTGATCA		unknown
AAACCGTGGATCCGAACTTGCG	miR_99	stress & preconditioning
AAACCGTGGATCCGAACTTGTGA	miR_100	stress
AAACCGTTAAGAGGT		unknown
AAACCGTTAAGAGGTA		unknown
AAACCGTTAAGAGGTAAAC		unknown
AAACCGTTAAGAGGTAAACG		unknown
AAACCGTTAAGAGGTAAACGG		unknown
AAACCGTTAAGAGGTAAACGGG		unknown
AAACCGTTAAGAGGTAAACGGGT		unknown
AAACCGTTAAGAGGTAAACGGGTG		unknown
AAACCGTTAAGAGGTAAACGGGTGT		rRNA
AAACCGTTAAGAGGTAAACGGGTGTG		rRNA
AAACCGTTAAGAGGTAAACGGGTGTGG		rRNA
AAACCGTTACAATTACTTG		miRNA
AAACCGTTACAATTACTTGT		miRNA
AAACCGTTACAATTACTTGTT		miRNA
AAACCGTTACAATTACTTGTTT		miRNA
AAACCGTTACCATCACTTGTTT		miRNA
AAACCGTTACCATTAC	miR_451	miRNA
AAACCGTTACCATTACGTGTTT		miRNA
AAACCGTTACCATTACT	miR_451	miRNA
AAACCGTTACCATTACTAGTT		miRNA
AAACCGTTACCATTACTAGTTT		miRNA
AAACCGTTACCATTACTCGT		miRNA
AAACCGTTACCATTACTCGTT		rRNA
AAACCGTTACCATTACTCGTTT		miRNA
AAACCGTTACCATTACTGA	miR_451	miRNA
AAACCGTTACCATTACTGACT	miR_451	miRNA
AAACCGTTACCATTACTGACTT	miR_451	miRNA
AAACCGTTACCATTACTGACTTA	miR_451	miRNA
AAACCGTTACCATTACTGACTTT	miR_451	miRNA
AAACCGTTACCATTACTGACTTTA	miR_451	miRNA
AAACCGTTACCATTACTGAG	miR_451	miRNA
AAACCGTTACCATTACTGAGT	miR_451	miRNA
AAACCGTTACCATTACTGAGTT	miR_451	miRNA
AAACCGTTACCATTACTGAGTTA	miR_451	miRNA
AAACCGTTACCATTACTGAGTTT	miR_451	miRNA
AAACCGTTACCATTACTGGTTT	miR_451	miRNA
AAACCGTTACCATTACTT	miR_451	miRNA
AAACCGTTACCATTACTTA	miR_451	miRNA
AAACCGTTACCATTACTTAA		miRNA
AAACCGTTACCATTACTTATT	miR_451	miRNA
AAACCGTTACCATTACTTATTT	miR_451	miRNA
AAACCGTTACCATTACTTG		miRNA
AAACCGTTACCATTACTTGA		miRNA
AAACCGTTACCATTACTTGAA		miRNA
AAACCGTTACCATTACTTGCT		miRNA
AAACCGTTACCATTACTTGCTT		miRNA
AAACCGTTACCATTACTTGG		miRNA
AAACCGTTACCATTACTTGGTT	miR_451	miRNA
AAACCGTTACCATTACTTGT		miRNA
AAACCGTTACCATTACTTGTA		miRNA
AAACCGTTACCATTACTTGTAA		miRNA
AAACCGTTACCATTACTTGTAT		miRNA
AAACCGTTACCATTACTTGTT		miRNA
AAACCGTTACCATTACTTGTTA		miRNA
AAACCGTTACCATTACTTGTTAT		miRNA
AAACCGTTACCATTACTTGTTC		miRNA
AAACCGTTACCATTACTTGTTG		miRNA
AAACCGTTACCATTACTTGTTGT		miRNA
AAACCGTTACCATTACTTGTTT		miRNA
AAACCGTTACCATTACTTGTTTA		miRNA
AAACCGTTACCATTACTTGTTTAA		miRNA
AAACCGTTACCATTACTTGTTTAAG		unknown
AAACCGTTACCATTACTTGTTTAAGT		unknown
AAACCGTTACCATTACTTGTTTAAGTA		unknown
AAACCGTTACCATTACTTGTTTAT		unknown
AAACCGTTACCATTACTTGTTTG		miRNA
AAACCGTTACCATTACTTGTTTT		miRNA
AAACCGTTACCATTACTTGTTTTG		miRNA
AAACCGTTACCATTACTTTTTT	miR_451	miRNA
AAACCGTTACCATTATTTGTTT		miRNA
AAACCGTTACCATTCCTTGT		miRNA
AAACCGTTACCATTCCTTGTTT		miRNA
AAACCGTTACCATTGCTTGTTT		miRNA
AAACCGTTACCCTTACTTGTT		miRNA
AAACCGTTACCCTTACTTGTTT		miRNA
AAACCGTTACCGTTACTTGTTT		miRNA
AAACCGTTACTATTACTTGT		miRNA
AAACCGTTACTATTACTTGTT		miRNA
AAACCGTTACTATTACTTGTTT		miRNA
AAACCGTTAGCATTACTTGTTT		miRNA
AAACCGTTATCATTACTTGTT		miRNA
AAACCGTTATCATTACTTGTTT		miRNA
AAACCGTTGATCCGAACTTGTG	miR_100	stress
AAACCGTTGCCATTACTTGT		miRNA
AAACCGTTTCCATTACTTGTTT		miRNA
AAACCTAGAGAACCGAATGT	miR_9	stress
AAACCTAGAGAACCGAATGTA	miR_9	stress
AAACCTAGAGAACCGAATGTAA	miR_9	stress
AAACCTAGAGAACCGAATGTAT	miR_9	stress
AAACCTATGCCCTCTAGTCTGGACT		unknown
AAACCTCACCATCTCTTGCTATTACC		mito-rRNA
AAACCTCACCATCTCTTGCTATTACCG		mito-rRNA
AAACCTCACCCGGCC		unknown
AAACCTCACCCGGCCC		unknown
AAACCTCACCCGGCCCG		unknown
AAACCTCACCCGGCCCGG		unknown
AAACCTCACCCGGCCCGGA		unknown
AAACCTCACCCGGCCCGGAC		unknown
AAACCTCACCCGGCCCGGACA		unknown
AAACCTCACCCGGCCCGGACAC		unknown
AAACCTCACCCGGCCCGGACACG		unknown
AAACCTCACCCGGCCCGGACACGG		unknown
AAACCTCACCCGGCCCGGACACGGA		unknown
AAACCTCACCCGGCCCGGACACGGAA		unknown
AAACCTCACCCGGCCCGGACACGGAAA		unknown
AAACCTCACGTATCTTACCA		unknown
AAACCTCATAGCATTTGGAC		unknown
AAACCTCATAGCATTTGGACATT		unknown
AAACCTCATAGCATTTGGACATTG		unknown
AAACCTCCAAGACGATTTGTA		other
AAACCTCCAAGACGATTTGTAG		other
AAACCTCCCGTGGAGC		unknown
AAACCTCCCGTGGAGCAGAAGGGC		unknown
AAACCTCCCGTGGAGCAGAAGGGCA		unknown
AAACCTCCGATCTTCGAC		mito-tRNA
AAACCTCCGATCTTCGACT		mito-tRNA
AAACCTCCGATCTTCGACTTAC		mito-tRNA
AAACCTCCGATCTTCGAT		mito-tRNA
AAACCTCCGATCTTCGATT		mito-tRNA
AAACCTCGCCCGGCCCGGACACG		rRNA
AAACCTCTCCCGGCCCGGACACG		rRNA
AAACCTGACCCAGGATTAACCTGAAC		unknown
AAACCTGACCCAGGATTAACCTGAACA		unknown
AAACCTGATGAACTATAATCT		unknown
AAACCTGATGAACTATAATCTG		unknown
AAACCTGATGAATTATAATCTG		unknown
AAACCTGATGCTGTGGCTGTGCT		unknown
AAACCTGCTGAACTATAATCT		unknown
AAACCTGCTGAACTATAATCTG		unknown
AAACCTGCTGAGCTTCTTCAAC		unknown
AAACCTGCTGGACTATGGCCT		unknown
AAACCTGGACCATGGACAGCCT		unknown
AAACCTGGGTCCCTGGCACTA		tRNA
AAACCTGGTGAACTATAATCT		unknown
AAACCTGGTGAACTATAATCTG		unknown
AAACCTGTAGCTGTC		unknown
AAACCTGTAGCTGTCT		unknown
AAACCTGTAGCTGTCTA		unknown
AAACCTGTAGCTGTCTAG		unknown
AAACCTGTAGCTGTCTAGC		unknown
AAACCTGTAGCTGTCTAGCGAC		unknown
AAACCTGTTGAACTATA		rRNA
AAACCTGTTGAACTATAA		rRNA
AAACCTGTTGAACTATAAT		rRNA
AAACCTGTTGAACTATAATA		unknown
AAACCTGTTGAACTATAATC		unknown
AAACCTGTTGAACTATAATCA		unknown
AAACCTGTTGAACTATAATCT		tRNA
AAACCTGTTGAACTATAATCTA		tRNA
AAACCTGTTGAACTATAATCTG		unknown
AAACCTGTTGAACTATAATCTGA		unknown
AAACCTGTTGAACTATAATCTGT		unknown
AAACCTGTTGAACTATAATCTT		unknown
AAACCTGTTGAACTATAGTCT		unknown
AAACCTGTTGAACTATAGTCTG		unknown
AAACCTGTTGAACTATGATC		unknown
AAACCTGTTGAACTATGATCT		tRNA
AAACCTGTTGAACTATGATCTA		tRNA
AAACCTGTTGAACTATGATCTG		unknown
AAACCTGTTGAACTATGATCTGA		unknown
AAACCTGTTGAACTATGATCTGG		unknown
AAACCTGTTGAACTATGATCTGT		unknown
AAACCTGTTGAACTGTAATCT		tRNA
AAACCTGTTGAACTGTAATCTG		unknown
AAACCTGTTGAACTGTGATCTG		unknown
AAACCTGTTGAACTGTGATCTGG		unknown
AAACCTGTTGAATTATAATCT		tRNA
AAACCTGTTGAATTATAATCTG		unknown
AAACCTGTTGAATTATAATCTGA		unknown
AAACCTGTTGAATTATAATCTGT		unknown
AAACCTGTTGAATTATGATCT		unknown
AAACCTGTTGAATTATGATCTG		unknown
AAACCTGTTGAATTATGATCTGG		unknown
AAACCTGTTGCACTATAATC		unknown
AAACCTGTTGCACTATAATCT		rRNA
AAACCTGTTGCACTATAATCTG		unknown
AAACCTGTTGCACTATAATCTGA		unknown
AAACCTGTTGCACTATAATCTGT		unknown
AAACCTGTTGCACTATGATCT		unknown
AAACCTGTTGCACTATGATCTG		unknown
AAACCTGTTGCATTATAATCT		tRNA
AAACCTGTTGCATTATAATCTG		tRNA
AAACCTGTTGCATTATGATCTG		tRNA
AAACCTGTTGGACTATAAC		unknown
AAACCTGTTGGACTATAACA		unknown
AAACCTGTTGGACTATAACC		unknown
AAACCTGTTGGACTATAACCT		unknown
AAACCTGTTGGACTATAACCTG		unknown
AAACCTGTTGGACTATAACCTGA		unknown
AAACCTGTTGGACTATAACCTGAAA		unknown
AAACCTGTTGGACTATAACCTGC		unknown
AAACCTGTTGGACTATAACCTGCA		unknown
AAACCTGTTGGACTATAACCTGT		unknown
AAACCTGTTGGACTATAATCT		unknown
AAACCTGTTGGACTATAGCCT		unknown
AAACCTGTTGGACTATAGCCTGC		unknown
AAACCTGTTGGACTGTAGCCT		unknown
AAACCTGTTGGACTGTGGCCT		unknown
AAACCTGTTGGCTATAACCTGA		unknown
AAACCTGTTGGCTATAACCTGAA		unknown
AAACCTTAACTACTGCCAAG		unknown
AAACCTTCCAGATCAGCGAGC		unknown
AAACCTTTACCATTACTTGTTT		miRNA
AAACGAAAACTTTGAAGGC		unknown
AAACGAAAACTTTGAAGGCC		unknown
AAACGAAACCCCAGAAGTAGCT		unknown
AAACGAAACCCCAGAAGTAGCTG		unknown
AAACGAACGCTGACC		unknown
AAACGAACGCTGACCC		unknown
AAACGAACGCTGACCCATGCGGGGATG		rRNA
AAACGAAGACCGAATTTCTCCCT		unknown
AAACGAAGCCGGTGA		unknown
AAACGACAACTTTGAAGGC		rRNA
AAACGACAACTTTGAAGGCC		rRNA
AAACGACCGCTGACC		unknown
AAACGACGATGCAGAGACTATGAT		unknown
AAACGAGAAATTTGAAGGCC		unknown
AAACGAGAACCTTGAAGGC		rRNA
AAACGAGAACCTTGAAGGCC		rRNA
AAACGAGAACTATGAAGGC		unknown
AAACGAGAACTATGAAGGCC		unknown
AAACGAGAACTCTGAAGGC		rRNA
AAACGAGAACTCTGAAGGCC		rRNA
AAACGAGAACTGTGAAGGC		rRNA
AAACGAGAACTGTGAAGGCC		rRNA
AAACGAGAACTTTAAAGGCC		rRNA
AAACGAGAACTTTGA		unknown
AAACGAGAACTTTGAA		unknown
AAACGAGAACTTTGAAAGCC		rRNA
AAACGAGAACTTTGAACGCC		unknown
AAACGAGAACTTTGAAG		unknown
AAACGAGAACTTTGAAGAC		unknown
AAACGAGAACTTTGAAGACC		rRNA
AAACGAGAACTTTGAAGCCC		unknown
AAACGAGAACTTTGAAGCCCGAA		unknown
AAACGAGAACTTTGAAGG		unknown
AAACGAGAACTTTGAAGGAC		rRNA
AAACGAGAACTTTGAAGGC		unknown
AAACGAGAACTTTGAAGGCA		unknown
AAACGAGAACTTTGAAGGCC		unknown
AAACGAGAACTTTGAAGGCCA		rRNA
AAACGAGAACTTTGAAGGCCG		unknown
AAACGAGAACTTTGAAGGCCGA		unknown
AAACGAGAACTTTGAAGGCCGAA		unknown
AAACGAGAACTTTGAAGGCCGAAA		rRNA
AAACGAGAACTTTGAAGGCCGAAG		unknown
AAACGAGAACTTTGAAGGCCGAAGT		unknown
AAACGAGAACTTTGAAGGCCGAAGTG		unknown
AAACGAGAACTTTGAAGGCCGAAGTGG		unknown
AAACGAGAACTTTGAAGGCCGAG		rRNA
AAACGAGAACTTTGAAGGCCGG		unknown
AAACGAGAACTTTGAAGGCCT		unknown
AAACGAGAACTTTGAAGGCCTGG		rRNA
AAACGAGAACTTTGAAGGCG		unknown
AAACGAGAACTTTGAAGGCT		rRNA
AAACGAGAACTTTGAAGGGC		unknown
AAACGAGAACTTTGAAGGTC		unknown
AAACGAGAACTTTGAAGTC		rRNA
AAACGAGAACTTTGAAGTCC		rRNA
AAACGAGAACTTTGAATGCC		unknown
AAACGAGAACTTTGACGGCC		unknown
AAACGAGAACTTTGAGGGCC		rRNA
AAACGAGAACTTTGATGGCC		unknown
AAACGAGAACTTTGGAGGCC		unknown
AAACGAGAATTTTGAAGGCC		rRNA
AAACGAGAGCTGACC		rRNA
AAACGAGAGCTGACCC		rRNA
AAACGAGAGCTGACCCATGC		rRNA
AAACGAGAGCTGACCCATGCGGGGA		rRNA
AAACGAGAGCTGACCCATGCGGGGAT		rRNA
AAACGAGAGCTGACCCATGCGGGGATG		rRNA
AAACGAGAGCTGACT		unknown
AAACGAGAGCTTTGAAGGCC		unknown
AAACGAGATCTTTGAAGGCC		rRNA
AAACGAGCACTGACC		rRNA
AAACGAGCACTTTGAA		rRNA
AAACGAGCACTTTGAAGGC		unknown
AAACGAGCACTTTGAAGGCC		unknown
AAACGAGCACTTTGAAGGCCGA		unknown
AAACGAGCACTTTGAAGGCCGAA		unknown
AAACGAGCACTTTGAAGGCCGAAG		unknown
AAACGAGCACTTTGAAGGCCGAAGT		unknown
AAACGAGCACTTTGAAGGCCGAAGTG		unknown
AAACGAGCACTTTGAAGGCCGAAGTGG		unknown
AAACGAGCCCTGACC		unknown
AAACGAGCGATGACC		unknown
AAACGAGCGATGACCC		unknown
AAACGAGCGCAGACC		rRNA
AAACGAGCGCCGACC		rRNA
AAACGAGCGCTAACC		unknown
AAACGAGCGCTAACCC		unknown
AAACGAGCGCTCACC		unknown
AAACGAGCGCTCACCC		unknown
AAACGAGCGCTGAAC		unknown
AAACGAGCGCTGACA		unknown
AAACGAGCGCTGACC		unknown
AAACGAGCGCTGACCA		unknown
AAACGAGCGCTGACCC		rRNA
AAACGAGCGCTGACCCA		rRNA
AAACGAGCGCTGACCCAG		rRNA
AAACGAGCGCTGACCCAGGC		rRNA
AAACGAGCGCTGACCCAGGCCGGGGA		rRNA
AAACGAGCGCTGACCCAT		rRNA
AAACGAGCGCTGACCCATG		rRNA
AAACGAGCGCTGACCCATGC		rRNA
AAACGAGCGCTGACCCATGCG		rRNA
AAACGAGCGCTGACCCATGCGG		rRNA
AAACGAGCGCTGACCCATGCGGG		rRNA
AAACGAGCGCTGACCCATGCGGGG		rRNA
AAACGAGCGCTGACCCATGCGGGGA		rRNA
AAACGAGCGCTGACCCATGCGGGGAGG		rRNA
AAACGAGCGCTGACCCATGCGGGGAT		rRNA
AAACGAGCGCTGACCCATGCGGGGATG		rRNA
AAACGAGCGCTGACCCATGCGGGGATT		rRNA
AAACGAGCGCTGACCCATGT		rRNA
AAACGAGCGCTGACCCATGTGGGGATG		rRNA
AAACGAGCGCTGACCCATT		rRNA
AAACGAGCGCTGACCCATTT		rRNA
AAACGAGCGCTGACCCT		rRNA
AAACGAGCGCTGACCT		rRNA
AAACGAGCGCTGACCTGGA		unknown
AAACGAGCGCTGACCTGGAATTCTC		unknown
AAACGAGCGCTGACT		rRNA
AAACGAGCGCTGACTC		unknown
AAACGAGCGCTGACTG		rRNA
AAACGAGCGCTGACTGG		rRNA
AAACGAGCGCTGAGC		unknown
AAACGAGCGCTGATC		unknown
AAACGAGCGCTGATCC		unknown
AAACGAGCGCTGCCC		unknown
AAACGAGCGCTGCCCC		unknown
AAACGAGCGCTGGCC		unknown
AAACGAGCGCTTACC		unknown
AAACGAGCGGTGACC		unknown
AAACGAGCGTTGACC		rRNA
AAACGAGCTACTCCGAAGC		mito-rRNA
AAACGAGCTACTCCGAAGCAGCATA		mito-rRNA
AAACGAGCTCAACCTATTCTCAAACTT		rRNA
AAACGAGCTCTGACC		other
AAACGAGCTTTTTAACCCTGAGC		small nucleolar RNA
AAACGAGCTTTTTAACCCTGAGCA		small nucleolar RNA
AAACGAGCTTTTTAACCCTGAGCAA		small nucleolar RNA
AAACGAGCTTTTTAACCCTGAGCAAC		small nucleolar RNA
AAACGAGGACTTTGAA		unknown
AAACGAGGACTTTGAAGG		unknown
AAACGAGGACTTTGAAGGC		unknown
AAACGAGGACTTTGAAGGCC		unknown
AAACGAGGACTTTGAAGGCCG		unknown
AAACGAGGACTTTGAAGGCCGA		unknown
AAACGAGGACTTTGAAGGCCGAA		unknown
AAACGAGGACTTTGAAGGCCGAAG		unknown
AAACGAGGACTTTGAAGGCCGAAGT		unknown
AAACGAGGACTTTGAAGGCCGAAGTG		unknown
AAACGAGGACTTTGAAGGCCGAAGTGG		unknown
AAACGAGGGCTGACC		unknown
AAACGAGGGCTGACCC		unknown
AAACGAGGGCTGACCCATGCGGGGA		rRNA
AAACGAGGGCTGACCCATGCGGGGAT		rRNA
AAACGAGGGCTGACCCATGCGGGGATG		rRNA
AAACGAGGGCTGACCT		unknown
AAACGAGTACTTTGAA		unknown
AAACGAGTACTTTGAAGG		unknown
AAACGAGTACTTTGAAGGC		unknown
AAACGAGTACTTTGAAGGCC		unknown
AAACGAGTACTTTGAAGGCCGA		unknown
AAACGAGTACTTTGAAGGCCGAA		unknown
AAACGAGTACTTTGAAGGCCGAAG		unknown
AAACGAGTACTTTGAAGGCCGAAGT		unknown
AAACGAGTACTTTGAAGGCCGAAGTG		unknown
AAACGAGTACTTTGAAGGCCGAAGTGG		unknown
AAACGAGTGCTGACC		unknown
AAACGAGTGCTGACCC		unknown
AAACGAGTGCTGACCCATGCGGGGA		rRNA
AAACGAGTGCTGACCCATGCGGGGAT		rRNA
AAACGAGTGCTGACCCATGCGGGGATG		rRNA
AAACGAGTTGGAGCT		unknown
AAACGATAACTTTGAAGGCC		unknown
AAACGATAACTTTGAAGGCCGAA		unknown
AAACGATACCGGAGA		other
AAACGATACCGGAGAAGCCG		rRNA
AAACGATCACTTTGAT		unknown
AAACGATCCCGGAGA		rRNA
AAACGATCCCGGAGAA		rRNA
AAACGATCCCGGAGAAG		rRNA
AAACGATCCCGGAGAAGC		rRNA
AAACGATCCCGGAGAAGCC		rRNA
AAACGATCCCGGAGAAGCCG		rRNA
AAACGATCCCGGAGAAGCCGGC		rRNA
AAACGATCCCGGAGAAGCCGGCG		rRNA
AAACGATCCCGGAGAAGCCGGCGGG		rRNA
AAACGATCCCGGAGAAGCCGGCGGGA		rRNA
AAACGATCCCGGAGAT		rRNA
AAACGATCGCTGACC		unknown
AAACGATCGCTGACCC		unknown
AAACGATCTCAACCT		unknown
AAACGATCTCAACCTA		unknown
AAACGATCTCAACCTAT		unknown
AAACGATCTCAACCTATT		unknown
AAACGATCTCAACCTATTC		unknown
AAACGATCTCAACCTATTCT		unknown
AAACGATCTCAACCTATTCTC		unknown
AAACGATCTCAACCTATTCTCA		unknown
AAACGATCTCAACCTATTCTCAA		unknown
AAACGATCTCAACCTATTCTCAAA		unknown
AAACGATCTCAACCTATTCTCAAAC		unknown
AAACGATCTCAACCTATTCTCAAACT		unknown
AAACGATCTCAACCTATTCTCAAACTT		unknown
AAACGATCTCCACCTATTCT		unknown
AAACGATCTCCACCTATTCTCAAACT		unknown
AAACGATCTTCAAGTGTAAAAT		unknown
AAACGATGCCGACTA		unknown
AAACGATGCCGACTAG		unknown
AAACGATGCCGACTAGC		unknown
AAACGATGCCGACTAGCG		unknown
AAACGATGCCGACTAGCGA		unknown
AAACGATGCCGACTAGCGAT		unknown
AAACGATGCCGACTAGCGATC		unknown
AAACGATGCCGACTAGCGATCC		unknown
AAACGATGCCGACTAGCGATCCGG		unknown
AAACGATGCCGACTAGCGATCCGGC		unknown
AAACGATGCCGGAGA		unknown
AAACGATGCCGGAGAAGCC		rRNA
AAACGATTCCGGAGA		rRNA
AAACGCAACCCCAGAAGTAGCTG		unknown
AAACGCACGAGTCCAAAAGTAGAATC		unknown
AAACGCAGGGAAGTTGTATA		unknown
AAACGCAGGGAAGTTGTATAAT		unknown
AAACGCAGGGAAGTTGTATAATG		unknown
AAACGCCAGATCTCGTCTGA		rRNA
AAACGCCAGATCTCGTCTGAT		rRNA
AAACGCCCGATCTCGTC	miR_7641	miRNA
AAACGCCCGATCTCGTCTG		unknown
AAACGCCCGATCTCGTCTGA		unknown
AAACGCCCGATCTCGTCTGAT	miR_7641	miRNA
AAACGCCCGATCTCGTCTGATC	miR_7641	miRNA
AAACGCCCGATCTCGTCTGATCT	miR_7641	miRNA
AAACGCCCGATCTCGTCTGATCTC	miR_7641	miRNA
AAACGCCCGATCTCGTCTGATCTCG	miR_7641	miRNA
AAACGCCCGATCTCGTCTGATCTCGGA	miR_7641	miRNA
AAACGCCGTGAAGAACGCCTGCAGGCC		unknown
AAACGCCTGATCTCGTCTGA		rRNA
AAACGCCTGATCTCGTCTGAT		rRNA
AAACGCCTGATCTCGTCTGATCTCG		rRNA
AAACGCGAACTTTGA		rRNA
AAACGCGAACTTTGAA		rRNA
AAACGCGAACTTTGAAG		rRNA
AAACGCGAACTTTGAAGG		unknown
AAACGCGAACTTTGAAGGC		unknown
AAACGCGAACTTTGAAGGCC		unknown
AAACGCGAACTTTGAAGGCCG		unknown
AAACGCGAACTTTGAAGGCCGA		unknown
AAACGCGAACTTTGAAGGCCGAA		unknown
AAACGCGAACTTTGAAGGCCGAAG		unknown
AAACGCGAACTTTGAAGGCCGAAGT		unknown
AAACGCGAACTTTGAAGGCCGAAGTG		unknown
AAACGCGAACTTTGAAGGCCGAAGTGG		unknown
AAACGCGAACTTTGAAGGCCT		unknown
AAACGCGAGCTGACC		unknown
AAACGCGAGCTGACCC		unknown
AAACGCGAGCTGACCCATGCGGGGATG		rRNA
AAACGCGCACTTTGAAGGCC		unknown
AAACGCGCGCTGACC		unknown
AAACGCGCGCTGACCC		unknown
AAACGCGCGCTGACCCA		rRNA
AAACGCGCGCTGACCCAT		rRNA
AAACGCGCGCTGACCCATG		rRNA
AAACGCGCGCTGACCCATGC		rRNA
AAACGCGCGCTGACCCATGCGG		rRNA
AAACGCGCGCTGACCCATGCGGG		rRNA
AAACGCGCGCTGACCCATGCGGGG		rRNA
AAACGCGCGCTGACCCATGCGGGGA		rRNA
AAACGCGCGCTGACCCATGCGGGGAT		rRNA
AAACGCGCGCTGACCCATGCGGGGATG		rRNA
AAACGCGCGCTGACCT		unknown
AAACGCGCGCTGACT		unknown
AAACGCGCTTTTTAACCCTGAGC		small nucleolar RNA
AAACGCGCTTTTTAACCCTGAGCA		small nucleolar RNA
AAACGCGGACTTTGAAGGC		rRNA
AAACGCGGACTTTGAAGGCC		rRNA
AAACGCGGACTTTGAAGGCCGAA		rRNA
AAACGCGGGCTGACC		unknown
AAACGCGTACTTTGAAGGC		rRNA
AAACGCGTACTTTGAAGGCC		unknown
AAACGCGTGCTGACC		unknown
AAACGCGTGCTGACCCATGCGGGGATG		rRNA
AAACGCTCCCGGAGA		unknown
AAACGCTCCCGGAGAA		unknown
AAACGCTCCCGGAGAAG		rRNA
AAACGCTCCCGGAGAAGC		rRNA
AAACGCTCCCGGAGAAGCC		rRNA
AAACGCTCCCGGAGAAGCCG		rRNA
AAACGCTCTCAACCTA		rRNA
AAACGCTGCCGACTA		rRNA
AAACGCTGCCGACTAGC		unknown
AAACGCTGCCGACTAGCGATC		unknown
AAACGCTTGCTGATG		small nucleolar RNA
AAACGCTTTCTGATG	miR_3607	miRNA
AAACGGAAACCCAGAAGTAGC		rRNA
AAACGGAAACCCAGAAGTAGCT		unknown
AAACGGAAACCCAGAAGTAGCTG		unknown
AAACGGAACACCAGAAGTAGCT		unknown
AAACGGAACACCAGAAGTAGCTG		unknown
AAACGGAACCACAGAAGTAG		unknown
AAACGGAACCACAGAAGTAGC		unknown
AAACGGAACCACAGAAGTAGCA		unknown
AAACGGAACCACAGAAGTAGCGG		unknown
AAACGGAACCACAGAAGTAGCT		unknown
AAACGGAACCACAGAAGTAGCTA		unknown
AAACGGAACCACAGAAGTAGCTG		unknown
AAACGGAACCACAGAAGTAGCTGA		unknown
AAACGGAACCACAGAAGTAGCTGT		unknown
AAACGGAACCACAGAAGTAGCTT		unknown
AAACGGAACCCAAGAAGTAGC		unknown
AAACGGAACCCAAGAAGTAGCT		unknown
AAACGGAACCCAAGAAGTAGCTG		unknown
AAACGGAACCCCAAAAGTAGCT		miRNA
AAACGGAACCCCAAAAGTAGCTG		miRNA
AAACGGAACCCCACAAGTAGCT		rRNA
AAACGGAACCCCACAAGTAGCTG		rRNA
AAACGGAACCCCAGA		unknown
AAACGGAACCCCAGAA		unknown
AAACGGAACCCCAGAAATAGCT		unknown
AAACGGAACCCCAGAAATAGCTG		unknown
AAACGGAACCCCAGAACTAGCTG		unknown
AAACGGAACCCCAGAAG		unknown
AAACGGAACCCCAGAAGA		unknown
AAACGGAACCCCAGAAGAA		unknown
AAACGGAACCCCAGAAGAAA		unknown
AAACGGAACCCCAGAAGAAGC		unknown
AAACGGAACCCCAGAAGAAGCT		unknown
AAACGGAACCCCAGAAGAAGCTG		unknown
AAACGGAACCCCAGAAGCAGC		miRNA
AAACGGAACCCCAGAAGCAGCT		miRNA
AAACGGAACCCCAGAAGCAGCTG		miRNA
AAACGGAACCCCAGAAGCAGCTGT		miRNA
AAACGGAACCCCAGAAGGAGC		unknown
AAACGGAACCCCAGAAGGAGCT		unknown
AAACGGAACCCCAGAAGGAGCTG		unknown
AAACGGAACCCCAGAAGGAGCTGT		unknown
AAACGGAACCCCAGAAGT		unknown
AAACGGAACCCCAGAAGTA		unknown
AAACGGAACCCCAGAAGTAA		unknown
AAACGGAACCCCAGAAGTAAA		unknown
AAACGGAACCCCAGAAGTAACT		unknown
AAACGGAACCCCAGAAGTAACTG		unknown
AAACGGAACCCCAGAAGTAAT		unknown
AAACGGAACCCCAGAAGTACCT		unknown
AAACGGAACCCCAGAAGTACCTG		unknown
AAACGGAACCCCAGAAGTAG		unknown
AAACGGAACCCCAGAAGTAGA		unknown
AAACGGAACCCCAGAAGTAGAA		unknown
AAACGGAACCCCAGAAGTAGAAA		unknown
AAACGGAACCCCAGAAGTAGAT		unknown
AAACGGAACCCCAGAAGTAGATG		unknown
AAACGGAACCCCAGAAGTAGC		rRNA
AAACGGAACCCCAGAAGTAGCA		unknown
AAACGGAACCCCAGAAGTAGCAA		unknown
AAACGGAACCCCAGAAGTAGCAG		unknown
AAACGGAACCCCAGAAGTAGCAT		unknown
AAACGGAACCCCAGAAGTAGCC		unknown
AAACGGAACCCCAGAAGTAGCCG		unknown
AAACGGAACCCCAGAAGTAGCG		rRNA
AAACGGAACCCCAGAAGTAGCGG		rRNA
AAACGGAACCCCAGAAGTAGCT		unknown
AAACGGAACCCCAGAAGTAGCTA		unknown
AAACGGAACCCCAGAAGTAGCTAA		unknown
AAACGGAACCCCAGAAGTAGCTAAAA		unknown
AAACGGAACCCCAGAAGTAGCTAT		unknown
AAACGGAACCCCAGAAGTAGCTC		unknown
AAACGGAACCCCAGAAGTAGCTCT		unknown
AAACGGAACCCCAGAAGTAGCTG		unknown
AAACGGAACCCCAGAAGTAGCTGA		unknown
AAACGGAACCCCAGAAGTAGCTGAA		unknown
AAACGGAACCCCAGAAGTAGCTGAAA		unknown
AAACGGAACCCCAGAAGTAGCTGAAAA		unknown
AAACGGAACCCCAGAAGTAGCTGAAG		unknown
AAACGGAACCCCAGAAGTAGCTGAAT		unknown
AAACGGAACCCCAGAAGTAGCTGC		unknown
AAACGGAACCCCAGAAGTAGCTGG		unknown
AAACGGAACCCCAGAAGTAGCTGT		unknown
AAACGGAACCCCAGAAGTAGCTGTG		unknown
AAACGGAACCCCAGAAGTAGCTGTT		unknown
AAACGGAACCCCAGAAGTAGCTT		unknown
AAACGGAACCCCAGAAGTAGCTTT		unknown
AAACGGAACCCCAGAAGTAGT		unknown
AAACGGAACCCCAGAAGTAGTT		unknown
AAACGGAACCCCAGAAGTAGTTG		unknown
AAACGGAACCCCAGAAGTATCT		unknown
AAACGGAACCCCAGAAGTATCTG		unknown
AAACGGAACCCCAGAAGTCGCT		unknown
AAACGGAACCCCAGAAGTCGCTG		unknown
AAACGGAACCCCAGAAGTGGC		unknown
AAACGGAACCCCAGAAGTGGCT		unknown
AAACGGAACCCCAGAAGTGGCTG		unknown
AAACGGAACCCCAGAAGTTGCT		unknown
AAACGGAACCCCAGAAGTTGCTG		unknown
AAACGGAACCCCAGAATTAGCT		unknown
AAACGGAACCCCAGAATTAGCTG		unknown
AAACGGAACCCCAGACGTAGCT		unknown
AAACGGAACCCCAGACGTAGCTG		unknown
AAACGGAACCCCAGAGGTAGCT		unknown
AAACGGAACCCCAGAGGTAGCTG		unknown
AAACGGAACCCCAGATGTAGCT		unknown
AAACGGAACCCCAGATGTAGCTG		unknown
AAACGGAACCCCAGCAGTAGCT		unknown
AAACGGAACCCCAGCAGTAGCTG		unknown
AAACGGAACCCCAGGAGTAGCT		unknown
AAACGGAACCCCAGGAGTAGCTG		unknown
AAACGGAACCCCAGTAGTAGCT		unknown
AAACGGAACCCCAGTAGTAGCTG		unknown
AAACGGAACCCCATAAGTAGCT		unknown
AAACGGAACCCCATAAGTAGCTG		unknown
AAACGGAACCCCCAGAAGTAGCTG		unknown
AAACGGAACCCCCGAAGTAGCT		miRNA
AAACGGAACCCCCGAAGTAGCTG		miRNA
AAACGGAACCCCGGAAGTAGCT		unknown
AAACGGAACCCCGGAAGTAGCTG		unknown
AAACGGAACCCCTGAAGTAGCTG		unknown
AAACGGAACCCGAGAAGTAGC		unknown
AAACGGAACCCGAGAAGTAGCT		unknown
AAACGGAACCCGAGAAGTAGCTG		unknown
AAACGGAACCCTAGAAGTAGC		unknown
AAACGGAACCCTAGAAGTAGCT		unknown
AAACGGAACCCTAGAAGTAGCTG		unknown
AAACGGAACCGCAGAAGTAGC		unknown
AAACGGAACCGCAGAAGTAGCT		unknown
AAACGGAACCGCAGAAGTAGCTG		unknown
AAACGGAACCTCAGAAGTAG		unknown
AAACGGAACCTCAGAAGTAGC		unknown
AAACGGAACCTCAGAAGTAGCT		unknown
AAACGGAACCTCAGAAGTAGCTG		unknown
AAACGGAACCTCAGAAGTAGCTT		unknown
AAACGGAACGCCAGAAGTAGCT		unknown
AAACGGAACGCCAGAAGTAGCTG		unknown
AAACGGAACTCCAGAAGTAG		unknown
AAACGGAACTCCAGAAGTAGA		unknown
AAACGGAACTCCAGAAGTAGC		unknown
AAACGGAACTCCAGAAGTAGCA		rRNA
AAACGGAACTCCAGAAGTAGCT		unknown
AAACGGAACTCCAGAAGTAGCTG		unknown
AAACGGAAGCCCAGAAGTAGCT		unknown
AAACGGAAGCCCAGAAGTAGCTG		unknown
AAACGGAAGCGAAATGGAGTGA		unknown
AAACGGAATCCCAGAAGTAGCT		rRNA
AAACGGAATCCCAGAAGTAGCTG		rRNA
AAACGGAATGAGAAACAGGGTAG		unknown
AAACGGACAACTCTTAACGG		unknown
AAACGGACCCACAGAAGTAGCTG		unknown
AAACGGACCCCCAGAAGTAG		unknown
AAACGGACCCCCAGAAGTAGC		unknown
AAACGGACCCCCAGAAGTAGCGG		unknown
AAACGGACCCCCAGAAGTAGCT		unknown
AAACGGACCCCCAGAAGTAGCTA		unknown
AAACGGACCCCCAGAAGTAGCTG		unknown
AAACGGACCCCCAGAAGTAGCTGT		unknown
AAACGGACCCCCAGAAGTAGCTT		unknown
AAACGGAGACCCAGAAGTAGCTG		unknown
AAACGGAGCAGGTCAAAGC		unknown
AAACGGAGCAGGTCAAAGCC		other
AAACGGAGCCACAGAAGTAGCT		unknown
AAACGGAGCCACAGAAGTAGCTG		unknown
AAACGGAGCCCCAGAA		unknown
AAACGGAGCCCCAGAAGTAG		unknown
AAACGGAGCCCCAGAAGTAGA		unknown
AAACGGAGCCCCAGAAGTAGC		unknown
AAACGGAGCCCCAGAAGTAGCA		unknown
AAACGGAGCCCCAGAAGTAGCGG		unknown
AAACGGAGCCCCAGAAGTAGCT		unknown
AAACGGAGCCCCAGAAGTAGCTA		unknown
AAACGGAGCCCCAGAAGTAGCTG		unknown
AAACGGAGCCCCAGAAGTAGCTGA		unknown
AAACGGAGCCCCAGAAGTAGCTGT		unknown
AAACGGAGCCCCAGAAGTAGCTT		unknown
AAACGGAGCCTCAGAAGTAGCT		unknown
AAACGGAGCTCCAGAAGTAGCT		unknown
AAACGGATCCACAGAAGTAGCT		unknown
AAACGGATCCACAGAAGTAGCTG		unknown
AAACGGATCCCCAGAAGTAG		unknown
AAACGGATCCCCAGAAGTAGC		unknown
AAACGGATCCCCAGAAGTAGCA		unknown
AAACGGATCCCCAGAAGTAGCT		unknown
AAACGGATCCCCAGAAGTAGCTA		unknown
AAACGGATCCCCAGAAGTAGCTG		unknown
AAACGGATCCCCAGAAGTAGCTGA		unknown
AAACGGATCCCCAGAAGTAGCTGT		unknown
AAACGGATCCCCAGAAGTAGCTT		unknown
AAACGGATCTCCAGAAGTAGCT		unknown
AAACGGATCTGACTGCTGAGA		small nucleolar RNA
AAACGGATCTGACTGCTGAGAT		small nucleolar RNA
AAACGGATCTGACTGCTGAGATT		small nucleolar RNA
AAACGGATCTGACTGCTGAGATTA		small nucleolar RNA
AAACGGATGGATTGGTAAC		unknown
AAACGGATGTATAAT		unknown
AAACGGATGTATAATGA		rRNA
AAACGGATGTATAATGAGGC		unknown
AAACGGATGTATAATGAGGCA		unknown
AAACGGATGTATAATGAGGCAT		unknown
AAACGGATGTCTAATGAGGCAT		unknown
AAACGGATTGACGGAGAAACA		unknown
AAACGGATTGACGGAGAAACATC		unknown
AAACGGCAAGAACATCCATCA		unknown
AAACGGCAAGAACATCCATCAA		unknown
AAACGGCAAGAACATCCATCAAA		unknown
AAACGGCAAGAACATCCATCAAC		unknown
AAACGGCAAGAACATCCATCAC		unknown
AAACGGCACCCCAGAAGTAGCT		unknown
AAACGGCACCCCAGAAGTAGCTG		unknown
AAACGGCAGGAGTAACTATGACTCTCT		rRNA
AAACGGCCAGTTGAAGAACTGT	miR_3600	miRNA
AAACGGCCTGTGTCCTGGGAAT		unknown
AAACGGCGGGAGTAAC		unknown
AAACGGCGGGAGTAACT		unknown
AAACGGCGGGAGTAACTA		unknown
AAACGGCGGGAGTAACTAT		unknown
AAACGGCGGGAGTAACTATGA		unknown
AAACGGCGGGAGTAACTATGAC		unknown
AAACGGCGGGAGTAACTATGACT		unknown
AAACGGCGGGAGTAACTATGACTC		unknown
AAACGGCGGGAGTAACTATGACTCT		unknown
AAACGGCGGGAGTAACTATGACTCTC		unknown
AAACGGCGGGAGTAACTATGACTCTCT		unknown
AAACGGCGGGCGTAACTATGACTC		unknown
AAACGGCGGGCGTAACTATGACTCT		unknown
AAACGGCGGGCGTAACTATGACTCTCT		unknown
AAACGGCTACCACAT		unknown
AAACGGCTACCACATCC		unknown
AAACGGCTACCACATCCA		unknown
AAACGGCTACCACATCCAA		unknown
AAACGGCTACCACATCCAAG		unknown
AAACGGCTACCACATCCAAGG		unknown
AAACGGCTACCACATCCAAGGAA		unknown
AAACGGCTACCACATCCAAGGAAG		unknown
AAACGGCTACCACATCCAAGGAAGG		unknown
AAACGGCTACCACATCCAAGGAAGGC		unknown
AAACGGCTACCACATCCAAGGAAGGCA		unknown
AAACGGCTGGAGTAACTATGACTCT		rRNA
AAACGGCTGGAGTAACTATGACTCTCT		rRNA
AAACGGGAACTTTGAAGGCC		rRNA
AAACGGGACCCCAGAAGTAGCT		unknown
AAACGGGACCCCAGAAGTAGCTG		unknown
AAACGGGCCCTAGGGC		unknown
AAACGGGCGCTGACC		rRNA
AAACGGGCGTGGTCCGC		rRNA
AAACGGGCTGTATCGAGA		unknown
AAACGGGTGTGGTCC		rRNA
AAACGGGTGTGGTCCG		rRNA
AAACGGGTGTGGTCCGC		rRNA
AAACGGGTGTGGTCCGCGCA		rRNA
AAACGGGTGTGGTCCGCGCAG		rRNA
AAACGGGTGTGGTCCGCGCAGT		rRNA
AAACGGGTGTGGTCCGCGCAGTC		rRNA
AAACGGGTGTGGTCCGCGCAGTCT		rRNA
AAACGGGTGTGGTCCGCGCAGTCTG		rRNA
AAACGGGTGTGGTCCGCGCAGTCTGCC		rRNA
AAACGGTACCCCAGAAGTAGCT		unknown
AAACGGTACCCCAGAAGTAGCTG		unknown
AAACGGTAGATCCGAACTTG		unknown
AAACGGTAGATCCGAACTTGCG	miR_99	stress & preconditioning
AAACGGTAGATCCGAACTTGT	miR_100	stress
AAACGGTAGATCCGAACTTGTG	miR_100	stress
AAACGGTAGATCCGAACTTGTGA	miR_100	stress
AAACGGTAGTATAAGTCTGCAACATGA		unknown
AAACGGTCAGATTCACACTCTC		unknown
AAACGGTGCATGAAGACCCTGAATGCA		unknown
AAACGGTTACCATTACTTG		miRNA
AAACGGTTACCATTACTTGT		miRNA
AAACGGTTACCATTACTTGTT		miRNA
AAACGGTTACCATTACTTGTTT		miRNA
AAACGGTTCCGCGGGC		unknown
AAACGGTTCCGCGGGCAGA		unknown
AAACGGTTCCGCGGGCAGAGCA		unknown
AAACGGTTCCGCGGGCAGAGCAC		unknown
AAACGGTTCCGCGGGCAGAGCACTT		unknown
AAACGGTTCCGCGGGCAGAGCACTTGA		unknown
[truncated: 216,594+ more rows]

## Sheet: carp_catalog
X	annotation simplified	category
AAAAAAACCATCGACCGTTGACT	miR_181	stress & hypoxia & preconditioning
AAAAAATTAGAGTGTTCAAAG		unknown
AAAAAATTAGAGTGTTCAAAGC		unknown
AAAAAATTAGAGTGTTCAAAGCAG		unknown
AAAAAATTAGAGTGTTCAAAGCAGGCC		unknown
AAAAACCAAAGGGGG		mito-other
AAAAACCATCGACCGTTGACTGTACC	miR_181	stress & hypoxia & preconditioning
AAAAACCATCGACCGTTGATTGT	miR_181	stress & hypoxia & preconditioning
AAAAACGGCATTAAAAG		unknown
AAAAAGACTGCAGAAGGGG		unknown
AAAAAGACTGGAACATGC		unknown
AAAAAGCCCGGATAGCTCAGTCG		unknown
AAAAAGCTCGTAGTTG		unknown
AAAAAGCTCGTAGTTGG		unknown
AAAAAGCTCGTAGTTGGA		unknown
AAAAAGCTCGTAGTTGGAT		unknown
AAAAAGCTCGTAGTTGGATC		unknown
AAAAAGCTCGTAGTTGGATCT		unknown
AAAAAGCTCGTAGTTGGATCTCG		unknown
AAAAAGCTCGTAGTTGGATCTCGG		unknown
AAAAAGCTCGTAGTTGGATCTCGGG		unknown
AAAAAGCTCGTAGTTGGATCTCGGGA		unknown
AAAAAGCTCGTAGTTGGATCTCGGGAG		unknown
AAAAAGGCAAGGACC		rRNA
AAAAATAACAATACAGGTC		unknown
AAAAATAACAATACAGGTCT		unknown
AAAAATAACAATACAGGTCTCTTTCG		unknown
AAAAATCACATTGCCAGGGATT	miR_23	stress & hypoxia
AAAAATCATTCTGAGACCT		unknown
AAAAATTAGAGTGTTCAAAG		unknown
AAAAATTAGAGTGTTCAAAGC		unknown
AAAAATTAGAGTGTTCAAAGCA		unknown
AAAAATTAGAGTGTTCAAAGCAG		unknown
AAAAATTAGAGTGTTCAAAGCAGGC		unknown
AAAAATTAGAGTGTTCAAAGCAGGCC		unknown
AAAAATTAGAGTGTTCAAAGCAGGCCG		unknown
AAAAATTGCACGGTATCCAT	miR_363	stress
AAAAATTGCACGGTATCCATC	miR_363	stress
AAAAATTGCACGGTATCCATCT	miR_363	stress
AAAACAAACCATGTTCTGAGTAC		small nucleolar RNA
AAAACAAAGACTGAGC		unknown
AAAACAAAGACTGAGCA		unknown
AAAACAAAGCATCGCG		unknown
AAAACAAAGCATCGCGAA		unknown
AAAACAAAGCATCGCGAAG		unknown
AAAACAAAGCATCGCGAAGG		unknown
AAAACAAAGCATCGCGAAGGC		unknown
AAAACAAAGCATCGCGAAGGCC		unknown
AAAACAAAGCATCGCGAAGGCCC		unknown
AAAACAAAGCATCGCGAAGGCCCG		unknown
AAAACAAAGCATCGCGAAGGCCCGC		unknown
AAAACAAAGCATCGCGAAGGCCCGCG		unknown
AAAACAAAGCATCGCGAAGGCCCGCGG		unknown
AAAACACGGACAAACAG		unknown
AAAACACGGACTGGG		unknown
AAAACACGGACTGGGA		unknown
AAAACATATTGGATT		mito-other
AAAACATATTGGATTG		mito-other
AAAACATGTCAGCAGCGTCGT		unknown
AAAACATGTCAGCAGCGTCGTA		unknown
AAAACCAGGTGCTGTAAGCT		rRNA
AAAACCAGGTGCTGTAAGCTT		rRNA
AAAACCAGGTGCTGTAAGCTTT		rRNA
AAAACCATCGACCGTTGACT	miR_181	stress & hypoxia & preconditioning
AAAACCATCGACCGTTGATTG	miR_181	stress & hypoxia & preconditioning
AAAACCATCGACCGTTGATTGT	miR_181	stress & hypoxia & preconditioning
AAAACTATCCCAATCGCGTTCC		unknown
AAAACTGATAAGATCTGAGTGTC		unknown
AAAACTGATAAGATCTGAGTGTT		unknown
AAAACTGATTACTTTGCCCGGA		unknown
AAAACTGATTTAATGAGCCTGACA		small nucleolar RNA
AAAACTGATTTAATGAGCCTGACAC		small nucleolar RNA
AAAACTGATTTAATGAGCCTGACACA		small nucleolar RNA
AAAACTGATTTAATGAGCCTGACACAG		small nucleolar RNA
AAAAGAAACTAACAAGG		unknown
AAAAGAAACTAACAAGGAT		unknown
AAAAGAAACTAACAAGGATT		unknown
AAAAGAAACTAACAAGGATTC		unknown
AAAAGAAACTAACAAGGATTCCC		unknown
AAAAGAAACTAACAAGGATTCCCTCA		unknown
AAAAGAAATTTGAAGAG		rRNA
AAAAGAACTTTGAAG		unknown
AAAAGAACTTTGAAGA		unknown
AAAAGAACTTTGAAGAG		unknown
AAAAGAACTTTGAAGAGA		unknown
AAAAGAACTTTGAAGAGAG		unknown
AAAAGAACTTTGAAGAGAGA		unknown
AAAAGAACTTTGAAGAGAGAG		unknown
AAAAGAACTTTGAAGAGAGAGT		unknown
AAAAGAACTTTGAAGAGAGAGTT		unknown
AAAAGAACTTTGAAGAGAGAGTTC		unknown
AAAAGAACTTTGAAGAGAGAGTTCA		unknown
AAAAGAACTTTGAAGAGAGAGTTCAA		unknown
AAAAGAACTTTGAAGAGAGAGTTCAAG		unknown
AAAAGAAGTTTGAAGAG		unknown
AAAAGACAAGTGACC		rRNA
AAAAGACACGAACACCTGA		small nucleolar RNA
AAAAGACACGAACACCTGAGA		small nucleolar RNA
AAAAGACACGAACACCTGAGAG		small nucleolar RNA
AAAAGACACGAACACCTGAGAGA		small nucleolar RNA
AAAAGACTGGAACATGC		rRNA
AAAAGAGGCTGTTTCTGAAC		unknown
AAAAGCACTTTGAAG		unknown
AAAAGCACTTTGAAGAG		unknown
AAAAGCACTTTGAAGAGA		unknown
AAAAGCAGTCGACAAC		unknown
AAAAGCAGTCGACAACT		rRNA
AAAAGCAGTTGACATTC		rRNA
AAAAGCCCGGATAGCTCAGTCG		unknown
AAAAGCCCGGATAGCTCAGTCGG		unknown
AAAAGCCCGGATAGCTCAGTCGGT		unknown
AAAAGCTCGCTTGATCT		unknown
AAAAGCTCGTAGTTGGA		unknown
AAAAGCTCGTAGTTGGATCT		unknown
AAAAGCTCGTAGTTGGATCTCG		unknown
AAAAGCTCGTAGTTGGATCTCGGG		unknown
AAAAGCTCGTAGTTGGATCTCGGGA		unknown
AAAAGCTCGTAGTTGGATCTCGGGAGT		unknown
AAAAGGAAGGAACTCG		mito-rRNA
AAAAGGACTCAGAAAATCACTCT		unknown
AAAAGGTGTTGGTTG		unknown
AAAAGGTGTTGGTTGA		unknown
AAAAGGTGTTGGTTGAT		unknown
AAAAGGTGTTGGTTGATA		unknown
AAAAGGTGTTGGTTGATAT		unknown
AAAAGGTGTTGGTTGATATA		unknown
AAAAGGTGTTGGTTGATATAG		unknown
AAAAGGTGTTGGTTGATATAGA		unknown
AAAAGGTGTTGGTTGATATAGAC		unknown
AAAAGGTGTTGGTTGATATAGACA		unknown
AAAAGGTGTTGGTTGATATAGACAG		unknown
AAAAGGTGTTGGTTGATATAGACAGC		unknown
AAAAGGTGTTGGTTGATATAGACAGCA		unknown
AAAAGTCGTAACAAG		unknown
AAAAGTCGTAACAAGG		unknown
AAAAGTCGTAACAAGGT		unknown
AAAAGTCGTAACAAGGTT		unknown
AAAAGTCGTAACAAGGTTTC		unknown
AAAAGTCGTAACAAGGTTTCCG		unknown
AAAAGTCGTAACAAGGTTTCCGT		unknown
AAAAGTCGTAACAAGGTTTCCGTA		unknown
AAAAGTCGTAACAAGGTTTCCGTAGGT		unknown
AAAAGTCTACTAACATG		unknown
AAAAGTCTACTAACATGC		unknown
AAAAGTGCTGTTTGT	miR_93	hypoxia
AAAAGTGCTGTTTGTG	miR_93	hypoxia
AAAAGTGCTGTTTGTGC	miR_93	hypoxia
AAAAGTGCTGTTTGTGCA	miR_93	hypoxia
AAAAGTGCTGTTTGTGCAG	miR_93	hypoxia
AAAAGTGCTGTTTGTGCAGG	miR_93	hypoxia
AAAAGTGCTGTTTGTGCAGGT	miR_93	hypoxia
AAAAGTGCTGTTTGTGCAGGTA	miR_93	hypoxia
AAAAGTGCTGTTTGTGCAGGTAG	miR_93	hypoxia
AAAAGTTACCACAGGG		unknown
AAAAGTTACCACAGGGATA		unknown
AAAAGTTACCACAGGGATAACTG		unknown
AAAAGTTACGAACATCTGAGAGA		small nucleolar RNA
AAAAGTTACGAACATCTGAGAGAT		small nucleolar RNA
AAAATAAAGAGACTGAAGAGAAAAA		unknown
AAAATAAAGTCAAATGGC		mito-rRNA
AAAATAACAATACAGGTC		unknown
AAAATAACAATACAGGTCTCTTTCG		unknown
AAAATAACTTTGAAGAG		rRNA
AAAATAAGCCAAATCCTCTGAAA		small nucleolar RNA
AAAATAAGCCAAATCCTCTGAAACC		small nucleolar RNA
AAAATAAGCCAAATCCTCTGAAACCA		small nucleolar RNA
AAAATAAGGACAAAA		rRNA
AAAATAAGGACAAAAA		rRNA
AAAATAAGGACAGCT		unknown
AAAATAAGGACATAA		unknown
AAAATAAGGACATAAA		unknown
AAAATAAGGACATAAAA		rRNA
AAAATAAGGACATAAAAA		unknown
AAAATAAGGACATAAAAAA		unknown
AAAATAAGGACATAAAAAAAA		other
AAAATAAGGACATAC		mito-other
AAAATAAGGACATACA		unknown
AAAATAAGGACATACT		mito-other
AAAATAAGGACATACTA		mito-other
AAAATAAGTCAGACTAAGTGA		rRNA
AAAATAATGACATACTG		mito-other
AAAATACGAGCTTTTTAACCCTGAGCA		small nucleolar RNA
AAAATAGCAAGCACTG		mito-other
AAAATATCATCGGAGTCT		unknown
AAAATCAGGACATAA		unknown
AAAATCAGGACATAAA		unknown
AAAATCAGGACATAAAA		small nucleolar RNA
AAAATCAGGACATACT		rRNA
AAAATCATTCTGAGACCT		unknown
AAAATCCGGGGGAGA		unknown
AAAATCCGGGGGAGAAG		unknown
AAAATCCGGGGGAGAAGG		unknown
AAAATCCGGGGGAGAAGGT		unknown
AAAATCCGGGGGAGAAGGTG		unknown
AAAATCCGGGGGAGAAGGTGTA		unknown
AAAATCCGGGGGAGAAGGTGTAA		unknown
AAAATCCGGGGGAGAAGGTGTAAG		rRNA
AAAATCCGGGGGAGAAGGTGTAAGTCT		rRNA
AAAATCCTGTCATTTACTCATCCT		unknown
AAAATCTAGTCTGAGGC		small nucleolar RNA
AAAATCTAGTCTGAGGCT		small nucleolar RNA
AAAATCTAGTCTGAGGCTC		unknown
AAAATGAAAGTGAATGGTGACT		unknown
AAAATGACTGAATATG		unknown
AAAATGGATGGCGCT	miR_6236	miRNA
AAAATGGATGGCGCTG	miR_6236	miRNA
AAAATGGATGGCGCTGG	miR_6236	miRNA
AAAATGGATGGCGCTGGA	miR_6236	miRNA
AAAATGGATGGCGCTGGAG	miR_6236	miRNA
AAAATGGATGGCGCTGGAGC	miR_6236	miRNA
AAAATGGATGGCGCTGGAGCG	miR_6236	miRNA
AAAATGGATGGCGCTGGAGCGT	miR_6236	miRNA
AAAATGGATGGCGCTGGAGCGTC	miR_6236	miRNA
AAAATGGCTGGCGCTG		unknown
AAAATGTTTGGCATG		unknown
AAAATTAGAGTGTTCAAAG		unknown
AAAATTAGAGTGTTCAAAGC		unknown
AAAATTAGAGTGTTCAAAGCA		unknown
AAAATTAGAGTGTTCAAAGCAG		unknown
AAAATTAGAGTGTTCAAAGCAGGC		unknown
AAAATTAGAGTGTTCAAAGCAGGCC		unknown
AAAATTAGAGTGTTCAAAGCAGGCCG		unknown
AAAATTAGAGTGTTCAAAGCAGGCCGC		unknown
AAAATTCTCTTGGCTGTCTGATT		small nucleolar RNA
AAAATTGACTGGCCCTG		unknown
AAAATTGCACGGTATCCATC	miR_363	stress
AAAATTGCACGGTATCCATCT	miR_363	stress
AAAATTGCACGGTATCCATCTG	miR_363	stress
AAAATTTCAGTCTGACA		rRNA
AAACAAACCATCGACCGTTGACT	miR_181	stress & hypoxia & preconditioning
AAACAAAGCATCGCGA		unknown
AAACAAAGCATCGCGAAG		unknown
AAACAAAGCATCGCGAAGG		unknown
AAACAAAGCATCGCGAAGGC		unknown
AAACAAAGCATCGCGAAGGCC		unknown
AAACAAAGCATCGCGAAGGCCC		unknown
AAACAAAGCATCGCGAAGGCCCG		unknown
AAACAAAGCATCGCGAAGGCCCGC		unknown
AAACAAAGCATCGCGAAGGCCCGCG		unknown
AAACAAAGCATCGCGAAGGCCCGCGG		unknown
AAACAAAGCATCGCGAAGGCCCGCGGC		unknown
AAACAAGACCTCTGATT		mito-tRNA
AAACAAGACCTCTGATTT		mito-tRNA
AAACAATGATGAATAC		rRNA
AAACAATTAAGAGATATTTCT	miR_7552	miRNA
AAACAATTAAGAGATATTTCTG	miR_7552	miRNA
AAACACACCAATGAACTG		unknown
AAACACCTGCCTGTAGCTTTCT		unknown
AAACACCTTGGAGAACTGAAC		small nucleolar RNA
AAACACGGACAAACAG		unknown
AAACACGGACACGAGAGAA		unknown
AAACACGGACCAAGGAGTCTAACG		unknown
AAACACGTCCTTAGGTTG		unknown
AAACACTCGCGGCTGGCGAATGAG		other
AAACACTCGGAGGAAAAG		rRNA
AAACACTGAACATCTGATATGCATCAT		unknown
AAACACTTTGGAGAACTG		other
AAACAGACAGAGGAGACAAGA		unknown
AAACAGGAGATCCTGGGTTCG		unknown
AAACAGGAGATCCTGGGTTCGA		unknown
AAACAGGCCTGCTTTTCTT		unknown
AAACAGGTTGGAATTACTGGCG		unknown
AAACAGTACGGTGGTGAAATGA		unknown
AAACAGTACGGTGGTGAAATGAC		unknown
AAACAGTTGACGGTAGCCACT		unknown
AAACATAACTGATCGTA		unknown
AAACATAGAGCGCCCTCTCG		unknown
AAACATATTGGATTG		mito-other
AAACATATTGGATTGCA		mito-other
AAACATCCAGTCGCTCTGA		unknown
AAACATCCCCGACTG	miR_30	stress & hypoxia & preconditioning
AAACATCCCCGACTGG	miR_30	stress & hypoxia & preconditioning
AAACATCCCCGACTGGA	miR_30	stress & hypoxia & preconditioning
AAACATCCCCGACTGGAA	miR_30	stress & hypoxia & preconditioning
AAACATCCCCGACTGGAAG	miR_30	stress & hypoxia & preconditioning
AAACATCCCCGACTGGAAGC	miR_30	stress & hypoxia & preconditioning
AAACATCCCCGACTGGAAGCT	miR_30	stress & hypoxia & preconditioning
AAACATCCTACACTCAGCT	miR_30	stress & hypoxia & preconditioning
AAACATCCTACACTCTCA	miR_30	stress & hypoxia & preconditioning
AAACATCCTACACTCTCAG	miR_30	stress & hypoxia & preconditioning
AAACATCCTACACTCTCAGC	miR_30	stress & hypoxia & preconditioning
AAACATCCTACACTCTCAGCT	miR_30	stress & hypoxia & preconditioning
AAACATCCTTGACTGG	miR_30	stress & hypoxia & preconditioning
AAACATCCTTGACTGGA	miR_30	stress & hypoxia & preconditioning
AAACATCCTTGACTGGAAG	miR_30	stress & hypoxia & preconditioning
AAACATCCTTGACTGGAAGCT	miR_30	stress & hypoxia & preconditioning
AAACATCCTTGACTGGAAGCTG	miR_30	stress & hypoxia & preconditioning
AAACATCCTTGACTGGT	miR_30	stress & hypoxia & preconditioning
AAACATCGCCTCCTG		mito-rRNA
AAACATCGCCTCCTGC		mito-rRNA
AAACATCTTTGACTGGA	miR_30	stress & hypoxia & preconditioning
AAACATGAGCTCTCGGAGACG		rRNA
AAACATTCATTGCTGTCGGTGGG	miR_181	stress & hypoxia & preconditioning
AAACATTGGACAGAG		tRNA
AAACATTGGACAGAGC		tRNA
AAACCACAGCCAAGG		unknown
AAACCACAGCCAAGGG		unknown
AAACCACGAGTCTTTG		unknown
AAACCACGAGTCTTTGG		unknown
AAACCACGAGTCTTTGGG		unknown
AAACCACGAGTCTTTGGGTTCCGGG		unknown
AAACCACGAGTCTTTGGGTTCCGGGG		unknown
AAACCAGGGGTCGCGAGTTCGA		tRNA
AAACCAGGGGTCGCGAGTTCGAT		tRNA
AAACCAGGGGTCGCGAGTTCGATC		tRNA
AAACCAGGTGCTGTAAGCTT		rRNA
AAACCAGGTGCTGTAAGCTTT		rRNA
AAACCATCCTCTGCTACCA		small nuclear RNA
AAACCATCGACCGTTGACT	miR_181	stress & hypoxia & preconditioning
AAACCATCGACCGTTGACTGT	miR_181	stress & hypoxia & preconditioning
AAACCATCGACCGTTGACTGTA	miR_181	stress & hypoxia & preconditioning
AAACCATCGACCGTTGACTGTAC	miR_181	stress & hypoxia & preconditioning
AAACCATCGACCGTTGACTGTACC	miR_181	stress & hypoxia & preconditioning
AAACCATCGACCGTTGACTGTGC	miR_181	stress & hypoxia & preconditioning
AAACCATCGACCGTTGATTGT	miR_181	stress & hypoxia & preconditioning
AAACCCATGCAAAACTG	miR_19	stress & hypoxia
AAACCCATGGGCGAGGAC		unknown
AAACCCATGGGCGAGGACCC		unknown
AAACCCGGACTTTCTGCT		tRNA
AAACCCGTAGATCCGAACTTG	miR_100	stress
AAACCCGTAGATCCGAACTTGT	miR_100	stress
AAACCCGTAGATCCGAACTTGTG	miR_100	stress
AAACCCGTAGATCCGATCTTG	miR_99	stress & preconditioning
AAACCCGTAGATCCGATCTTGT	miR_99	stress & preconditioning
AAACCCGTAGATCCGATCTTGTG	miR_99	stress & preconditioning
AAACCCTGGTGGAGG		unknown
AAACCCTGGTGGAGGC		unknown
AAACCCTGGTGGAGGCC		rRNA
AAACCCTGGTGGAGGCCC		rRNA
AAACCCTGGTGGAGGCCCG		rRNA
AAACCCTGGTGGAGGCCCGCA		rRNA
AAACCCTGGTGGAGGCCCGCAG		rRNA
AAACCCTGGTGGAGGCCCGCAGC		rRNA
AAACCCTGGTGGAGGCCCGCAGCG		rRNA
AAACCGAAGATCGCGGGTTCG		tRNA
AAACCGAAGATCGCGGGTTCGA		tRNA
AAACCGCTACCATTACTG	miR_451	miRNA
AAACCGTTAAGAGGT		unknown
AAACCGTTAAGAGGTAAACG		unknown
AAACCGTTAAGAGGTAAACGGGTG		unknown
AAACCGTTAAGAGGTAAACGGGTGG		unknown
AAACCGTTAAGAGGTAAACGGGTGGG		unknown
AAACCGTTAAGAGGTAAACGGGTGGGG		unknown
AAACCGTTACCATTA	miR_451	miRNA
AAACCGTTACCATTAC	miR_451	miRNA
AAACCGTTACCATTACT	miR_451	miRNA
AAACCGTTACCATTACTG	miR_451	miRNA
AAACCGTTACCATTACTGA	miR_451	miRNA
AAACCGTTACCATTACTGAG	miR_451	miRNA
AAACCGTTACCATTACTGAGT	miR_451	miRNA
AAACCGTTACCATTACTGAGTT	miR_451	miRNA
AAACCGTTACCATTACTGAGTTT	miR_451	miRNA
AAACCTCACCCGGCC		unknown
AAACCTCACCCGGCCC		unknown
AAACCTCACCCGGCCCG		unknown
AAACCTCACCCGGCCCGG		unknown
AAACCTCACCCGGCCCGGA		unknown
AAACCTCACCCGGCCCGGAC		unknown
AAACCTCACCCGGCCCGGACA		unknown
AAACCTCACCCGGCCCGGACAC		unknown
AAACCTCACCCGGCCCGGACACG		unknown
AAACCTCACCCGGCCCGGACACGG		unknown
AAACCTCACCCGGCCCGGACACGGA		unknown
AAACCTCACCCGGCCCGGACACGGAA		unknown
AAACCTCACCCGGCCCGGACACGGAAA		unknown
AAACCTCAGACAATC		unknown
AAACCTGTAGCTGCC		tRNA
AAACCTGTAGCTGCCT		tRNA
AAACCTGTAGCTGCTTAGCGG		tRNA
AAACCTTGGAGAACTGAAC		small nucleolar RNA
AAACGAACCCGGAGAAG		rRNA
AAACGAACCCGGAGAAGC		rRNA
AAACGAACCCGGAGAAGCTG		rRNA
AAACGAACCCGGAGAAGCTGGC		rRNA
AAACGAACCCGGAGAAGCTGGCGG		rRNA
AAACGAGAACTTTGAA		unknown
AAACGAGAGCTGACC		rRNA
AAACGAGAGCTTTGA		unknown
AAACGAGAGCTTTGAA		unknown
AAACGAGAGCTTTGAAG		unknown
AAACGAGAGCTTTGAAGG		unknown
AAACGAGAGCTTTGAAGGC		unknown
AAACGAGAGCTTTGAAGGCC		unknown
AAACGAGAGCTTTGAAGGCCG		unknown
AAACGAGAGCTTTGAAGGCCGA		unknown
AAACGAGAGCTTTGAAGGCCGAA		unknown
AAACGAGAGCTTTGAAGGCCGAAG		unknown
AAACGAGAGCTTTGAAGGCCGAAGT		unknown
AAACGAGAGCTTTGAAGGCCGAAGTG		unknown
AAACGAGAGCTTTGAAGGCCGAAGTGG		unknown
AAACGAGCGCCGACC		rRNA
AAACGAGCGCCGACCC		rRNA
AAACGAGCGCCGACCCT		rRNA
AAACGAGCGCCGACCCTC		rRNA
AAACGAGCGCCGACCCTCC		rRNA
AAACGAGCGCCGACCCTCCCT		rRNA
AAACGAGCGCCGACCCTCCCTC		rRNA
AAACGAGCGCTGACA		unknown
AAACGAGCGCTTTGAA		unknown
AAACGATCTCAACCT		unknown
AAACGATCTCAACCTA		unknown
AAACGATCTCAACCTAT		unknown
AAACGATCTCAACCTATT		unknown
AAACGATCTCAACCTATTC		unknown
AAACGATCTCAACCTATTCT		unknown
AAACGATCTCAACCTATTCTC		unknown
AAACGATCTCAACCTATTCTCA		unknown
AAACGATCTCAACCTATTCTCAA		unknown
AAACGATCTCAACCTATTCTCAAA		unknown
AAACGATCTCAACCTATTCTCAAAC		unknown
AAACGATCTCAACCTATTCTCAAACT		unknown
AAACGATCTCAACCTATTCTCAAACTT		unknown
AAACGATGCCGACCC		unknown
AAACGATGCCGACCCG		unknown
AAACGATGCCGACCCGCG		unknown
AAACGATGCCGACCCGCGA		unknown
AAACGATGCCGACCCGCGATCCG		unknown
AAACGATGCCGACCCGCGATCCGG		unknown
AAACGATGCCGACCCGCGATCCGGCG		unknown
AAACGATGCCGACCCGCGATCCGGCGG		unknown
AAACGCACGTCTTGGACGCCC		unknown
AAACGCCATTATCACACTA	miR_3591	miRNA
AAACGCCATTATCACACTAAAT	miR_3591	miRNA
AAACGCGAGCTTTGA		rRNA
AAACGCTGCCGACCCG		unknown
AAACGGCACAGACTCTCTACGG		rRNA
AAACGGCACAGACTCTCTACGGA		unknown
AAACGGCGGGAAACC		unknown
AAACGGCGGGAGTAACTA		unknown
AAACGGCGGGAGTAACTATG		unknown
AAACGGCGGGAGTAACTATGA		unknown
AAACGGCGGGAGTAACTATGAC		unknown
AAACGGCGGGAGTAACTATGACT		unknown
AAACGGCGGGAGTAACTATGACTC		unknown
AAACGGCGGGAGTAACTATGACTCT		unknown
AAACGGCGGGAGTAACTATGACTCTC		unknown
AAACGGCGGGAGTAACTATGACTCTCT		unknown
AAACGGCTACCACAT		unknown
AAACGGCTACCACATCC		unknown
AAACGGCTACCACATCCA		unknown
AAACGGCTACCACATCCAA		unknown
AAACGGCTACCACATCCAAG		unknown
AAACGGCTACCACATCCAAGG		unknown
AAACGGCTACCACATCCAAGGA		unknown
AAACGGCTACCACATCCAAGGAA		unknown
AAACGGCTACCACATCCAAGGAAG		unknown
AAACGGCTACCACATCCAAGGAAGG		unknown
AAACGGCTACCACATCCAAGGAAGGC		unknown
AAACGGCTACCACATCCAAGGAAGGCA		unknown
AAACGGCTGAGAAAAAT		other
AAACGGGTGGGGTCC		unknown
AAACGGGTGGGGTCCG		unknown
AAACGGGTGGGGTCCGCACG		rRNA
AAACGGGTGGGGTCCGCACGGTC		rRNA
AAACGGGTGGGGTCCGCACGGTCTG		rRNA
AAACGGTCCTGTAAGC		unknown
AAACGGTCGCATTTGCAAG		unknown
AAACGGTTGGCCTATGCTGA		unknown
AAACGGTTGGCCTATGCTGAG		unknown
AAACGGTTGGCCTATGCTGAGA		unknown
AAACGTAGGGAAGTCGAGC		other
AAACGTAGGGAAGTCGAGCT		other
AAACGTAGGGAAGTCGAGCTCC		other
AAACGTAGGGAAGTCGAGCTCCA		other
AAACGTAGGGAAGTCGAGCTCCAAGA		other
AAACGTAGGGAAGTCGAGCTCCAAGAC		other
AAACGTTCTGTCCTGAGA		unknown
AAACTAACAAGGATT		unknown
AAACTAACAAGGATTCCCT		unknown
AAACTAACAAGGATTCCCTCA		unknown
AAACTAACAAGGATTCCCTCAG		unknown
AAACTAACAAGGATTCCCTCAGT		unknown
AAACTAATTTTTTGATGCCCTG		small nuclear RNA
AAACTACGGATCTGACTACTGAGT		small nucleolar RNA
AAACTACGGATCTGACTACTGAGTT		small nucleolar RNA
AAACTACGGATCTGACTACTGAGTTT		small nucleolar RNA
AAACTACGGATCTGACTACTGAGTTTG		unknown
AAACTAGAGCTTTGAA		rRNA
AAACTAGCATCTTAAAGACGT		unknown
AAACTATCGCCTTAACTGAGCT		small nucleolar RNA
AAACTATCGCCTTAACTGAGCTC		small nucleolar RNA
AAACTATCGCCTTAACTGAGCTCC		small nucleolar RNA
AAACTATTTCCCATC		rRNA
AAACTATTTCCCATCA		rRNA
AAACTATTTCCCATCAAC		rRNA
AAACTATTTCCCATCAACG		rRNA
AAACTATTTCCCATCAACGAG		rRNA
AAACTCAATCACAAATATCTCTG		unknown
AAACTCCATCTAAGG		unknown
AAACTCCATCTAAGGC		unknown
AAACTCCATCTAAGGCT		unknown
AAACTCCATCTAAGGCTA		unknown
AAACTCCATCTAAGGCTAA		unknown
AAACTCCATCTAAGGCTAAATACC		unknown
AAACTCGCGACGCGCAAACGC		rRNA
AAACTCGGAACAATGGGGATCAAAGCT		unknown
AAACTCGTGCCAGCC		mito-other
AAACTGAACAAAAGACCAA		unknown
AAACTGATAAGATCTGAGTG		unknown
AAACTGATAAGATCTGAGTGT		unknown
AAACTGATAAGATCTGAGTGTC		unknown
AAACTGATAAGATCTGAGTGTT		unknown
AAACTGATTTAATGAGCCTGACA		small nucleolar RNA
AAACTGATTTAATGAGCCTGACAC		small nucleolar RNA
AAACTGATTTAATGAGCCTGACACAG		small nucleolar RNA
AAACTGCGAATGGCT		unknown
AAACTGCGAATGGCTC		unknown
AAACTGCGAATGGCTCATT		unknown
AAACTGCGAATGGCTCATTA		unknown
AAACTGCGAATGGCTCATTAA		unknown
AAACTGCGAATGGCTCATTAAA		unknown
AAACTGCGAATGGCTCATTAAATC		unknown
AAACTGCGAATGGCTCATTAAATCA		unknown
AAACTGCGAATGGCTCATTAAATCAG		unknown
AAACTGGAGAAGCTGAG		rRNA
AAACTGTAACTTGTAATCCTCAG		unknown
AAACTGTCGGCCATGGCTCC		unknown
AAACTGTTGAATTCT		unknown
AAACTTAAAGGAATTG		unknown
AAACTTAAAGGAATTGA		unknown
AAACTTAAAGGAATTGAC		unknown
AAACTTAAAGGAATTGACG		unknown
AAACTTAAAGGAATTGACGG		unknown
AAACTTAAAGGAATTGACGGA		unknown
AAACTTAAAGGAATTGACGGAAG		unknown
AAACTTAAAGGAATTGACGGAAGG		unknown
AAACTTAAAGGAATTGACGGAAGGG		unknown
AAACTTAAAGGAATTGACGGAAGGGC		unknown
AAACTTAAAGGAATTGACGGAAGGGCA		unknown
AAACTTGACTATCGG		rRNA
AAACTTGACTATCGGG		rRNA
AAACTTGACTATCGGGA		rRNA
AAACTTGACTATCGGGAG		rRNA
AAACTTGACTATCGGGAGG		rRNA
AAACTTGACTATCGGGAGGA		rRNA
AAACTTGACTATCGGGAGGAAG		rRNA
AAACTTGACTATCGGGAGGAAGT		rRNA
AAACTTGACTATCGGGAGGAAGTA		rRNA
AAACTTGACTATCGGGAGGAAGTAAA		rRNA
AAACTTGACTATCGGGAGGAAGTAAAA		rRNA
AAACTTGACTCTCGG		unknown
AAACTTGCGGATATGGGACTGAGA		small nucleolar RNA
AAACTTGCGGATATGGGACTGAGAT		small nucleolar RNA
AAACTTGCGGATATGGGACTGAGATC		small nucleolar RNA
AAACTTGCGGATATGGGACTGAGATCA		small nucleolar RNA
AAACTTGCTTGGCTCTGACAGA		unknown
AAAGAAACTAACAAGGATTC		unknown
AAAGAAACTAACAAGGATTCCCTCA		unknown
AAAGAAAGCTCACTGAACAAT	miR_181	stress & hypoxia & preconditioning
AAAGAAAGCTCACTGAACAATG	miR_181	stress & hypoxia & preconditioning
AAAGAAAGCTCACTGAACAATGA	miR_181	stress & hypoxia & preconditioning
AAAGAACCGGGACTGGAA		small nucleolar RNA
AAAGAACTTTGAAGA		unknown
AAAGAACTTTGAAGAG		unknown
AAAGAACTTTGAAGAGA		unknown
AAAGAACTTTGAAGAGAG		unknown
AAAGAACTTTGAAGAGAGA		unknown
AAAGAACTTTGAAGAGAGAG		unknown
AAAGAACTTTGAAGAGAGAGT		unknown
AAAGAACTTTGAAGAGAGAGTT		unknown
AAAGAACTTTGAAGAGAGAGTTC		unknown
AAAGAACTTTGAAGAGAGAGTTCA		unknown
AAAGAACTTTGAAGAGAGAGTTCAA		unknown
AAAGAACTTTGAAGAGAGAGTTCAAG		unknown
AAAGAACTTTGAAGAGAGAGTTCAAGA		unknown
AAAGAAGACCCTGTT		unknown
AAAGAAGACCCTGTTG		unknown
AAAGAAGACCCTGTTGA		unknown
AAAGAAGACCCTGTTGAG		unknown
AAAGAAGACCCTGTTGAGC		unknown
AAAGAAGACCCTGTTGAGCT		unknown
AAAGAAGACCCTGTTGAGCTT		unknown
AAAGAAGACCCTGTTGAGCTTG		unknown
AAAGAAGACCCTGTTGAGCTTGA		unknown
AAAGAAGACCCTGTTGAGCTTGAC		unknown
AAAGAAGACCCTGTTGAGCTTGACT		unknown
AAAGAAGACCCTGTTGAGCTTGACTC		unknown
AAAGAAGACCCTGTTGAGCTTGACTCT		unknown
AAAGAAGCAGAGTGACA		small nucleolar RNA
AAAGACACGAACACCTGAGA		small nucleolar RNA
AAAGACACGAACACCTGAGAG		small nucleolar RNA
AAAGACACGAACACCTGAGAGA		small nucleolar RNA
AAAGACATCCGTGTACTGAAA		unknown
AAAGACCTTTGAAGAG		rRNA
AAAGACGAATAGACGTGTCTGATC		unknown
AAAGACGAATAGACGTGTCTGATCACA		unknown
AAAGACGACCACGAACTCTTCAGCAGC		unknown
AAAGACTAAAAGAAAAG		mito-rRNA
AAAGACTAAAAGAAAAGG		mito-rRNA
AAAGACTAATCGAAC		unknown
AAAGACTAATCGAACC		unknown
AAAGACTAATCGAACCA		unknown
AAAGACTAATCGAACCAT		unknown
AAAGACTAATCGAACCATC		unknown
AAAGACTAATCGAACCATCT		unknown
AAAGACTAATCGAACCATCTA		unknown
AAAGACTAATCGAACCATCTAG		unknown
AAAGACTAATCGAACCATCTAGT		unknown
AAAGACTAATCGAACCATCTAGTA		unknown
AAAGACTAATCGAACCATCTAGTAG		unknown
AAAGACTAATCGAACCATCTAGTAGC		unknown
AAAGACTAATCGAACCATCTAGTAGCT		unknown
AAAGACTGGAACATGC		unknown
AAAGAGATGGATTTTAAG		unknown
AAAGAGCCTATGAAAAG		unknown
AAAGAGGCTGTTTCTGAAC		unknown
AAAGAGGCTGTTTCTGAACT		unknown
AAAGAGGCTGTTTCTGAGA		unknown
AAAGAGGCTGTTTCTGAGAA		unknown
AAAGAGGTAAATGAGGCAGCGT		unknown
AAAGATAACACGTCAGCAGCA		unknown
AAAGATAACACGTCAGCAGCAT		unknown
AAAGATAACACGTCGGCAGCG		unknown
AAAGATAACACGTCGGCAGCGT		unknown
AAAGATGATGAAACC		unknown
AAAGATGATGAAACCT		unknown
AAAGATGATGAAACCTTAATGCC		unknown
AAAGATGATGAAACCTTAATGCCA		unknown
AAAGATGGTGAACTATGCCT		unknown
AAAGATGGTGAACTATGCCTGGGC		unknown
AAAGATGGTGAACTATGCCTGGGCA		unknown
AAAGATGGTGAACTATGCCTGGGCAG		unknown
AAAGATGGTGAACTATGCCTGGGCAGG		unknown
AAAGATTAAGCCATG		unknown
AAAGATTAAGCCATGCAGG		unknown
AAAGATTAAGCCATGCAGGTC		unknown
AAAGATTGGTGATTC		mito-tRNA
AAAGCAGGACGCAATTAC		small nucleolar RNA
AAAGCAGGACGCAATTACAG		small nucleolar RNA
AAAGCAGGACGCAATTACAGT		small nucleolar RNA
AAAGCAGGACGCAATTACAGTG		small nucleolar RNA
AAAGCAGGACGCAATTACAGTGC		small nucleolar RNA
AAAGCAGGACGCAATTACAGTGCT		small nucleolar RNA
AAAGCAGGACGCAATTACAGTGCTAAA		small nucleolar RNA
AAAGCAGGCCGCCTG		rRNA
AAAGCAGGCCGCCTGTC		rRNA
AAAGCAGGCCGCCTGTCGC		rRNA
AAAGCAGGCCGCCTGTCGCC		rRNA
AAAGCAGGCCGCCTGTCGCCG		rRNA
AAAGCAGGCCGCCTGTCGCCGC		rRNA
AAAGCAGTCGACAAC		unknown
AAAGCAGTCGACAACT		unknown
AAAGCAGTGCAATGTTAAAAGGGC	miR_130	stress
AAAGCAGTGTGATCGCT		other
AAAGCAGTTGACATTA		unknown
AAAGCAGTTGACATTC		unknown
AAAGCATAGCGAAGG		rRNA
AAAGCATCGCGAAGG	miR_6240	miRNA
AAAGCATCGCGAAGGC	miR_6240	miRNA
AAAGCATCGCGAAGGCC	miR_6240	miRNA
AAAGCATCGCGAAGGCCC	miR_6240	miRNA
AAAGCATCGCGAAGGCCCG	miR_6240	miRNA
AAAGCATCGCGAAGGCCCGC	miR_6240	miRNA
AAAGCATCGCGAAGGCCCGCG	miR_6240	miRNA
AAAGCATCGCGAAGGCCCGCGG	miR_6240	miRNA
AAAGCATCGCGAAGGCCCGCGGC	miR_6240	miRNA
AAAGCATCGCGAAGGCCCGCGGCG	miR_6240	miRNA
AAAGCATCGCGAAGGCCCGCGGCGGG	miR_6240	miRNA
AAAGCATGTAGGTATCTGGCA		unknown
AAAGCATTTGCCAAG		unknown
AAAGCATTTGCCAAGAATG		unknown
AAAGCCATTGTTACATAACTG		rRNA
AAAGCCCCCGTGCCGATCAGTAGTG		other
AAAGCCCGGATAGCTC		unknown
AAAGCCCGGATAGCTCAGTCGG		unknown
AAAGCCCGGATAGCTCAGTCGGT		unknown
AAAGCGAAAGCATTTG		unknown
AAAGCGAAAGCATTTGCCAAGAATG		unknown
AAAGCGAATGACTAG		unknown
AAAGCGAATGACTAGA		unknown
AAAGCGAATGACTAGAG		unknown
AAAGCGAATGACTAGAGGC		unknown
AAAGCGAATGACTAGAGGCC		unknown
AAAGCGAATGACTAGAGGCCT		rRNA
AAAGCGAATGACTAGAGGCCTT		rRNA
AAAGCGAATGACTAGAGGCCTTG		rRNA
AAAGCGAATGACTAGAGGCCTTGG		rRNA
AAAGCGAATGACTAGAGGCCTTGGG		rRNA
AAAGCGAATGACTAGAGGCCTTGGGG		rRNA
AAAGCGAATGACTAGAGGCCTTGGGGC		rRNA
AAAGCGAATGGTGACTGAGGCT	miR_2192	miRNA
AAAGCGAGAGGAAAAGACCG		unknown
AAAGCGCCGCGGTTC		rRNA
AAAGCGCCGCGGTTCC		rRNA
AAAGCGCCGCGGTTCCG		rRNA
AAAGCGCCGCGGTTCCGG		rRNA
AAAGCGGGGCCTCAC		unknown
AAAGCGGGGCCTCACG		unknown
AAAGCGGGGCCTCACGA		unknown
AAAGCGGGGCCTCACGATCC		unknown
AAAGCGGGGCCTCACGATCCT		unknown
AAAGCGGGTGGTAAAC		unknown
AAAGCGGGTGGTAAACT		unknown
AAAGCGGGTGGTAAACTC		unknown
AAAGCGGGTGGTAAACTCC		unknown
AAAGCGGGTGGTAAACTCCATC		unknown
AAAGCGGGTGGTAAACTCCATCTA		unknown
AAAGCTAGAGAACCG	miR_9	stress
AAAGCTAGAGAACCGA	miR_9	stress
AAAGCTAGAGAACCGAA	miR_9	stress
AAAGCTAGAGAACCGAAA	miR_9	stress
AAAGCTAGAGAACCGAAAG	miR_9	stress
AAAGCTAGAGAACCGAAAGT	miR_9	stress
AAAGCTAGAGAACCGAAAGTA	miR_9	stress
AAAGCTAGAGAACCGAAAGTAG	miR_9	stress
AAAGCTAGAGAACCGAAAGTAT	miR_9	stress
AAAGCTAGAGAACCGAAAGTATA	miR_9	stress
AAAGCTAGAGAACCGAAT	miR_9	stress
AAAGCTAGAGAACCGAATG	miR_9	stress
AAAGCTAGAGAACCGAATGT	miR_9	stress
AAAGCTAGAGAACCGAATGTA	miR_9	stress
AAAGCTAGAGAACCGAATGTAT	miR_9	stress
AAAGCTAGAGAACCGAATGTATA	miR_9	stress
AAAGCTAGATAACCGAAA	miR_9	stress
AAAGCTAGATAACCGAAAG	miR_9	stress
AAAGCTAGATAACCGAAAGT	miR_9	stress
AAAGCTAGATAACCGAAAGTA	miR_9	stress
AAAGCTAGATAACCGAAAGTAA	miR_9	stress
AAAGCTCAGACATCT		rRNA
AAAGCTCATACACTT		rRNA
AAAGCTCGTAGTTGG		unknown
AAAGCTCGTAGTTGGA		unknown
AAAGCTCGTAGTTGGAT		unknown
AAAGCTCGTAGTTGGATC		unknown
AAAGCTCGTAGTTGGATCT		unknown
AAAGCTCGTAGTTGGATCTC		unknown
AAAGCTCGTAGTTGGATCTCG		unknown
AAAGCTCGTAGTTGGATCTCGG		unknown
AAAGCTCGTAGTTGGATCTCGGG		unknown
AAAGCTCGTAGTTGGATCTCGGGA		unknown
AAAGCTCGTAGTTGGATCTCGGGAG		unknown
AAAGCTCGTAGTTGGATCTCGGGAGT		unknown
AAAGCTCGTAGTTGGATCTCGGGAGTG		unknown
AAAGCTGAAACTTAAAGG		unknown
AAAGCTGAAACTTAAAGGA		unknown
AAAGCTGAAACTTAAAGGAATTG		unknown
AAAGCTGAAACTTAAAGGAATTGAC		unknown
AAAGCTGCCAGCTGAAGAAC	miR_22	stress & hypoxia
AAAGCTGCCAGCTGAAGAACT	miR_22	stress & hypoxia
AAAGCTGCCAGCTGAAGAACTG	miR_22	stress & hypoxia
AAAGCTGCCAGCTGAAGAACTGT	miR_22	stress & hypoxia
AAAGCTGCCAGTTGAAGAGCTG	miR_22	stress & hypoxia
AAAGCTGCCAGTTGAAGAGCTGT	miR_22	stress & hypoxia
AAAGCTGGTAAAATGGAACC	miR_133	stress & hypoxia & preconditioning
AAAGGAAGCGAGGAAAGGA		unknown
AAAGGAAGCGAGGAAAGGAA		unknown
AAAGGAAGCGAGGAAAGGAAA		unknown
AAAGGAAGCGAGGAAAGGAAAC		unknown
AAAGGAATTGACGGA		unknown
AAAGGAATTGACGGAAG		unknown
AAAGGAATTGACGGAAGG		unknown
AAAGGAATTGACGGAAGGGC		unknown
AAAGGAATTGACGGAAGGGCA		unknown
AAAGGAATTGACGGAAGGGCAC		unknown
AAAGGAATTGACGGAAGGGCACC		unknown
AAAGGAATTGACGGAAGGGCACCA		unknown
AAAGGAATTGACGGAAGGGCACCAC		unknown
AAAGGAATTGACGGAAGGGCACCACC		unknown
AAAGGAATTGACGGAAGGGCACCACCA		unknown
AAAGGACCAGAATAAACCAGC		unknown
AAAGGACCAGAATAAACCAGCA		unknown
AAAGGACTCTCTTCGGTG	miR_137	stress & preconditioning
AAAGGACTGGAACAAGT		unknown
AAAGGATCACTTTGAT		tRNA
AAAGGATTGACAGAT		unknown
AAAGGATTGACAGATT		unknown
AAAGGATTGACAGATTG		unknown
AAAGGATTGACAGATTGA		unknown
AAAGGATTGACAGATTGAT		unknown
AAAGGATTGACAGATTGATA		unknown
AAAGGATTGACAGATTGATAG		unknown
AAAGGATTGACAGATTGATAGC		unknown
AAAGGATTGACAGATTGATAGCT		unknown
AAAGGATTGACAGATTGATAGCTC		unknown
AAAGGATTGACAGATTGATAGCTCT		unknown
AAAGGATTGACAGATTGATAGCTCTT		unknown
AAAGGATTGACAGATTGATAGCTCTTT		unknown
AAAGGCATGGAAAAA	miR9775	miRNA
AAAGGCATGGAACAA		unknown
AAAGGCATGGAACAAA		unknown
AAAGGCATGGAACCA		unknown
AAAGGCATGGACAAA		other
AAAGGCATGGACAAAA		unknown
AAAGGCATGGACAAAAA		other
AAAGGCATGGACACAA		unknown
AAAGGCATGGACACC		unknown
AAAGGCATGGACACCA		unknown
AAAGGCATGGATTAGC		rRNA
AAAGGCATGGTAAAA		rRNA
AAAGGCATGGTAAAAA		unknown
AAAGGCATGGTAAAAAA		unknown
AAAGGCATGGTCAAA		unknown
AAAGGCATGGTCAAAA		unknown
AAAGGCATGGTCACA		unknown
AAAGGCATGGTCAGATG		rRNA
AAAGGCATGGTCCCA		rRNA
AAAGGCATGGTCCCG		mito-rRNA
AAAGGCATGGTCCCGA		mito-rRNA
AAAGGCATGGTCCCGAA		mito-rRNA
AAAGGCCTGGAACAAA		small nucleolar RNA
AAAGGCCTGGAACAAAC		small nucleolar RNA
AAAGGCTATTGTTTGCTTAGGT		unknown
AAAGGCTGCGTCTCAAAAACCT		unknown
AAAGGCTTGACAGATT		unknown
AAAGGGAAGTTATTAGGAGACC		unknown
AAAGGGAATTTGCGAC	miR_724	miRNA
AAAGGGAATTTGCGACT	miR_724	miRNA
AAAGGGAATTTGCGACTG	miR_724	miRNA
AAAGGGAATTTGCGACTGT	miR_724	miRNA
AAAGGGAATTTGCGACTGTT	miR_724	miRNA
AAAGGGAATTTGCGACTGTTA	miR_724	miRNA
AAAGGGAATTTGCGACTGTTACT	miR_724	miRNA
AAAGGGAATTTGCGACTGTTT	miR_724	miRNA
AAAGGGAATTTGCGACTGTTTA	miR_724	miRNA
AAAGGGAGGGCAAAA		rRNA
AAAGGGAGGGCAAAAAA		rRNA
AAAGGGAGGGCCAAA		mito-other
AAAGGGAGGGCCACA		unknown
AAAGGGAGGGCCACC		unknown
AAAGGGAGTCTGGTTC		rRNA
AAAGGGAGTCTGGTTCAG		rRNA
AAAGGGAGTCTGGTTCAGA		rRNA
AAAGGGAGTCTGGTTCAGATC		rRNA
AAAGGGGAAAAAAAAAAAAAA	miR2677	miRNA
AAAGGGGGAAAAAAAAA	miR6471	miRNA
AAAGGGGGCAAAAAA		other
AAAGGGGGCAAAAAAA		unknown
AAAGGGTGCTCGAGGTCCGCGG		rRNA
AAAGGGTGTCTCCGAGCC		rRNA
AAAGGGTGTCTCCGAGCCCCCACGGC		rRNA
AAAGGTCAACCACAAAT		unknown
AAAGGTCTGGAACAAGT		rRNA
AAAGGTGTTGGTTGA		unknown
AAAGGTGTTGGTTGAT		unknown
AAAGGTGTTGGTTGATA		unknown
AAAGGTGTTGGTTGATAT		unknown
AAAGGTGTTGGTTGATATA		unknown
AAAGGTGTTGGTTGATATAG		unknown
AAAGGTGTTGGTTGATATAGA		unknown
AAAGGTGTTGGTTGATATAGAC		unknown
AAAGGTGTTGGTTGATATAGACA		unknown
AAAGGTGTTGGTTGATATAGACAG		unknown
AAAGGTGTTGGTTGATATAGACAGC		unknown
AAAGGTGTTGGTTGATATAGACAGCA		unknown
AAAGGTTGGTGAATG		other
AAAGTAAAACTGATAAGATCTGAGTG		unknown
AAAGTAAAACTGATAAGATCTGAGTGT		unknown
AAAGTAAACGCACTGATG		small nucleolar RNA
AAAGTAAGGACATACTG		mito-other
AAAGTAGAAAGCACTA	miR_142	stress
AAAGTAGAAAGCACTACT	miR_142	stress
AAAGTCAATGGGAACCAGCAACT		unknown
AAAGTCATCCCTCGA		rRNA
AAAGTCATCCCTCGAT		rRNA
AAAGTCATCCCTCGATC		rRNA
AAAGTCATCCCTCGATCC		rRNA
AAAGTCATCCCTCGATCCA		rRNA
AAAGTCATCCCTCGATCCAA		rRNA
AAAGTCATCCCTCGATCCAAG		rRNA
AAAGTCATCCCTCGATCCAAGT		rRNA
AAAGTCATCCCTCGATCCAAGTT		rRNA
AAAGTCATCCCTCGATCCAAGTTTT		rRNA
AAAGTCATCCCTCGATCCAAGTTTTT		rRNA
AAAGTCATCCCTCGATCCAAGTTTTTG		rRNA
AAAGTCCCCCCACCC		rRNA
AAAGTCGAAGGTTCGAAG		rRNA
AAAGTCGACAGAGTTCAGTGT		unknown
AAAGTCGGAGGTTCG		unknown
AAAGTCGGAGGTTCGA		unknown
AAAGTCGGAGGTTCGAA		unknown
AAAGTCGGAGGTTCGAAG		unknown
AAAGTCGGAGGTTCGAAGA		unknown
AAAGTCGGAGGTTCGAAGAC		unknown
AAAGTCGGAGGTTCGAAGACG		unknown
AAAGTCGGAGGTTCGAAGACGA		unknown
AAAGTCGGAGGTTCGAAGACGATC		unknown
AAAGTCGGAGGTTCGAAGACGATCA		unknown
AAAGTCGGAGGTTCGAAGACGATCAG		unknown
AAAGTCGGAGGTTCGAAGACGATCAGA		unknown
AAAGTCGTAACAAGG		unknown
AAAGTCGTAACAAGGT		unknown
AAAGTCGTAACAAGGTT		unknown
AAAGTCGTAACAAGGTTTCCGTA		unknown
AAAGTCGTAACAAGGTTTCCGTAG		unknown
AAAGTCGTAACAAGGTTTCCGTAGG		unknown
AAAGTCGTAACAAGGTTTCCGTAGGTG		unknown
AAAGTCTACTAACATGC		unknown
AAAGTGAATAGTGACTGAAGCT		unknown
AAAGTGAATGGTGACTGAGACT	miR_2192	miRNA
AAAGTGATGCAGTTTAAGACTCTGAG		small nucleolar RNA
AAAGTGATGCAGTTTAAGACTCTGAGG		small nucleolar RNA
AAAGTGCTATCAAGTTGGG	miR_430	miRNA
AAAGTGCTATCAAGTTGGGG	miR_430	miRNA
AAAGTGCTATCAAGTTGGGGT	miR_430	miRNA
AAAGTGCTATCAAGTTGGGGTA	miR_430	miRNA
AAAGTGCTATCAAGTTGGGGTAA	miR_430	miRNA
AAAGTGCTGTTTGTGCAG	miR_93	hypoxia
AAAGTGCTGTTTGTGCAGGT	miR_93	hypoxia
AAAGTGCTGTTTGTGCAGGTA	miR_93	hypoxia
AAAGTGCTGTTTGTGCAGGTAG	miR_93	hypoxia
AAAGTGCTTACAGTGCAGG	miR_17	stress & hypoxia
AAAGTGCTTACAGTGCAGGT	miR_17	stress & hypoxia
AAAGTGCTTACAGTGCAGGTA	miR_17	stress & hypoxia
AAAGTGCTTACAGTGCAGGTAG	miR_106	stress & hypoxia
AAAGTGCTTACAGTGCAGGTAGT	miR_17	stress & hypoxia
AAAGTGCTTATAGTGCAGGTA	miR_20	stress & hypoxia
AAAGTGCTTATAGTGCAGGTAG	miR_20	stress & hypoxia
AAAGTGCTTATAGTGCAGGTAGT	miR_20	stress & hypoxia
AAAGTTACCACAGGG		unknown
AAAGTTACCACAGGGATAACTGGCTTG		unknown
AAAGTTACGAACATCTGAGAGA		small nucleolar RNA
AAAGTTACGAACATCTGAGAGAT		small nucleolar RNA
AAAGTTCTGTGATACACTCC	miR_148	stress & hypoxia
AAAGTTCTGTGATACACTCCG	miR_148	stress & hypoxia
AAAGTTCTGTGATACACTCCGA	miR_148	stress & hypoxia
AAAGTTCTGTGATACACTCCGAC	miR_148	stress & hypoxia
AAAGTTCTGTGATACACTCCGACT	miR_148	stress & hypoxia
AAAGTTCTTTCCTCCCTGTACT		unknown
AAAGTTCTTTCCTCCCTGTACTG		unknown
AAAGTTGAAAAGAACT		unknown
AAAGTTGAAAAGAACTT		unknown
AAAGTTGAAAAGAACTTT		unknown
AAAGTTGAAAAGAACTTTG		unknown
AAAGTTGAAAAGAACTTTGA		unknown
AAAGTTGAAAAGAACTTTGAA		unknown
AAAGTTGAAAAGAACTTTGAAG		unknown
AAAGTTGAAAAGAACTTTGAAGAG		unknown
AAAGTTGAAAAGAACTTTGAAGAGA		unknown
AAAGTTGAAAAGAACTTTGAAGAGAG		unknown
AAAGTTGAAAAGAACTTTGAAGAGAGA		unknown
AAAGTTGCTGCAGTTAAAAAG		unknown
AAAGTTGCTGCAGTTAAAAAGCTC		unknown
AAATAAAGAGACTGAAGAGAAAAA		unknown
AAATAACAATACAGGTC		unknown
AAATAACAATACAGGTCT		unknown
AAATAACAATACAGGTCTCTTTCG		unknown
AAATAACAGACATGCAGAAATC		unknown
AAATAAGCCAAATCCTCTGAAA		small nucleolar RNA
AAATAAGCCAAATCCTCTGAAACC		small nucleolar RNA
AAATAAGCCAAATCCTCTGAAACCA		small nucleolar RNA
AAATAAGGACATAAA		unknown
AAATAAGGACATAAAA		unknown
AAATAAGGACATAAAAA		other
AAATAAGGACATAAAAAAA		unknown
AAATAAGGACATACT		mito-other
AAATAAGGACATACTG		mito-other
AAATAAGGACATACTGG		mito-other
AAATAAGGACATACTGGA		mito-other
AAATAAGTCAGACTAACTGA		unknown
AAATACCACTACTCT		unknown
AAATACCACTACTCTT		unknown
AAATACCACTACTCTTATCG		unknown
AAATACCACTACTCTTATCGT		unknown
AAATACCACTACTCTTATCGTT		unknown
AAATACCACTACTCTTATCGTTT		unknown
AAATACCACTACTCTTATCGTTTCCT		unknown
AAATACCGGCACGAG		unknown
AAATACCGGCACGAGACC		unknown
AAATACCGGCACGAGACCG		unknown
AAATACCGGCACGAGACCGATAGTCG		unknown
AAATACGGACATACTG		unknown
AAATACGGACATACTGGA		unknown
AAATACTGTCTCTTGTCCAACTAG		unknown
AAATAGCAAGCACTG		mito-other
AAATAGTTACGCGGC		unknown
AAATAGTTACGCGGCC		unknown
AAATAGTTACGCGGCCC		unknown
AAATAGTTACGCGGCCCC		unknown
AAATAGTTACGCGGCCCCG		rRNA
AAATAGTTACGCGGCCCCGTG		rRNA
AAATATAGTCGGCAC		small nuclear RNA
AAATATAGTCGGCACT		small nuclear RNA
AAATATAGTCGGCACTG		small nuclear RNA
AAATATAGTCGGCACTGG		small nuclear RNA
AAATATAGTCGGCACTGGC		small nuclear RNA
AAATATAGTCGGCACTGGCA		small nuclear RNA
AAATATAGTCGGCACTGGCAA		small nuclear RNA
AAATATAGTCGGCACTGGCAAT		small nuclear RNA
AAATATAGTCGGCACTGGCAATTTTTG		small nuclear RNA
AAATATCATCGGAGTCT		unknown
AAATATCTCTTAATTGTTTGG	miR_7552	miRNA
AAATATCTCTTAATTGTTTGGT	miR_7552	miRNA
AAATATCTCTTAATTGTTTGGTG		unknown
AAATATGATCCGGCT		mito-rRNA
AAATCAAAACCTAAAGAAAATA	miR_737	miRNA
AAATCAAGGTGCGACACGA		unknown
AAATCACATTGCCAGGGATT	miR_23	stress & hypoxia
AAATCACATTGCCAGGGATTAC	miR_23	stress & hypoxia
AAATCACATTGCCAGGGATTACC	miR_23	stress & hypoxia
AAATCACTGGCTCTCTCACCATC		unknown
AAATCAGATATCAGAAGACT		unknown
AAATCAGTTATGGTCCCTTTGATCGC		rRNA
AAATCAGTTATGGTCCCTTTGATCGCT		rRNA
AAATCATTCTGAGACCT		unknown
AAATCCATGCAAAACTG	miR_19	stress & hypoxia
AAATCCCAGACGAGCCCCCA		miRNA
AAATCCCGGACGAGCCCC		unknown
AAATCCCGGACGAGCCCCC		unknown
AAATCCCGGACGAGCCCCCA		unknown
AAATCCGGACAGACCAAACTC		unknown
AAATCCGGGGGAGAA		unknown
AAATCCGGGGGAGAAG		unknown
AAATCCGGGGGAGAAGG		unknown
AAATCCGGGGGAGAAGGT		unknown
AAATCCGGGGGAGAAGGTG		unknown
AAATCCGGGGGAGAAGGTGTA		unknown
AAATCCGGGGGAGAAGGTGTAAG		rRNA
AAATCCGGGGGAGAAGGTGTAAGTCTC		rRNA
AAATCCTATGAAACCA		unknown
AAATCCTCTGAAACC		rRNA
AAATCCTCTGAAACCA		small nucleolar RNA
AAATCCTCTGCAACC		unknown
AAATCCTCTGCAACCA		unknown
AAATCGGTCGTCCGA		unknown
AAATCGGTCGTCCGAC		unknown
AAATCGGTCGTCCGACC		unknown
AAATCGGTCGTCCGACCT		unknown
AAATCGGTCGTCCGACCTG		unknown
AAATCGGTCGTCCGACCTGG		unknown
AAATCGGTCGTCCGACCTGGG		unknown
AAATCGGTCGTCCGACCTGGGT		unknown
AAATCGGTCGTCCGACCTGGGTA		unknown
AAATCGGTCGTCCGACCTGGGTATA		unknown
AAATCGGTCGTCCGACCTGGGTATAG		unknown
AAATCTAGTCTGAGGC		unknown
AAATCTAGTCTGAGGCT		small nucleolar RNA
AAATCTAGTCTGAGGCTC		unknown
AAATCTAGTCTGAGGCTCT		unknown
AAATCTCCGCATGCA		mito-other
AAATCTCCGCCTGCACCA		unknown
AAATCTGACAAAGAAGCCTGCT		unknown
AAATCTGACAAAGAAGCCTGCTACACT		unknown
AAATCTTCTCTCTGAGC		unknown
AAATGACTCGTAGAC		rRNA
AAATGAGCTTTTTAACCCTGAGC		small nucleolar RNA
AAATGAGCTTTTTAACCCTGAGCA		small nucleolar RNA
AAATGATCAAGGACAGGGGCATTGTTG		unknown
AAATGCAAGACATTCTGTGAC		unknown
AAATGCCTCGTCATC		unknown
AAATGCCTCGTCATCT		unknown
AAATGCCTCGTCATCTA		unknown
AAATGCCTCGTCATCTAA		unknown
AAATGCCTCGTCATCTAATTAG		unknown
AAATGCCTCGTCATCTAATTAGT		unknown
AAATGCCTCGTCATCTAATTAGTG		unknown
AAATGCCTCGTCATCTAATTAGTGA		unknown
AAATGCTGAACCTTGACC		unknown
AAATGCTGCAGAATCGTA	miR_734	miRNA
AAATGCTGCAGAATCGTAC	miR_734	miRNA
AAATGCTGCAGAATCGTACC	miR_734	miRNA
AAATGCTGCAGAATCGTACCG	miR_734	miRNA
AAATGCTGCAGAATCGTACCGT	miR_734	miRNA
AAATGGACCACTGACCCT		unknown
AAATGGACCACTGACCCTC		unknown
AAATGGACCACTGACCCTCC		unknown
AAATGGACCACTGACCCTCCT		unknown
AAATGGACCACTGACCCTCCTA		unknown
AAATGGATCATTGACACT		unknown
AAATGGATCATTGACACTCC		unknown
AAATGGATCATTGACACTCT		unknown
AAATGGATCATTGACACTCTA		unknown
AAATGGATCATTGACACTCTAT		unknown
AAATGGATGGAGCTG		rRNA
AAATGGATGGCGCTG	miR_6236	miRNA
AAATGGATGGCGCTGG	miR_6236	miRNA
AAATGGATGGCGCTGGA	miR_6236	miRNA
AAATGGATGGCGCTGGAG	miR_6236	miRNA
AAATGGATGGCGCTGGAGC	miR_6236	miRNA
AAATGGATGGCGCTGGAGCG	miR_6236	miRNA
AAATGGATGGCGCTGGAGCGT	miR_6236	miRNA
AAATGGATGGCGCTGGAGCGTC	miR_6236	miRNA
AAATGGATGGCGCTGGAGCGTCGGGCC	miR_6236	miRNA
AAATGGGAAAGTAGCGATTGAGA		unknown
AAATGGGTAAGAAGC		unknown
AAATGGGTAAGAAGCC		unknown
AAATGGGTAAGAAGCCCGGCTCGCTG		unknown
AAATGGTAGAGCGCTCGC		unknown
AAATGTAGTAGACTATA	miR_728	miRNA
AAATGTAGTAGACTATAAG	miR_728	miRNA
AAATGTAGTAGACTATAAGT	miR_728	miRNA
AAATGTAGTAGACTATAAGTA	miR_728	miRNA
AAATGTAGTAGACTATAAGTAT	miR_728	miRNA
AAATGTAGTAGACTATAAGTATA	miR_728	miRNA
AAATGTAGTAGACTATAAGTATAC	miR_728	miRNA
AAATGTAGTTGACTATA	miR_728	miRNA
AAATGTAGTTGACTATAAGT	miR_728	miRNA
AAATGTAGTTGACTATAAGTA	miR_728	miRNA
AAATGTAGTTGACTATAAGTAT	miR_728	miRNA
AAATGTAGTTGACTATAAGTATA	miR_728	miRNA
AAATGTATCAAGGGA		unknown
AAATGTATCAAGGGAT		unknown
AAATGTATCAAGGGATA		rRNA
AAATGTATCAAGGGATAC		rRNA
AAATGTCCCTTAATTGTTTG	miR_7552	miRNA
AAATGTCCCTTAATTGTTTGG	miR_7552	miRNA
AAATGTCCCTTAATTGTTTGGT	miR_7552	miRNA
AAATGTGGCATCGTCTCAACT		unknown
AAATGTGGCGTACAG		unknown
AAATGTGGGAATCTCGAC		unknown
AAATGTGGGAATCTCGACT		unknown
AAATGTGGGAATCTCGACTGC		unknown
AAATGTGGGAATCTCGACTGCA		unknown
AAATTACCCATTTCCGA		rRNA
AAATTACCCATTTCCGACTCG		rRNA
AAATTACCCATTTCCGACTCGGA		rRNA
AAATTACCCATTTCCGACTCGGAG		rRNA
AAATTACCCCTTAGCACCACCT		unknown
AAATTAGAGTGTTCAAAG		unknown
AAATTAGAGTGTTCAAAGC		unknown
AAATTAGAGTGTTCAAAGCAGG		unknown
AAATTAGAGTGTTCAAAGCAGGCC		unknown
AAATTAGAGTGTTCAAAGCAGGCCG		unknown
AAATTAGAGTGTTCAAAGCAGGCCGC		unknown
AAATTAGAGTGTTCAAAGCAGGCCGCC		unknown
AAATTATGATGTGCTGTC	miR_15	stress & hypoxia & preconditioning
AAATTCAATGAAGCGCG		unknown
AAATTCAATGAAGCGCGGGT		unknown
AAATTCAATGAAGCGCGGGTA		unknown
AAATTCAATGAAGCGCGGGTAAA		unknown
AAATTCAATGAAGCGCGGGTAAAC		unknown
AAATTCAATGAAGCGCGGGTAAACG		unknown
AAATTCAATGAAGCGCGGGTAAACGG		unknown
AAATTCAATGTGGACCAGCAACT		unknown
AAATTCCATGTGACTGCAGCTC		unknown
AAATTCCATGTGACTGCAGCTCC		unknown
AAATTCGTATCTAGGGGAG	miR_10	stress
AAATTCGTATCTAGGGGAGT	miR_10	stress
AAATTCGTATCTAGGGGAGTA	miR_10	stress
AAATTCGTATCTAGGGGAGTAT	miR_10	stress
AAATTCGTGAAGCGTTCCT		small nuclear RNA
AAATTCGTGAAGCGTTCCTCA		small nuclear RNA
AAATTCGTGAAGCGTTCCTCATTT		small nuclear RNA
AAATTCGTGAAGCGTTCCTCATTTTT		small nuclear RNA
AAATTCGTGTCTTGGGGAAT	miR_10	stress
AAATTCTCTTGGCTGTCTGATT		small nucleolar RNA
AAATTCTTGGACCGG		unknown
AAATTCTTGGACCGGC		unknown
AAATTCTTGGACCGGCG		unknown
AAATTCTTGGACCGGCGC		unknown
AAATTCTTGGACCGGCGCA		unknown
AAATTCTTGGACCGGCGCAA		unknown
AAATTCTTGGACCGGCGCAAG		unknown
AAATTCTTGGACCGGCGCAAGA		unknown
AAATTCTTGGACCGGCGCAAGACG		unknown
AAATTCTTGGACCGGCGCAAGACGG		unknown
AAATTCTTGGACCGGCGCAAGACGGA		unknown
AAATTCTTGGACCGGCGCAAGACGGAC		unknown
AAATTGATGGCGCTG		rRNA
AAATTGATTTTTGGA		unknown
AAATTGATTTTTGGATACTGGA		small nuclear RNA
AAATTGCACGGTATCCATCTG	miR_363	stress
AAATTTCAGTCTGACA		unknown
AACAAAACCCAGTCTGCCTCT	miR_7	stress & hypoxia & preconditioning
AACAAAATCACTGATGCTGGAG	miR_3065	miRNA
AACAAACAGAAAGGATAC		rRNA
AACAAACCATCGACCGTTGACT	miR_181	stress & hypoxia & preconditioning
AACAAACCATTTCTGAGTACG		unknown
AACAAAGCACGGTCTGCCC	miR_7	stress & hypoxia & preconditioning
AACAAAGCACGGTCTGCCCT	miR_7	stress & hypoxia & preconditioning
AACAAAGCACGGTCTGCCCTA	miR_7	stress & hypoxia & preconditioning
AACAAAGCACGGTCTGCCCTAC	miR_7	stress & hypoxia & preconditioning
AACAAAGCATCGCGA		unknown
AACAAAGCATCGCGAA		unknown
AACAAAGCATCGCGAAG		unknown
AACAAAGCATCGCGAAGG		unknown
AACAAAGCATCGCGAAGGC		unknown
AACAAAGCATCGCGAAGGCC		unknown
AACAAAGCATCGCGAAGGCCC	miR_6240	miRNA
AACAAAGCATCGCGAAGGCCCG		unknown
AACAAAGCATCGCGAAGGCCCGC		unknown
AACAAAGCATCGCGAAGGCCCGCG		unknown
AACAAAGCATCGCGAAGGCCCGCGG		unknown
AACAAAGCATCGCGAAGGCCCGCGGC		unknown
AACAAAGCATCGCGAAGGCCCGCGGCG		unknown
AACAAAGTGTTTCTGTCGGCA		unknown
AACAACAAACCTGCTACCAACT		unknown
AACAACTAACCATAATATCTGAGA		unknown
AACAACTAACCATAATATCTGAGACC		unknown
AACAACTCACCTGCC		unknown
AACAACTCACCTGCCG		unknown
AACAACTCACCTGCCGA	miR_6236	miRNA
AACAACTCACCTGCCGAATCAACT	miR_6236	miRNA
AACAAGAAGATGGAGGAG		small nucleolar RNA
AACAAGAATCCCATTACACACCTG		unknown
AACAAGACCTCTGATT		mito-tRNA
AACAAGCAGTTTTATCCG		rRNA
AACAAGCAGTTTTATCCGG		rRNA
AACAAGCAGTTTTATCCGGT		rRNA
AACAAGCAGTTTTATCCGGTA		rRNA
AACAAGCAGTTTTATCCGGTAAA		rRNA
AACAAGCAGTTTTATCCGGTAAAG		rRNA
AACAAGCAGTTTTATCCGGTAAAGCG		rRNA
AACAAGGATTCCCTC		unknown
AACAAGGATTCCCTCA		unknown
AACAAGGATTCCCTCAGTAG		unknown
AACAAGGATTCCCTCAGTAGCGG		unknown
AACAAGGATTCCCTCAGTAGCGGC		unknown
AACAAGGATTCCCTCAGTAGCGGCG		unknown
AACAAGGATTCCCTCAGTAGCGGCGA		unknown
AACAAGGATTCCCTCAGTAGCGGCGAG		unknown
AACAAGGCGGCGTAA		rRNA
AACAAGGCGGCGTAAG		rRNA
AACAAGGCGGCGTAAGG		rRNA
AACAAGGCGGCGTAAGGG		rRNA
AACAAGGCGGCGTAAGGGA		rRNA
AACAAGGCGGCGTAAGGGAA		rRNA
AACAAGGCGGCGTAAGGGAAG		rRNA
AACAAGGCGGCGTAAGGGAAGT		rRNA
AACAAGGCGGCGTAAGGGAAGTC		rRNA
AACAAGGCGGCGTAAGGGAAGTCG		rRNA
AACAAGGCGGCGTAAGGGAAGTCGG		rRNA
AACAAGGCGGCGTAAGGGAAGTCGGC		rRNA
AACAAGGCGGCGTAAGGGAAGTCGGCA		rRNA
AACAAGGGGTCTGACCAT		small nucleolar RNA
AACAAGGGGTCTGACCATG		unknown
AACAAGGGGTCTGACCATGA		unknown
AACAAGGGGTCTGACCATGAC		unknown
AACAAGGGGTCTGACCATGACA		unknown
AACAAGGTTTCCGTAGG		unknown
AACAAGGTTTCCGTAGGTG		unknown
AACAAGTAATCAAGAATAGGC	miR_26	stress & hypoxia
AACAAGTAATCAAGAATAGGCC	miR_26	stress & hypoxia
AACAAGTAATCAAGAATAGGCCG	miR_26	stress & hypoxia
AACAAGTCACAGTCTACCTC	miR_7	stress & hypoxia & preconditioning
AACAAGTCACAGTCTACCTCA	miR_7	stress & hypoxia & preconditioning
AACAAGTCACAGTCTACCTCAG	miR_7	stress & hypoxia & preconditioning
AACAAGTCACAGTCTGCCTC	miR_7	stress & hypoxia & preconditioning
AACAAGTCACAGTCTGCCTCA	miR_7	stress & hypoxia & preconditioning
AACAATACAGGTCTC		unknown
AACAATACAGGTCTCTTTC		unknown
AACAATACAGGTCTCTTTCG		unknown
AACAATACAGGTCTCTTTCGA		unknown
AACAATACAGGTCTCTTTCGAGGC		unknown
AACAATATCCTGATGCTGA	miR_338	preconditioning
AACAATATCCTGATGCTGAAT	miR_338	preconditioning
AACAATATCCTGATGCTGAATG	miR_338	preconditioning
AACAATATCCTGATGCTGAATGAGT	miR_338	preconditioning
AACAATATCCTGGTG	miR_338	preconditioning
AACAATATCCTGGTGC	miR_338	preconditioning
AACAATATCCTGGTGCT	miR_338	preconditioning
AACAATATCCTGGTGCTG	miR_338	preconditioning
AACAATATCCTGGTGCTGC	miR_338	preconditioning
AACAATATCCTGGTGCTGCC	miR_338	preconditioning
AACAATATCCTGGTGCTGCCT	miR_338	preconditioning
AACAATATCCTGGTGCTGCCTG	miR_338	preconditioning
AACAATATCCTGGTGCTGCCTGA	miR_338	preconditioning
AACAATATCCTGGTGCTGCCTGAG	miR_338	preconditioning
AACAATATCCTGGTGCTGCCTGAGT	miR_338	preconditioning
AACAATATCCTGGTGCTGCCTGAGTA	miR_338	preconditioning
AACAATCTCCTGATGCTG	miR_338	preconditioning
AACAATCTCCTGATGCTGC	miR_338	preconditioning
AACAATCTCCTGATGCTGCC	miR_338	preconditioning
AACAATCTCCTGATGCTGCCT	miR_338	preconditioning
AACAATCTCCTGATGCTGCCTG	miR_338	preconditioning
AACAATCTCCTGATGCTGCCTGA	miR_338	preconditioning
AACAATCTCCTGATGCTGCCTGAG	miR_338	preconditioning
AACAATCTCCTGATGCTGCCTGAGT	miR_338	preconditioning
AACAATCTCCTGATGCTGT	miR_338	preconditioning
AACACAAATTCTGAGTATGG		unknown
AACACAAATTCTGAGTATGGG		unknown
AACACAAATTCTGAGTATGGGA		unknown
AACACCCGGCCTGTGGATCA		unknown
AACACCTGGATGCTAAACTC		unknown
AACACCTGGATGCTAAACTCT		unknown
AACACCTGGATGCTAAACTCTT		unknown
AACACCTGGATGCTAAACTCTTT		unknown
AACACCTGGATGCTAAACTCTTTA		unknown
AACACCTGGATGCTAAACTCTTTACC		unknown
AACACCTTGGAGAACTGAAC		unknown
AACACGACTTTTTGGGTG		unknown
AACACGCCCGATCTCG	miR_7641	miRNA
AACACGGACACGAGAGAA		unknown
AACACGGACCAAGGA		unknown
AACACGGACCAAGGAG		unknown
AACACGGACCAAGGAGT		unknown
AACACGGACCAAGGAGTC		unknown
AACACGGACCAAGGAGTCT		unknown
AACACGGACCAAGGAGTCTA		unknown
AACACGGACCAAGGAGTCTAAC		unknown
AACACGGACCAAGGAGTCTAACG		unknown
AACACGGACCAAGGAGTCTAACGCA		unknown
AACACGGACCAAGGAGTCTAACGCAC		unknown
AACACGGACCAAGGAGTCTAACGCACG		unknown
AACACGGACCCAGGA		rRNA
AACACGGAGACTCTTTACCATT		tRNA
AACACGGCAGGTGACTGG		unknown
AACACGGCAGGTGACTGGT		unknown
AACACGGCAGGTGACTGGTC		unknown
AACACGGCAGGTGACTGGTCA		unknown
AACACGGCAGGTGACTGGTCAA		unknown
AACACGTCTGGGAAAACG		unknown
AACACTCCGACACTG		unknown
AACACTCCTCTTCTGCTG		other
AACACTCGGAGGAAAAG		rRNA
AACACTGTAGCAAGATTTATGG		unknown
AACACTGTCTGGTAACGATG	miR_200	stress & hypoxia & preconditioning
AACACTTTGGGCCTG		unknown
AACAGACAGAGGAGACAAGA		unknown
AACAGAGACAGAGCAAAAACGGCG		unknown
AACAGCAGAACCACAACACC		unknown
AACAGCAGTTGAACA		unknown
AACAGCAGTTGAACAT		unknown
AACAGCAGTTGAACATG		unknown
AACAGCAGTTGAACATGG		unknown
AACAGCAGTTGAACATGGG		unknown
AACAGCAGTTGAACATGGGT		unknown
AACAGCAGTTGAACATGGGTCA		unknown
AACAGCAGTTGAACATGGGTCAG		unknown
AACAGCAGTTGAACATGGGTCAGT		unknown
AACAGCAGTTGAACATGGGTCAGTC		unknown
AACAGCAGTTGAACATGGGTCAGTCG		unknown
AACAGCAGTTGAACATGGGTCAGTCGG		unknown
AACAGCATGTGTTAAAAAACTC		unknown
AACAGCCATCAGTCAGCAGG		unknown
AACAGCCATCAGTCAGCAGGTG		unknown
AACAGCCTCTGGCGT		rRNA
AACAGCCTCTGGCGTG		rRNA
AACAGCTGGAGAGCAGACAAAC		unknown
AACAGGAAGAGCAAGTGAAAGA		small nucleolar RNA
AACAGGACTACTCACAAG		unknown
AACAGGACTATCACAAG		unknown
AACAGGCACATATCGATCTCTGCGA		unknown
AACAGGCACATATCGATCTCTGCGAT		unknown
AACAGGCCTGCTTTTCTT		unknown
AACAGGTAGTCTGAACAC	miR_199	stress & hypoxia & preconditioning
AACAGGTAGTCTGAACACT	miR_199	stress & hypoxia & preconditioning
AACAGGTAGTCTGAACACTG	miR_199	stress & hypoxia & preconditioning
AACAGGTAGTCTGAACACTGG	miR_199	stress & hypoxia & preconditioning
AACAGGTAGTCTGAACACTGGG	miR_199	stress & hypoxia & preconditioning
AACAGGTAGTCTGAACACTGGGA	miR_199	stress & hypoxia & preconditioning
AACAGGTAGTCTGAACACTGGGAA	miR_199	stress & hypoxia & preconditioning
AACAGGTAGTCTGAACACTGGGC	miR_199	stress & hypoxia & preconditioning
AACAGGTAGTCTGAACACTGGGCA	miR_199	stress & hypoxia & preconditioning
AACAGGTCTGTGATG		unknown
AACAGGTCTGTGATGC		unknown
AACAGGTCTGTGATGCC		unknown
AACAGGTCTGTGATGCCC		unknown
AACAGGTCTGTGATGCCCT		unknown
AACAGGTCTGTGATGCCCTTAG		unknown
AACAGGTCTGTGATGCCCTTAGAT		unknown
AACAGGTCTGTGATGCCCTTAGATG		unknown
AACAGGTCTGTGATGCCCTTAGATGT		unknown
AACAGGTCTGTGATGCCCTTAGATGTC		unknown
AACAGGTGCTGTAAGCTT		rRNA
AACAGTAAGAGTTTATG	miR_2184	miRNA
AACAGTAAGAGTTTATGT	miR_2184	miRNA
AACAGTAAGAGTTTATGTG	miR_2184	miRNA
AACAGTAAGAGTTTATGTGC	miR_2184	miRNA
AACAGTAAGAGTTTATGTGCT	miR_2184	miRNA
AACAGTAAGAGTTTATGTGCTG	miR_2184	miRNA
AACAGTAAGAGTTTATGTGCTGA	miR_2184	miRNA
AACAGTAGATCTGAGCGGGGCC		unknown
AACAGTAGTCCGCAC	miR_199	stress & hypoxia & preconditioning
AACAGTAGTCCGCACAT	miR_199	stress & hypoxia & preconditioning
AACAGTAGTCCGCACATT	miR_199	stress & hypoxia & preconditioning
AACAGTAGTCCGCACATTG	miR_199	stress & hypoxia & preconditioning
AACAGTAGTCCGCACATTGG	miR_199	stress & hypoxia & preconditioning
AACAGTAGTCCGCACATTGGT	miR_199	stress & hypoxia & preconditioning
AACAGTAGTCCGCACATTGGTT	miR_199	stress & hypoxia & preconditioning
AACAGTAGTCCGCACATTGGTTA	miR_199	stress & hypoxia & preconditioning
AACAGTCAACGCTGT		unknown
AACAGTCAACGCTGTC		unknown
AACAGTCAGGCCTCG		unknown
AACAGTCATCGTTTCAGTGTCT		unknown
AACAGTCTACAGCCATG	miR_132	stress & hypoxia
AACAGTCTACAGCCATGG	miR_132	stress & hypoxia
AACAGTCTACAGCCATGGT	miR_132	stress & hypoxia
AACAGTCTACAGCCATGGTC	miR_132	stress & hypoxia
AACAGTCTACAGCCATGGTCG	miR_132	stress & hypoxia
AACAGTCTACAGCCATGGTCGC	miR_132	stress & hypoxia
AACAGTCTACAGCCATGGTCGCT	miR_132	stress & hypoxia
AACAGTCTACAGTCATG	miR_212	miRNA
AACAGTCTACAGTCATGG	miR_212	miRNA
AACAGTCTACAGTCATGGC	miR_212	miRNA
AACAGTCTACAGTCATGGCT	miR_212	miRNA
AACAGTCTACAGTCATGGCTA	miR_212	miRNA
AACAGTCTACAGTCATGGCTAC	miR_212	miRNA
AACAGTCTGAGAAGG		rRNA
AACAGTGTACAGTCATGGCT	miR_212	miRNA
AACATATGCTTGTCTC		unknown
AACATATGCTTGTCTCA		unknown
AACATATGCTTGTCTCAA		unknown
AACATATGCTTGTCTCAAAG		unknown
AACATATGCTTGTCTCAAAGA		unknown
AACATATGCTTGTCTCAAAGATT		unknown
AACATATGCTTGTCTCAAAGATTA		unknown
AACATATGCTTGTCTCAAAGATTAAG		unknown
AACATATTGGATTGCA		mito-other
AACATCACTTTAAGTCTGTGC	miR_499	stress & hypoxia
AACATCACTTTAAGTCTGTGCT	miR_499	stress & hypoxia
AACATCAGTGCAGTCACTC	miR_142	stress
AACATCCAGTCGCTCTGA		unknown
AACATCCCCGACTGG	miR_30	stress & hypoxia & preconditioning
AACATCCCCGACTGGA	miR_30	stress & hypoxia & preconditioning
AACATCCCCGACTGGAA	miR_30	stress & hypoxia & preconditioning
AACATCCCCGACTGGAAG	miR_30	stress & hypoxia & preconditioning
AACATCCCCGACTGGAAGC	miR_30	stress & hypoxia & preconditioning
AACATCCCCGACTGGAAGCT	miR_30	stress & hypoxia & preconditioning
AACATCCGATCGGCGT		unknown
AACATCCTACACTCAGCT	miR_30	stress & hypoxia & preconditioning
AACATCCTACACTCTCA	miR_30	stress & hypoxia & preconditioning
AACATCCTACACTCTCAG	miR_30	stress & hypoxia & preconditioning
AACATCCTACACTCTCAGC	miR_30	stress & hypoxia & preconditioning
AACATCCTACACTCTCAGCT	miR_30	stress & hypoxia & preconditioning
AACATCCTTGACTGG	miR_30	stress & hypoxia & preconditioning
AACATCCTTGACTGGA	miR_30	stress & hypoxia & preconditioning
AACATCCTTGACTGGAAGC	miR_30	stress & hypoxia & preconditioning
AACATCCTTGACTGGAAGCT	miR_30	stress & hypoxia & preconditioning
AACATCTCTGACATGT		unknown
AACATCTGAAGAACCTTTCTGC		unknown
AACATCTGATAAAAACAACACA		small nucleolar RNA
AACATCTGTGCTCATT		unknown
AACATCTGTGCTCATTACA		unknown
AACATGATCTTAACTTTAGTCTGAAA		unknown
AACATGATCTTAACTTTAGTCTGAAAA		unknown
AACATGATCTTGACTTTAGTCTGAAA		unknown
AACATGATGGCTGCTT		unknown
AACATGGACGAATAACA		unknown
AACATGGGTCAGTCG		unknown
AACATGGGTCAGTCGGT		unknown
AACATGGGTCAGTCGGTC		unknown
AACATGGGTCAGTCGGTCC		unknown
AACATGGGTCAGTCGGTCCT		unknown
AACATGGGTCAGTCGGTCCTA		unknown
AACATGGGTCAGTCGGTCCTAA		unknown
AACATGGGTCAGTCGGTCCTAAG		unknown
AACATGGGTCAGTCGGTCCTAAGG		unknown
AACATGGGTCAGTCGGTCCTAAGGG		unknown
AACATGGGTCAGTCGGTCCTAAGGGA		unknown
AACATGGGTCAGTCGGTCCTAAGGGAT		unknown
AACATGTCAGCAGCGTCGTATGT		unknown
AACATGTCTGTGATCGCCCATGT		unknown
AACATTAAGGAAAAGGACAAC		small nucleolar RNA
AACATTCAACGCTGAC		rRNA
AACATTCAACGCTGT	miR_181	stress & hypoxia & preconditioning
AACATTCAACGCTGTC	miR_181	stress & hypoxia & preconditioning
AACATTCAACGCTGTCG	miR_181	stress & hypoxia & preconditioning
AACATTCAACGCTGTCGG	miR_181	stress & hypoxia & preconditioning
AACATTCAACGCTGTCGGT	miR_181	stress & hypoxia & preconditioning
AACATTCAACGCTGTCGGTG	miR_181	stress & hypoxia & preconditioning
AACATTCAACGCTGTCGGTGA	miR_181	stress & hypoxia & preconditioning
AACATTCAACGCTGTCGGTGAG	miR_181	stress & hypoxia & preconditioning
AACATTCAACGCTGTCGGTGAGT	miR_181	stress & hypoxia & preconditioning
AACATTCAACGCTGTCGGTGAGTT	miR_181	stress & hypoxia & preconditioning
AACATTCAACGCTGTCGGTGAGTTT	miR_181	stress & hypoxia & preconditioning
AACATTCAACGCTGTCGGTGAGTTTG	miR_181	stress & hypoxia & preconditioning
AACATTCAACGCTGTCGGTGAGTTTGA	miR_181	stress & hypoxia & preconditioning
AACATTCAACGCTGTCGGTGAGTTTGG	miR_181	stress & hypoxia & preconditioning
AACATTCAACGCTGTCGGTGAGTTTT	miR_181	stress & hypoxia & preconditioning
AACATTCAACGCTGTCGGTGAGTTTTG	miR_181	stress & hypoxia & preconditioning
AACATTCAACGCTGTCGGTGAGTTTTT	miR_181	stress & hypoxia & preconditioning
AACATTCAACGCTGTTGG	miR_181	stress & hypoxia & preconditioning
AACATTCATTGCTGT	miR_181	stress & hypoxia & preconditioning
AACATTCATTGCTGTA		unknown
AACATTCATTGCTGTC	miR_181	stress & hypoxia & preconditioning
AACATTCATTGCTGTCG	miR_181	stress & hypoxia & preconditioning
AACATTCATTGCTGTCGG	miR_181	stress & hypoxia & preconditioning
AACATTCATTGCTGTCGGT	miR_181	stress & hypoxia & preconditioning
AACATTCATTGCTGTCGGTG	miR_181	stress & hypoxia & preconditioning
AACATTCATTGCTGTCGGTGG	miR_181	stress & hypoxia & preconditioning
AACATTCATTGCTGTCGGTGGG	miR_181	stress & hypoxia & preconditioning
AACATTCATTGCTGTCGGTGGGT	miR_181	stress & hypoxia & preconditioning
AACATTCATTGCTGTCGGTGGGTT	miR_181	stress & hypoxia & preconditioning
AACATTCATTGCTGTCGGTGGGTTA	miR_181	stress & hypoxia & preconditioning
AACATTCATTGCTGTCGGTGGGTTAA	miR_181	stress & hypoxia & preconditioning
AACATTCATTGCTGTCGGTGGGTTAAT	miR_181	stress & hypoxia & preconditioning
AACATTCATTGCTGTCGGTGGGTTG	miR_181	stress & hypoxia & preconditioning
AACATTCATTGCTGTCGGTGGGTTGG	miR_181	stress & hypoxia & preconditioning
AACATTCATTGCTGTCGGTGGGTTGGA	miR_181	stress & hypoxia & preconditioning
AACATTCATTGCTGTCGGTGGGTTT	miR_181	stress & hypoxia & preconditioning
AACATTCATTGCTGTCGGTGGGTTTA	miR_181	stress & hypoxia & preconditioning
AACATTCATTGCTGTCGGTGGGTTTT	miR_181	stress & hypoxia & preconditioning
AACATTCATTGCTGTCGGTGGGTTTTA	miR_181	stress & hypoxia & preconditioning
AACATTCATTGCTGTCT	miR_181	stress & hypoxia & preconditioning
AACATTCGACGCTGT		unknown
AACATTCGACGCTGTC		unknown
AACATTCTACGCTGT		unknown
AACATTCTGACTGAAA		unknown
AACATTGGACAGAGC		tRNA
AACCAAAGGGGGCAAA		unknown
AACCAACGTGGACATCC		unknown
AACCAACGTGGACATCCT		unknown
AACCAACGTGGACATCCTG		unknown
AACCAACGTGGACATCCTGTGA		small nucleolar RNA
AACCAACGTGGACATCCTGTGAGA		small nucleolar RNA
AACCAACGTGGACATCCTGTGAGAT		small nucleolar RNA
AACCAACTTAGAACT		unknown
AACCAATCAGAGCTCAGAGCAC		unknown
AACCAATCAGAGCTCAGAGCACC		unknown
AACCAATCAGAGCTCAGAGCACCA		unknown
AACCAATGGCCGTGCAGTTAC		unknown
AACCAATGGCTGTGCAGTTTC		unknown
AACCAATGTGCAGACTACT	miR_3604	miRNA
AACCAATGTGCAGACTACTG	miR_3604	miRNA
AACCAATGTGCAGACTACTGT	miR_3604	miRNA
AACCAATGTGCAGACTACTGTA	miR_3604	miRNA
AACCACAGAGGAGCAAG		rRNA
AACCACAGCCAAGGG		unknown
AACCACAGCCAAGGGAACGG		unknown
AACCACCAGTGTGTCTG		rRNA
AACCACGAGTCTTTG		unknown
AACCACGAGTCTTTGGGTTCCG		unknown
AACCACGAGTCTTTGGGTTCCGGG		unknown
AACCACTGCTGTAGAAAACACTG		unknown
AACCAGATCTGGGCCACATCT		unknown
AACCAGATCTGGGCCACATCTC		unknown
AACCAGATCTGGGCCACATCTCA		unknown
AACCAGGGGTCGCGAGTTC		unknown
AACCAGGTGCTGTAAGCTT		rRNA
AACCAGTTGTCTCACAG		unknown
AACCATAATATCTGAGACC		unknown
AACCATCCTCTGCTACC		small nuclear RNA
AACCATCCTCTGCTACCA		small nuclear RNA
AACCATCCTGCAACCTCTTGCT		unknown
AACCATCCTGCAACCTCTTGCTG		unknown
AACCATCGACCGTTGACT	miR_181	stress & hypoxia & preconditioning
AACCATCGACCGTTGACTGT	miR_181	stress & hypoxia & preconditioning
AACCATCGACCGTTGACTGTA	miR_181	stress & hypoxia & preconditioning
AACCATCGACCGTTGACTGTAC	miR_181	stress & hypoxia & preconditioning
AACCATCGACCGTTGACTGTACC	miR_181	stress & hypoxia & preconditioning
AACCATCGACCGTTGACTGTACCC	miR_181	stress & hypoxia & preconditioning
AACCATCGACCGTTGACTGTG	miR_181	stress & hypoxia & preconditioning
AACCATCGACCGTTGACTGTGC	miR_181	stress & hypoxia & preconditioning
AACCATCGACCGTTGACTGTGCC	miR_181	stress & hypoxia & preconditioning
AACCATCGACCGTTGATTGT	miR_181	stress & hypoxia & preconditioning
AACCATCGACCGTTGATTGTA	miR_3570	miRNA
AACCATCGACCGTTGATTGTAC	miR_3570	miRNA
AACCATCGACCGTTGATTGTACC	miR_3570	miRNA
AACCATCGACCGTTGATTGTG	miR_181	stress & hypoxia & preconditioning
AACCATCGACCGTTGATTGTGC	miR_181	stress & hypoxia & preconditioning
AACCATCGACCGTTGATTGTGCC	miR_181	stress & hypoxia & preconditioning
AACCATCGAGTGTTGAGTGT	miR_181	stress & hypoxia & preconditioning
AACCATCGAGTGTTGAGTGTAC	miR_181	stress & hypoxia & preconditioning
AACCATCGAGTGTTGAGTGTACC	miR_181	stress & hypoxia & preconditioning
AACCATCTAGTAGCT		unknown
AACCATCTAGTAGCTG		unknown
AACCATCTAGTAGCTGG		unknown
AACCATCTAGTAGCTGGTTCCCTCCG		unknown
AACCATGCAGTGCACAGCC		small nucleolar RNA
AACCATTTCTGAGTACG		rRNA
AACCCAACTGCAGTCACATCTC		unknown
AACCCAACTGCATTCACA		unknown
AACCCAACTGCATTCACAT		unknown
AACCCAACTGCATTCACATC		unknown
AACCCAACTGCATTCACATCT		unknown
AACCCAACTGCATTCACATCTC		unknown
AACCCAACTGCATTCACATCTCT		unknown
AACCCAACTGCATTCACATCTCTC		unknown
AACCCAATTCAGACT		unknown
AACCCAGAGGTCGATGGATC		unknown
AACCCAGAGGTCGATGGATCG		unknown
AACCCAGAGGTCGATGGATCGA		unknown
AACCCAGCAGACAATGTAGCT	miR_221	stress & hypoxia
AACCCAGCAGACAATGTAGCTG	miR_221	stress & hypoxia
AACCCATAATGCAGCT	miR_462	miRNA
AACCCATAATGCAGCTG	miR_462	miRNA
AACCCATGCAAAACTG	miR_19	stress & hypoxia
AACCCATGGGCGAGG		unknown
AACCCATGGGCGAGGAC		unknown
AACCCATGGGCGAGGACC		unknown
AACCCATGGGCGAGGACCC		unknown
AACCCCACTCCTGGTACC	miR_4286	miRNA
AACCCCACTCCTGGTACCA	miR_4286	miRNA
AACCCCGCTCGTGAT		rRNA
AACCCCGCTCGTGATC		rRNA
AACCCCGCTCGTGATCG		rRNA
AACCCCGCTCGTGATCGG		rRNA
AACCCCGCTCGTGATCGGGAC		rRNA
AACCCCGCTCGTGATCGGGACT		rRNA
AACCCCGCTCGTGATCGGGACTG		rRNA
AACCCCGCTCGTGATCGGGACTGG		rRNA
AACCCCGCTCGTGATCGGGACTGGG		rRNA
AACCCCGCTCGTGATCGGGACTGGGG		rRNA
AACCCCTTTTATTGCACATTCAAGTCC		unknown
AACCCGCTGAACCCCG		unknown
AACCCGCTGAACCCCGC		rRNA
AACCCGCTGAACCCCGCT		rRNA
AACCCGCTGAACCCCGCTC		rRNA
AACCCGCTGAACCCCGCTCG		rRNA
AACCCGCTGAACCCCGCTCGT		rRNA
AACCCGCTGAACCCCGCTCGTG		rRNA
AACCCGCTGAACCCCGCTCGTGA		rRNA
AACCCGCTGAACCCCGCTCGTGAT		rRNA
AACCCGCTGAACCCCGCTCGTGATC		rRNA
AACCCGCTGAACCCCGCTCGTGATCG		rRNA
AACCCGCTGAACCCCGCTCGTGATCGG		rRNA
AACCCGGACCTTCTGAAACTGT		unknown
AACCCGGACGAGCCCCCA		miRNA
AACCCGGAGAAGCTG		rRNA
AACCCGGAGAAGCTGGCG		rRNA
AACCCGGAGAAGCTGGCGG		rRNA
AACCCGGAGAAGCTGGCGGGGGCCCC		rRNA
AACCCGGAGAAGCTGGCGGGGGCCCCG		rRNA
AACCCGGAGTGGCGG		rRNA
AACCCGGAGTGGCGGA		rRNA
AACCCGGAGTGGCGGAG		rRNA
AACCCGGAGTGGCGGAGA		rRNA
AACCCGGAGTGGCGGAGAC		rRNA
AACCCGGAGTGGCGGAGACG		rRNA
AACCCGGAGTGGCGGAGACGG		rRNA
AACCCGGAGTGGCGGAGACGGGCGCCG		rRNA
AACCCGGCGGGTCTGGTC		rRNA
AACCCGGCGGGTCTGGTCG		rRNA
AACCCGGCGGGTCTGGTCGGC		rRNA
AACCCGGCGGGTCTGGTCGGCC		rRNA
AACCCGGCGGGTCTGGTCGGCCCGGTC		rRNA
AACCCGGCTATTTCACAACAC	miR_138	stress
AACCCGGCTATTTCACAACACC	miR_138	stress
AACCCGGGGCCATGA		unknown
AACCCGGGGCCATGATTAA		rRNA
AACCCGGGGCCATGATTAAGAGGG		rRNA
AACCCGGGGCCATGATTAAGAGGGA		rRNA
AACCCGGGGCCATGATTAAGAGGGAC		rRNA
AACCCGGGGCCATGATTAAGAGGGACG		rRNA
AACCCGTAGATCCGA	miR_99	stress & preconditioning
AACCCGTAGATCCGAA	miR_100	stress
AACCCGTAGATCCGAAC	miR_100	stress
AACCCGTAGATCCGAACT	miR_100	stress
AACCCGTAGATCCGAACTT	miR_100	stress
AACCCGTAGATCCGAACTTG	miR_100	stress
AACCCGTAGATCCGAACTTGT	miR_100	stress
AACCCGTAGATCCGAACTTGTG	miR_100	stress
AACCCGTAGATCCGAACTTGTGG	miR_100	stress
AACCCGTAGATCCGAACTTGTGGT	miR_100	stress
AACCCGTAGATCCGAACTTGTGGTG	miR_100	stress
AACCCGTAGATCCGAT	miR_99	stress & preconditioning
AACCCGTAGATCCGATC	miR_99	stress & preconditioning
AACCCGTAGATCCGATCT	miR_99	stress & preconditioning
AACCCGTAGATCCGATCTT	miR_99	stress & preconditioning
AACCCGTAGATCCGATCTTG	miR_99	stress & preconditioning
AACCCGTAGATCCGATCTTGT	miR_99	stress & preconditioning
AACCCGTAGATCCGATCTTGTG	miR_99	stress & preconditioning
AACCCGTAGATCCGATCTTGTGA	miR_99	stress & preconditioning
AACCCGTAGATCCGATCTTGTGAA	miR_99	stress & preconditioning
AACCCGTAGATCCGATCTTGTGAAAA	miR_99	stress & preconditioning
AACCCGTAGATCCGATCTTGTGAT	miR_99	stress & preconditioning
AACCCGTAGATCCGATCTTGTGATAAG	miR_99	stress & preconditioning
AACCCGTAGATCCGATCTTGTGG	miR_99	stress & preconditioning
AACCCGTTGGCCAGAGGACCTGTC		unknown
AACCCTCACATGATCTGTCCAG		unknown
AACCCTGGTGGAGGCC		rRNA
AACCCTGGTGGAGGCCC		rRNA
AACCCTGGTGGAGGCCCG		rRNA
AACCCTGGTGGAGGCCCGCAGC		rRNA
AACCGAAAGGTTGGTGGTTCG		unknown
AACCGAAAGGTTGGTGGTTCGA		unknown
AACCGAAAGGTTGGTGGTTCGAG		unknown
AACCGAAAGGTTGGTGGTTCGAGC		unknown
AACCGAACCGTGACTTTAAAACCGAGG		unknown
AACCGAAGATCGCGGGTTCG		tRNA
AACCGAAGATCGCGGGTTCGA		tRNA
AACCGAAGATCGCGGGTTCGAAC		tRNA
AACCGAATTCAGACTCAG		unknown
AACCGACCCAGGTCGGAGACG		other
AACCGAGACTGTGTGCATCCA		unknown
AACCGAGCCGCGGGAGACG		other
AACCGCAGGTTCAGA		unknown
AACCGCAGGTTCAGAC		unknown
AACCGCAGGTTCAGACA		unknown
AACCGCAGGTTCAGACAT		unknown
AACCGCAGGTTCAGACATTTG		unknown
AACCGCAGGTTCAGACATTTGG		unknown
AACCGCAGGTTCAGACATTTGGTG		unknown
AACCGCATTCAGACTCAG		unknown
AACCGGACAAGAAGACTAT		other
AACCGGACATAAACCACAGGAGGTGT		unknown
AACCGGGCGGAAACA		unknown
AACCGGTCTCTTAAG		unknown
AACCGGTCTCTTTAG		unknown
AACCGGTCTCTTTTT	miR_128	miRNA
AACCGTTAAGAGGTAAACGGGTG		unknown
AACCGTTAAGAGGTAAACGGGTGGG		unknown
AACCGTTAAGAGGTAAACGGGTGGGG		unknown
AACCGTTACCATTACTG	miR_451	miRNA
AACCGTTACCATTACTGA	miR_451	miRNA
AACCGTTACCATTACTGAG	miR_451	miRNA
AACCGTTACCATTACTGAGT	miR_451	miRNA
AACCGTTACCATTACTGAGTT	miR_451	miRNA
AACCGTTACCATTACTGAGTTT	miR_451	miRNA
AACCGTTCCCTGGTGG		unknown
AACCGTTCTGCAGCATGGCT	miR_734	miRNA
AACCGTTCTGCAGCATGGCTG	miR_734	miRNA
AACCTACTGCACTGACT		unknown
AACCTCACCCGGCCC		unknown
AACCTCACCCGGCCCG		unknown
AACCTCACCCGGCCCGG		unknown
AACCTCACCCGGCCCGGA		unknown
AACCTCACCCGGCCCGGAC		unknown
AACCTCACCCGGCCCGGACA		unknown
AACCTCACCCGGCCCGGACAC		unknown
AACCTCACCCGGCCCGGACACG		unknown
AACCTCACCCGGCCCGGACACGG		unknown
AACCTCACCCGGCCCGGACACGGA		unknown
AACCTCACCCGGCCCGGACACGGAA		unknown
AACCTCACCCGGCCCGGACACGGAAA		unknown
AACCTCACCCGGCCCGGACACGGAAAG		unknown
AACCTCGGGCCGATC		unknown
AACCTCGGGCCGATCG		unknown
AACCTCGGGCCGATCGC		unknown
AACCTCGGGCCGATCGCG		unknown
AACCTCGGGCCGATCGCGC		unknown
AACCTCGGGCCGATCGCGCG		unknown
AACCTCGGGCCGATCGCGCGC		unknown
AACCTCGGGCCGATCGCGCGCC		unknown
AACCTCGGGCTCTGTCCAAC		unknown
AACCTCGGGCTCTGTCCAACG		other
AACCTCGGGCTCTGTCCAACGT		other
AACCTCGGGCTCTGTCCAACGTT		other
AACCTGCCAGTTGAAGAGCTG	miR_22	stress & hypoxia
AACCTGGCATACAATGTAGATT	miR_221	stress & hypoxia
AACCTGGCATACAATGTAGATTT	miR_221	stress & hypoxia
AACCTGGCATACAATGTAGATTTC	miR_221	stress & hypoxia
AACCTGGCATACAATGTAGATTTCTGT	miR_221	stress & hypoxia
AACCTGTAGCTGCCT		tRNA
AACCTGTAGCTGCCTA		tRNA
AACCTGTGATGACAC		unknown
AACCTGTGATGACATG		unknown
AACCTGTGATGACATGATTCTG		small nucleolar RNA
AACCTGTGATGACATGATTCTGCC		small nucleolar RNA
AACCTGTGATGACATGATTCTGCCAA		small nucleolar RNA
AACCTGTGATGACATGATTCTGCCAAA		small nucleolar RNA
AACCTGTGTCGAAAG		unknown
AACCTGTGTCGAAAGT		unknown
AACCTGTGTCGAAAGTG		unknown
AACCTGTGTCGAAAGTGA		unknown
AACCTGTGTCGAAAGTGAC		unknown
AACCTGTGTCGAAAGTGACT		unknown
AACCTGTGTCGAAAGTGACTG		unknown
AACCTGTGTCGAAAGTGACTGT		unknown
AACCTGTGTCGAAAGTGACTGTG		unknown
AACCTGTGTCGAAAGTGACTGTGG		unknown
AACCTGTGTCGAAAGTGACTGTGGA		unknown
AACCTGTGTCGAAAGTGACTGTGGAG		unknown
AACCTGTTTGTCTTTGCCT		unknown
AACCTGTTTGTCTTTGCCTAA		unknown
AACCTGTTTGTCTTTGCCTAAG		unknown
AACCTTATTTGCTGATG		other
AACCTTATTTGCTGATGACT		unknown
AACCTTGGAGAACTG		tRNA
AACCTTGGAGAACTGAA		small nucleolar RNA
AACCTTGGAGAACTGAAC		small nucleolar RNA
AACCTTTAACCTCGTCTGTAG		rRNA
AACGAAAGTCGGAGG		unknown
AACGAAAGTCGGAGGT		unknown
AACGAAAGTCGGAGGTT		unknown
AACGAAAGTCGGAGGTTC		unknown
AACGAAAGTCGGAGGTTCG		unknown
AACGAAAGTCGGAGGTTCGA		unknown
AACGAAAGTCGGAGGTTCGAA		unknown
AACGAAAGTCGGAGGTTCGAAG		unknown
AACGAAAGTCGGAGGTTCGAAGA		unknown
AACGAAAGTCGGAGGTTCGAAGAC		unknown
AACGAAAGTCGGAGGTTCGAAGACG		unknown
AACGAAAGTCGGAGGTTCGAAGACGA		unknown
AACGAAAGTCGGAGGTTCGAAGACGAT		unknown
AACGAACCCGGAGAA		rRNA
AACGAACCCGGAGAAG		rRNA
AACGAACCCGGAGAAGCT		rRNA
AACGAACCCGGAGAAGCTG		rRNA
AACGAACCCGGAGAAGCTGG		rRNA
AACGAACCCGGAGAAGCTGGC		rRNA
AACGAACCCGGAGAAGCTGGCG		rRNA
AACGAACCCGGAGAAGCTGGCGG		rRNA
AACGAACCCGGAGAAGCTGGCGGG		rRNA
AACGAACCCGGAGAAGCTGGCGGGG		rRNA
AACGAACCCGGAGAAGCTGGCGGGGG		rRNA
AACGAACGAGACTCC		unknown
AACGAACGAGACTCCG		unknown
AACGAACGAGACTCCGG		unknown
AACGAACGAGACTCCGGC		unknown
AACGAACGAGACTCCGGCT		unknown
AACGAACGAGACTCCGGCTT		unknown
AACGAACGAGACTCCGGCTTG		rRNA
AACGAACTCAACCCA		unknown
AACGAATCGTTCTTTTGAGTCG		unknown
AACGACGTGACCTGTAGAAGT		unknown
AACGAGAACTTTGAA		unknown
AACGAGAACTTTGAAG		unknown
AACGAGACCTTAACCTG		unknown
AACGAGACCTTTGAA		small nucleolar RNA
AACGAGACCTTTGAAG		rRNA
AACGAGACTCCGGCT		unknown
AACGAGACTCCGGCTT		unknown
AACGAGACTCCGGCTTG		rRNA
AACGAGAGCTTTGAA		unknown
AACGAGAGCTTTGAAG		unknown
AACGAGAGCTTTGAAGG		unknown
AACGAGAGCTTTGAAGGC		unknown
AACGAGAGCTTTGAAGGCC		unknown
AACGAGAGCTTTGAAGGCCG		unknown
AACGAGAGCTTTGAAGGCCGA		unknown
AACGAGAGCTTTGAAGGCCGAA		unknown
AACGAGAGCTTTGAAGGCCGAAG		unknown
AACGAGAGCTTTGAAGGCCGAAGT		unknown
AACGAGAGCTTTGAAGGCCGAAGTG		unknown
AACGAGAGCTTTGAAGGCCGAAGTGG		unknown
AACGAGAGCTTTGAAGGCCGAAGTGGA		unknown
AACGAGATCTTTGAA		rRNA
AACGAGATTCCCACT		unknown
AACGAGATTCCCACTG		unknown
AACGAGATTCCCACTGTCCCTA		unknown
AACGAGATTCCCACTGTCCCTACC		unknown
AACGAGATTCCCACTGTCCCTACCT		unknown
AACGAGATTCCCACTGTCCCTACCTG		unknown
AACGAGATTTGGCTGTAGAGTA		rRNA
AACGAGCGCCGACCC		rRNA
AACGAGCGCCGACCCT		rRNA
AACGAGCGCCGACCCTC		rRNA
AACGAGCGCCGACCCTCCC		rRNA
AACGAGCGCCGACCCTCCCT		rRNA
AACGAGCGCCGACCCTCCCTC		rRNA
AACGAGCTGGTACGGACTGTAT		unknown
AACGAGCTGGTACGGACTGTATC		unknown
AACGATACAGAGAAGATTAGC		unknown
AACGATCTCAACCTA		unknown
AACGATCTCAACCTAT		unknown
AACGATCTCAACCTATT		unknown
AACGATCTCAACCTATTC		unknown
AACGATCTCAACCTATTCT		unknown
AACGATCTCAACCTATTCTC		unknown
AACGATCTCAACCTATTCTCA		unknown
AACGATCTCAACCTATTCTCAA		unknown
AACGATCTCAACCTATTCTCAAA		unknown
AACGATCTCAACCTATTCTCAAAC		unknown
AACGATCTCAACCTATTCTCAAACT		unknown
AACGATCTCAACCTATTCTCAAACTT		unknown
AACGATCTCAACCTATTCTCAAACTTT		unknown
AACGATGCCGACCCG		unknown
AACGATGCCGACCCGCG		unknown
AACGATGCCGACCCGCGA		unknown
AACGATGCCGACCCGCGATCCG		unknown
AACGATGCCGACCCGCGATCCGGC		unknown
AACGATGCCGACCCGCGATCCGGCG		unknown
AACGATGGCCCACAGCAG		tRNA
AACGCAAACGAACCCG		unknown
AACGCAAACGAACCCGG		rRNA
AACGCAAACGAACCCGGA		rRNA
AACGCAAACGAACCCGGAG		rRNA
AACGCAAACGAACCCGGAGA		rRNA
AACGCAAACGAACCCGGAGAA		rRNA
AACGCAAACGAACCCGGAGAAG		rRNA
AACGCAAACGAACCCGGAGAAGCTG		rRNA
AACGCAAACGAACCCGGAGAAGCTGG		rRNA
AACGCACGCGCGAGTCAAAG		rRNA
AACGCACGCGCGAGTCAAAGGGTG		rRNA
AACGCACGCGCGAGTCAAAGGGTGT		rRNA
AACGCACGCGCGAGTCAAAGGGTGTC		rRNA
AACGCACTTTGCGGCCCCGGGT		rRNA
AACGCACTTTGCGGCCCCGGGTT		rRNA
AACGCACTTTGCGGCCCCGGGTTC		rRNA
AACGCAGCGCTCCGGAGAGGACG		unknown
AACGCAGTTCGGAAG		unknown
AACGCCAAGGTCGCGGGTTCGAT		unknown
AACGCCAAGGTCGCGGGTTCGATC		unknown
AACGCCATTATCACACTAAAT	miR_122	stress & hypoxia
AACGCCGTCGGTGAGA		unknown
AACGCCGTTCGGAAG		unknown
AACGCCGTTCGGAAGG		unknown
AACGCCGTTCGGAAGGG		unknown
AACGCCGTTCGGAAGGGA		unknown
AACGCCGTTCGGAAGGGAG		unknown
AACGCCGTTCGGAAGGGAGG		unknown
AACGCCGTTCGGAAGGGAGGG		unknown
AACGCCGTTCGGAAGGGAGGGG		unknown
AACGCCGTTCGGAAGGGAGGGGC		unknown
AACGCCGTTCGGAAGGGAGGGGCGATG		unknown
AACGCCTCTAAGTCA		unknown
AACGCGAGCCGAACGAACAAA	miR_375	miRNA
AACGCGAGCCGAACGAACAAAA	miR_375	miRNA
AACGCGAGCCGAACGAACAAAAC	miR_375	miRNA
AACGCGTCATTTTGTG		unknown
AACGCGTCATTTTGTGGACTTAG		unknown
AACGCGTCTGACTACGGATCAGA		unknown
AACGCTCTGATGCACC		unknown
AACGCTGCAGTACATTC		small nucleolar RNA
AACGCTGGGTTAAGG		unknown
AACGCTGTAGATTTCTCAA		unknown
AACGCTGTAGATTTCTCAAG		unknown
AACGCTGTAGATTTCTCAAGC		unknown
AACGCTGTAGATTTCTCAAGCAG		unknown
AACGCTGTCGGTGAA		rRNA
AACGCTGTCGGTGAG	miR_181	stress & hypoxia & preconditioning
AACGCTGTCGGTGAGA		unknown
AACGCTGTCGGTGAGT	miR_181	stress & hypoxia & preconditioning
AACGCTGTCGGTGAGTT	miR_181	stress & hypoxia & preconditioning
AACGCTGTCGGTGCG		rRNA
AACGGAACCCATAAT	miR_462	miRNA
AACGGAACCCATAATG	miR_462	miRNA
AACGGAACCCATAATGC	miR_462	miRNA
AACGGAACCCATAATGCA	miR_462	miRNA
AACGGAACCCATAATGCAG	miR_462	miRNA
AACGGAACCCATAATGCAGC	miR_462	miRNA
AACGGAACCCATAATGCAGCT	miR_462	miRNA
AACGGAACCCATAATGCAGCTG	miR_462	miRNA
AACGGAACCCATAATGCAGCTGT	miR_462	miRNA
AACGGAACCCATAATGCAGCTGTT	miR_462	miRNA
AACGGAACTGCAGCTGCCT	miR_4958	miRNA
AACGGAATATGTAAC		unknown
AACGGACAGAGTAAATGC		unknown
AACGGACGTCAGAGCAGCTAGCT		unknown
AACGGCCTTCCAGGATCTGAGGG		unknown
AACGGCCTTCCAGGATCTGAGGGCA		unknown
AACGGCGAAAGATGGAGTCTGC		unknown
AACGGCGGGAAAACC		unknown
AACGGCGGGAGTAAC		unknown
AACGGCGGGAGTAACT		unknown
AACGGCGGGAGTAACTA		unknown
AACGGCGGGAGTAACTATG		unknown
AACGGCGGGAGTAACTATGA		unknown
AACGGCGGGAGTAACTATGAC		unknown
AACGGCGGGAGTAACTATGACT		unknown
AACGGCGGGAGTAACTATGACTC		unknown
AACGGCGGGAGTAACTATGACTCT		unknown
AACGGCGGGAGTAACTATGACTCTC		unknown
AACGGCGGGAGTAACTATGACTCTCT		unknown
AACGGCGGGAGTAACTATGACTCTCTT		unknown
AACGGCTACCACATCC		unknown
AACGGCTACCACATCCA		unknown
AACGGCTACCACATCCAA		unknown
AACGGCTACCACATCCAAG		unknown
AACGGCTACCACATCCAAGG		unknown
AACGGCTACCACATCCAAGGAA		unknown
AACGGCTACCACATCCAAGGAAG		unknown
AACGGCTACCACATCCAAGGAAGG		unknown
AACGGCTACCACATCCAAGGAAGGC		unknown
AACGGCTACCACATCCAAGGAAGGCA		unknown
AACGGCTACCACATCCAAGGAAGGCAG		unknown
AACGGCTGAGAAAAAT		unknown
AACGGGAGCTTTGAA		rRNA
AACGGGCGTGGCAGA		unknown
AACGGGCTTGGCAGA		unknown
AACGGGCTTGGCAGAA		unknown
AACGGGCTTGGCAGAAT		unknown
AACGGGCTTGGCAGAATC		unknown
AACGGGCTTGGCAGAATCA		unknown
AACGGGCTTGGCAGAATCAG		unknown
AACGGGCTTGGCAGAATCAGC		unknown
AACGGGCTTGGCAGAATCAGCG		unknown
AACGGGCTTGGCAGAATCAGCGG		unknown
AACGGGCTTGGCAGAATCAGCGGG		unknown
AACGGGCTTGGCAGAATCAGCGGGG		unknown
AACGGGCTTGGCAGAATCAGCGGGGA		unknown
AACGGGCTTGGCAGAATCAGCGGGGAA		unknown
AACGGGCTTGGCAGT		rRNA
AACGGGGAATCAGGG		unknown
AACGGGGAATCAGGGTTCGA		unknown
AACGGGGATGTAGCTCAGTGG		small nuclear RNA
AACGGGGATGTAGCTCAGTGGT		small nuclear RNA
AACGGGTGGGGTCCG		unknown
AACGGGTGGGGTCCGC		unknown
AACGGGTGGGGTCCGCACG		rRNA
AACGGGTGGGGTCCGCACGGTCT		rRNA
AACGGGTGGGGTCCGCACGGTCTG		rRNA
AACGGGTGGGGTCCGCACGGTCTGCC		rRNA
AACGGTAGCGCGTCTGACTCCAGA		unknown
AACGGTCGCATTTGCAAG		unknown
AACGGTCTGCGCTGA		unknown
AACGGTTTTCTGATT		other
AACGTAGATCAGTGAAGAGCA		unknown
AACGTCAGTGGAACCAAGGACATAAA		unknown
AACGTGAGCTGGGTTTAG		unknown
AACGTGTCTATAGGTGTGTTTG		unknown
AACGTGTCTATAGGTGTGTTTGT		unknown
AACGTGTTTGATTGGCTGGGTC		unknown
AACGTTCTGTCCTGAGA		unknown
AACGTTCTGTCCTGAGAGA		unknown
AACTAACAAGGATTCCC		unknown
AACTAACAAGGATTCCCT		unknown
AACTAACAAGGATTCCCTC		unknown
AACTAACAAGGATTCCCTCA		unknown
AACTAACAAGGATTCCCTCAGTAGC		unknown
AACTAACAAGGATTCCCTCAGTAGCGG		unknown
AACTAACCATAATATCTGAGACC		unknown
AACTAATGTGAATTGC		unknown
AACTAATGTGAATTGCA		unknown
AACTAATGTGAATTGCAG		unknown
AACTAATGTGAATTGCAGGA		unknown
AACTAATGTGAATTGCAGGAC		unknown
AACTAATGTGAATTGCAGGACA		unknown
AACTAATGTGAATTGCAGGACAC		unknown
AACTAATGTGAATTGCAGGACACA		unknown
AACTAATGTGAATTGCAGGACACAT		unknown
AACTAATGTGAATTGCAGGACACATT		unknown
AACTAATGTGAATTGCAGGACACATTG		unknown
AACTACAACAGCAACTG		rRNA
AACTACGGATCTGACTACTGAGT		small nucleolar RNA
AACTACGGATCTGACTACTGAGTT		small nucleolar RNA
AACTACGGATCTGACTACTGAGTTT		small nucleolar RNA
AACTACGGATCTGACTACTGAGTTTG		unknown
AACTAGAGCTTTGAA		rRNA
AACTAGCCCTGAAAATGG	miR_6236	miRNA
AACTAGCCCTGAAAATGGATG	miR_6236	miRNA
AACTAGCCCTGAAAATGGATGG	miR_6236	miRNA
AACTAGCCCTGAAAATGGATGGCGCTG	miR_6236	miRNA
AACTAGTTCTGGCTGTCAGT		unknown
AACTATACAACCTACTGCCT	let_7	stress & hypoxia & preconditioning
AACTATACAACCTACTGCCTTC	let_7	stress & hypoxia & preconditioning
AACTATACAACCTACTGCCTTCC	let_7	stress & hypoxia & preconditioning
AACTATACAACTTACTGTCTTTC	let_7	stress & hypoxia & preconditioning
[truncated: 56,106 more rows]

## Sheet: frog catalog
X	annotation simplified	category
AAAAAAAAAAAAAAA	miR_3908	miRNA
AAAAAAAAAAAAAAAA	miR_3908	miRNA
AAAAAAAAAAAAAAAAA	miR_3908	miRNA
AAAAAAAAAAAAAAAAAA	miR_5588	miRNA
AAAAAAAAAAAAAAAAAAA	miR_5588	miRNA
AAAAAAAAAAAAAAAAAAAA	miR_169	miRNA
AAAAAAAAAAAAAAAAAAAAA	miR_394	miRNA
AAAAAAAAAAAAAAAAAAAAAA	miR_394	miRNA
AAAAAAAAAAAAAAAAAAAAAAA	miR_394	miRNA
AAAAAAAAAAAAAAAAAAAAAAAA	miR_5645	miRNA
AAAAAAAAAAAAAAAAAAAAAAAAA	miR_5645	miRNA
AAAAAAAAAAAAAAAAAAAAAAAAAA	miR_5645	miRNA
AAAAAAAAAAAAAAAAAAAAAAAAAAA	miR_5645	miRNA
AAAAAAAAAAAAAAAAAAAAAAAAAAG	miR_5645	miRNA
AAAAAAAAAAAAAAAAAAAAAAAAAGG	miR_394	miRNA
AAAAAAAAAAAAAAAAAAAAAAAAGG	miR_394	miRNA
AAAAAAAAAAAAAAAAAAAAAAAGG	miR_394	miRNA
AAAAAAAAAAAAAAAAAAAAAGG	miR_394	miRNA
AAAAAAAAAAAAAAAAAAAAATGGA	miR_394	miRNA
AAAAAAAAAAAAAAAAAAAAATGGAAT	#N/A	small nuclear RNA
AAAAAAAAAAAAAAAAAAAATGG	miR_394	miRNA
AAAAAAAAAAAAAAAAAAAATGGAATT	#N/A	other
AAAAAAAAAAAAAAAAAAATGGAATT	#N/A	small nuclear RNA
AAAAAAAAAAAGGCTGTACC	#N/A	unknown
AAAAAAAAAAAGGCTGTACCCA	#N/A	unknown
AAAAAAAAAAATTGTATCTGAGCAGC	#N/A	unknown
AAAAAAAAAAATTGTATCTGAGCAGCT	#N/A	unknown
AAAAAAAAAACAAAAAAAAAAAA	miR_5645	miRNA
AAAAAAAAAACAAAAAAAAAAAAA	miR_5645	miRNA
AAAAAAAAAACAAAAAAAAAAAAAA	miR_5645	miRNA
AAAAAAAAAACAAAAAAAAAAAAAAA	miR_5645	miRNA
AAAAAAAAAACAAAAAAAAAAAAAAAA	miR_5645	miRNA
AAAAAAAAAACCGGAATAAGTAA	#N/A	small nucleolar RNA
AAAAAAAAAACGATCACTGAGC	#N/A	unknown
AAAAAAAAAAGGCTGAACC	#N/A	rRNA
AAAAAAAAAAGGCTGTACC	#N/A	unknown
AAAAAAAAAAGGCTGTACCC	#N/A	unknown
AAAAAAAAAATTGTATCTGAGCAGCT	#N/A	unknown
AAAAAAAAAGAAAAAAAAAA	miR_5645	miRNA
AAAAAAAAAGCAAGGGAGAAGG	#N/A	unknown
AAAAAAAAAGGCTGAACC	#N/A	rRNA
AAAAAAAAAGGCTGACC	#N/A	other
AAAAAAAAAGGCTGTACC	#N/A	unknown
AAAAAAAAAGGCTGTACCC	#N/A	unknown
AAAAAAAAAGGCTGTACCCA	#N/A	unknown
AAAAAAAAAGGCTGTTACC	#N/A	unknown
AAAAAAAAATGAAATCGTCGCCTATGG	#N/A	unknown
AAAAAAAAATTGGGCT	#N/A	other
AAAAAAAAATTGTATCTGAGCAGCT	#N/A	unknown
AAAAAAAACAAGTCGAGCGCAGAGCT	#N/A	unknown
AAAAAAAACGAACCACACC	#N/A	unknown
AAAAAAAACGAACCACCCA	#N/A	unknown
AAAAAAAACGAATCCTGAATTGCC	#N/A	unknown
AAAAAAAACTCTCCCTAGATCTACA	#N/A	unknown
AAAAAAAACTGAACCACCCG	#N/A	unknown
AAAAAAAACTGTTGCTGTAGCTGCCT	#N/A	unknown
AAAAAAAAGAAAAAAAAAAAAAAAAA	miR_5645	miRNA
AAAAAAAAGAGAGGGG	#N/A	other
AAAAAAAAGCCGGCAGAG	#N/A	other
AAAAAAAAGGAAGGAGGG	#N/A	small nuclear RNA
AAAAAAAAGGCTGTACACC	#N/A	unknown
AAAAAAAAGGCTGTACC	#N/A	rRNA
AAAAAAAATGATCTGACC	#N/A	unknown
AAAAAAAATTGGGCT	#N/A	other
AAAAAAAATTGTATCTGAGCAGC	#N/A	unknown
AAAAAAAATTGTATCTGAGCAGCT	#N/A	unknown
AAAAAAACAAAAAAAAAAAAAAAAA	miR_5645	miRNA
AAAAAAACAAAAAAAAAAAAAAAAAAA	miR_5645	miRNA
AAAAAAACACCGGGCTAGGTCC	#N/A	rRNA
AAAAAAACACCTGCCTTTAGAACT	#N/A	unknown
AAAAAAACGAACCACACC	#N/A	rRNA
AAAAAAACTCTTTCAACAGA	#N/A	unknown
AAAAAAACTGTTTTCCCATGCCCT	#N/A	rRNA
AAAAAAAGAAAAAAAAAAAA	miR_5645	miRNA
AAAAAAAGAAAAAAAAAAAAAAA	miR_5645	miRNA
AAAAAAAGAAAAAAAAAAAAAAAAA	miR_5645	miRNA
AAAAAAAGAAAAAAAAAAAAAAAAAA	miR_5645	miRNA
AAAAAAAGAAAAAAAAAAAAAAAAAAA	miR_5645	miRNA
AAAAAAAGAAAAAAAAAAAAAAAAAGG	miR_5645	miRNA
AAAAAAAGAACGTAAGTAGACT	#N/A	unknown
AAAAAAAGAACTGGGAACC	#N/A	unknown
AAAAAAAGATGTGAAAAAGATAGGC	#N/A	unknown
AAAAAAAGGATTGGAACT	#N/A	unknown
AAAAAAAGGATTGGAACTCACA	#N/A	unknown
AAAAAAAGGCTGTACC	#N/A	unknown
AAAAAAAGTGTGCTCTGAGGCATA	#N/A	unknown
AAAAAAATAAAAAAAAAAAAAAAA	miR_5645	miRNA
AAAAAAATAAAAAAAAAAAAAAAAA	miR_5645	miRNA
AAAAAAATAAAAAAAAAAAAAAAAAA	miR_5645	miRNA
AAAAAAATAAAAAAAAAAAAAAAAAAA	miR_5645	miRNA
AAAAAAATAGAGCTTTTTGTAGACC	#N/A	unknown
AAAAAAATAGATTAATATTGGGG	#N/A	unknown
AAAAAAATCTAAAGGCCGGAGCC	#N/A	unknown
AAAAAAATCTTCTGTAGTGCAGCACCC	#N/A	unknown
AAAAAAATGACTGTAATGG	#N/A	other
AAAAAAATGATCTGACC	#N/A	unknown
AAAAAAATGTACTGTCCTCTGGCTGT	#N/A	unknown
AAAAAAATTGTATCTGAGCAGC	#N/A	unknown
AAAAAAATTGTATCTGAGCAGCT	#N/A	unknown
AAAAAACACTCCCTAGGGTC	#N/A	unknown
AAAAAACAGCGACAAAGGGC	#N/A	unknown
AAAAAACATGGACATGTATAGGCACA	#N/A	unknown
AAAAAACGAGAGGGACTGATCC	#N/A	unknown
AAAAAACGGTCTGTGAAGCC	#N/A	unknown
AAAAAACTGAACAGCACC	#N/A	unknown
AAAAAACTGAACAGCACCC	#N/A	unknown
AAAAAACTGTACCGAGTGAATGCCT	#N/A	unknown
AAAAAACTGTTTTCCCATGCCCT	#N/A	rRNA
AAAAAACTTGAATACACGACAGCTAGG	#N/A	rRNA
AAAAAAGAAAAAAAAAAAAAAAAAAAA	miR_5645	miRNA
AAAAAAGAAAATTCGGACGAGAGA	#N/A	unknown
AAAAAAGAACTACTGAACACTGAACG	#N/A	unknown
AAAAAAGATATCGGAACCCTTTACT	#N/A	unknown
AAAAAAGATCCCAGCTGCAAGACC	#N/A	unknown
AAAAAAGATGTGAAAAAGATAGGCA	#N/A	unknown
AAAAAAGATTGGTATGAT	#N/A	small nuclear RNA
AAAAAAGCAAAAAGGGC	#N/A	rRNA
AAAAAAGCAAAATAAAG	#N/A	small nuclear RNA
AAAAAAGCACCTGTAAAACGCC	#N/A	unknown
AAAAAAGCACCTGTAAAACGCCT	#N/A	unknown
AAAAAAGCCCTCCAC	#N/A	unknown
AAAAAAGCCCTCCACT	#N/A	unknown
AAAAAAGCCCTCCACTG	#N/A	mito-tRNA
AAAAAAGCCCTCCACTGGTC	#N/A	mito-tRNA
AAAAAAGCCCTCCACTGGTCT	#N/A	mito-tRNA
AAAAAAGCTGTGACT	#N/A	unknown
AAAAAAGGACCTGGAAGAATCAGAAAT	#N/A	unknown
AAAAAAGGATTGGAACT	#N/A	unknown
AAAAAAGGCTGTACC	#N/A	unknown
AAAAAAGGCTGTACCC	#N/A	unknown
AAAAAAGGCTGTTGCACC	#N/A	unknown
AAAAAAGGCTGTTGCACCA	#N/A	unknown
AAAAAAGGCTGTTGCACCC	#N/A	unknown
AAAAAAGTATGGCTGGATCC	#N/A	unknown
AAAAAAGTGTGGCTGC	#N/A	unknown
AAAAAAGTTGGTGATGA	#N/A	unknown
AAAAAAGTTGGTGATGAC	#N/A	unknown
AAAAAATAGGCGATGGAGTAGACGC	#N/A	unknown
AAAAAATATAAGAGGTC	#VALUE!	rRNA
AAAAAATATAAGAGGTCC	#VALUE!	rRNA
AAAAAATATAAGAGGTCCAGCCT	#N/A	mito-rRNA
AAAAAATATAAGAGGTCCAGCCTGCCC	#N/A	mito-rRNA
AAAAAATCTAAACGCCGGAGCC	#N/A	unknown
AAAAAATCTAAAGGCCGGAGCC	#N/A	unknown
AAAAAATGACTGTAATGG	#N/A	other
AAAAAATGACTGTAATGGT	#N/A	unknown
AAAAAATGTTGATGACC	#N/A	small nuclear RNA
AAAAAATTACTGTAATGG	#N/A	unknown
AAAAAATTAGAGTGTTCAAAG	#N/A	unknown
AAAAAATTAGAGTGTTCAAAGC	#N/A	unknown
AAAAAATTAGAGTGTTCAAAGCA	#N/A	unknown
AAAAAATTAGAGTGTTCAAAGCAGG	#N/A	unknown
AAAAAATTAGAGTGTTCAAAGCAGGCC	#N/A	unknown
AAAAAATTGGGCTAAC	#N/A	unknown
AAAAAATTGGGCTAACTTTACT	#N/A	unknown
AAAAAATTGTATCTGAGCAGC	#N/A	unknown
AAAAAATTGTATCTGAGCAGCT	#N/A	unknown
AAAAACAAAAAAAAAAAAAAAAA	miR_5645	miRNA
AAAAACAAAAAAAAAAAAAAAAAA	miR_5645	miRNA
AAAAACAAAAAAAAAAAAAAAAAAA	miR_5645	miRNA
AAAAACAAAAAAAAAAAAAAAAAAAA	miR_5645	miRNA
AAAAACAAAAAAAAAAAAAAAAAAAAA	miR_5645	miRNA
AAAAACAAAACAAAAAAAAAAAAAAA	miR_5645	miRNA
AAAAACAAATCGTCTATGGCC	#N/A	unknown
AAAAACAAGGTCACAATCGTAGGAGTT	#N/A	unknown
AAAAACACAGGGCCCTG	#N/A	rRNA
AAAAACACAGGGCTCTGCGAAATCGC	#VALUE!	rRNA
AAAAACACTGAGAATGTAAGAGCTCAA	#N/A	unknown
AAAAACAGAGACGGTACAGTGAC	#N/A	unknown
AAAAACAGCGACAAAGGGC	#N/A	unknown
AAAAACAGTGTTAAAGGC	#N/A	rRNA
AAAAACATCGCCTCT	#N/A	mito-rRNA
AAAAACATCGCCTCTTG	#N/A	mito-rRNA
AAAAACATCGCCTCTTGA	#N/A	mito-rRNA
AAAAACATCGCCTCTTGAA	#N/A	mito-rRNA
AAAAACATCGCCTCTTGAAAA	#N/A	mito-rRNA
AAAAACATCGCCTCTTGAAAAA	#N/A	mito-rRNA
AAAAACATCGCCTCTTGAAAAAATA	#N/A	mito-rRNA
AAAAACATGATGGCCGCCT	#N/A	unknown
AAAAACCAACTGAACATATTTGCC	#N/A	unknown
AAAAACCAATGCCCT	#N/A	unknown
AAAAACCAGACATAAAACTAACCC	#N/A	unknown
AAAAACCCAGCTGACCTCCC	#N/A	unknown
AAAAACCCCCGTGCTGATCAGTAGTG	#VALUE!	other
AAAAACCTTGTTCAGCGGACT	#N/A	unknown
AAAAACCTTGTTCAGCGGACTGTTCGC	#N/A	unknown
AAAAACGAACCACACC	#N/A	unknown
AAAAACGAACCATACC	#N/A	unknown
AAAAACGAATCCTGAATTGCC	#N/A	unknown
AAAAACGACTCTGCAGCC	#N/A	unknown
AAAAACGATATAGCCTGCCT	#N/A	unknown
AAAAACGGACACAGCCTAGGTATC	#N/A	unknown
AAAAACGGATGTAAACTGTACTGATGT	#N/A	unknown
AAAAACGGCACATGCTCTGAAGCA	#N/A	unknown
AAAAACGGTCTGTGAAGCC	#N/A	unknown
AAAAACTCTTGGATGGCACA	#N/A	unknown
AAAAACTGACAGTAGGCAGGAGCCT	#N/A	unknown
AAAAACTGACGTCTCTGCACCA	#N/A	unknown
AAAAACTGGACTCATC	#N/A	unknown
AAAAACTGTAATTCCT	#N/A	unknown
AAAAACTGTCCGCTGAAACC	#N/A	unknown
AAAAACTGTCCGCTGAAACCT	#N/A	unknown
AAAAACTGTCCGCTGAAACCTT	#N/A	unknown
AAAAACTGTCCGCTGAAACT	#N/A	unknown
AAAAACTGTCCGCTGAAACTTT	#N/A	unknown
AAAAACTGTCTGCTGAAACT	#N/A	unknown
AAAAACTGTTCTTTATGCC	#N/A	unknown
AAAAACTTAGAAGCTGATTGGC	#N/A	unknown
AAAAACTTCTTGGAC	#N/A	unknown
AAAAACTTCTTGGACAAT	#N/A	unknown
AAAAACTTCTTGGACAATC	#N/A	unknown
AAAAACTTCTTGGACAATCA	#N/A	unknown
AAAAACTTGTTGAGGACA	#N/A	unknown
AAAAAGAAAAAAAAAAAAAAAAAAA	miR_5645	miRNA
AAAAAGAACCAGTGGACACC	#N/A	unknown
AAAAAGAACTACTGAACACTGAACG	#N/A	unknown
AAAAAGAACTGGCAGAATGTGAGGGCC	#N/A	unknown
AAAAAGAAGACTGGCC	#N/A	unknown
AAAAAGAAGACTGGCCGGGCA	#N/A	unknown
AAAAAGAAGCACGTCATGAAACTGAA	#N/A	unknown
AAAAAGAAGGGGAAAGAAGAGG	#N/A	rRNA
AAAAAGACCAGTGGACACCA	#N/A	unknown
AAAAAGACCAGTGGACCC	#N/A	unknown
AAAAAGACCGTTCCTGC	#N/A	unknown
AAAAAGACCGTTCCTGCT	#N/A	unknown
AAAAAGACCGTTCCTGCTA	#N/A	unknown
AAAAAGACTGAGGCTCC	#N/A	rRNA
AAAAAGAGTCAGACC	#N/A	unknown
AAAAAGAGTCGTGGTCTTGGCA	#N/A	unknown
AAAAAGATCAGAATGACAGCCA	#N/A	unknown
AAAAAGATCTCTGATTAAGCCCT	#N/A	unknown
AAAAAGATGTGAAAAAGATAGGCA	#N/A	unknown
AAAAAGATTGGTATGA	#N/A	unknown
AAAAAGCAGATTGTCCCG	#N/A	unknown
AAAAAGCAGCAACGAAAAGAACGACT	#N/A	unknown
AAAAAGCATGTCAGCAGAGCT	#N/A	unknown
AAAAAGCCCTCCACT	#N/A	unknown
AAAAAGCCCTCCACTG	#N/A	unknown
AAAAAGCCCTCCACTGG	#N/A	mito-tRNA
AAAAAGCCCTCCACTGGTC	#N/A	mito-tRNA
AAAAAGCTCGTAGTTGG	#N/A	unknown
AAAAAGCTCGTAGTTGGA	#N/A	unknown
AAAAAGCTCGTAGTTGGATC	#N/A	unknown
AAAAAGCTCGTAGTTGGATCT	#N/A	unknown
AAAAAGCTCGTAGTTGGATCTT	#N/A	unknown
AAAAAGCTCGTAGTTGGATCTTG	#N/A	unknown
AAAAAGCTCGTAGTTGGATCTTGG	#N/A	unknown
AAAAAGCTCGTAGTTGGATCTTGGG	#N/A	unknown
AAAAAGCTCGTAGTTGGATCTTGGGA	#N/A	unknown
AAAAAGCTCGTAGTTGGATCTTGGGAT	#N/A	unknown
AAAAAGCTGCCACGTAAGACT	#N/A	unknown
AAAAAGGAAAAGTCGGACTCGGGA	#N/A	unknown
AAAAAGGAACCATTTGGC	#N/A	unknown
AAAAAGGAACCATTTGGCT	#N/A	unknown
AAAAAGGAACCATTTGGCTATATAGGT	#N/A	unknown
AAAAAGGAAGCAAAAGAGAACGGCACC	#N/A	unknown
AAAAAGGACCTGGAAGAATCAGAAATA	#N/A	unknown
AAAAAGGACGGCACTC	#N/A	unknown
AAAAAGGACGGCACTCT	#N/A	rRNA
AAAAAGGCTGAGGCTGGTGCTGGAGC	#N/A	unknown
AAAAAGGTCGCTCGCACC	#N/A	unknown
AAAAAGGTTCCTGTAC	#N/A	unknown
AAAAAGTATGCCGGAGGC	#N/A	unknown
AAAAAGTCAGCTGAAGC	#N/A	unknown
AAAAAGTCCAGATCCCAGGAGT	#N/A	unknown
AAAAAGTCCCTGGAGTCTATTAACTC	#N/A	unknown
AAAAAGTCCGCCGGAGCC	#N/A	unknown
AAAAAGTCGCACGATTCTGCCG	#N/A	unknown
AAAAAGTCGGAGCCCG	#N/A	rRNA
AAAAAGTGATCGTATAGTGACC	#N/A	unknown
AAAAAGTGCTGTCGTGATAG	#N/A	unknown
AAAAAGTGGTCAGACC	#N/A	unknown
AAAAAGTGTATCAGTTTGACC	#N/A	unknown
AAAAAGTGTGGCTGC	#N/A	unknown
AAAAAGTTCTAAGAG	#N/A	rRNA
AAAAAGTTCTAAGAGT	#N/A	unknown
AAAAAGTTCTAAGAGTA	#VALUE!	tRNA
AAAAAGTTCTAAGAGTAC	#N/A	rRNA
AAAAAGTTCTAAGAGTACC	#N/A	unknown
AAAAAGTTCTAAGAGTACCA	#N/A	unknown
AAAAAGTTCTGCAAGTCACA	#N/A	unknown
AAAAAGTTGGCGTTGAGGC	#N/A	unknown
AAAAAGTTGGTGATGAC	#N/A	other
AAAAAGTTTTCTGACACAGCCT	#N/A	unknown
AAAAATAAAACTCCGAGCTGTAACT	#N/A	unknown
AAAAATAACAATACAGG	#N/A	unknown
AAAAATAACAATACAGGAC	#N/A	unknown
AAAAATAACAATACAGGACT	#N/A	unknown
AAAAATAACAATACAGGACTC	#N/A	unknown
AAAAATAACAATACAGGACTCT	#N/A	unknown
AAAAATAACAATACAGGACTCTG	#N/A	rRNA
AAAAATAACAATACAGGACTCTT	#N/A	unknown
AAAAATAACAATACAGGACTCTTT	#N/A	unknown
AAAAATAACAATACAGGACTCTTTC	#N/A	unknown
AAAAATAACAATACAGGACTCTTTCG	#N/A	unknown
AAAAATAACAATACAGGACTCTTTCGA	#N/A	unknown
AAAAATAACACTACAGGACT	#N/A	rRNA
AAAAATAACACTACAGGACTCT	#N/A	rRNA
AAAAATAACCTGAATATGTAACC	#N/A	unknown
AAAAATAATCAAGAGTTCTGAGC	#N/A	unknown
AAAAATAATCAAGAGTTCTGAGCA	#N/A	unknown
AAAAATAATCAAGAGTTCTGAGCAG	#N/A	unknown
AAAAATAATCAAGAGTTCTGAGCAGC	#N/A	unknown
AAAAATAATCCAGAGTTCTGAGCAGC	#N/A	unknown
AAAAATACAGAGACTGGCTGGGAAGTC	#N/A	unknown
AAAAATACCAATAGATGGACTGTCAT	#N/A	unknown
AAAAATACCAATAGATGGACTGTCATT	#N/A	unknown
AAAAATACGACTTGTGTTCATCCGA	#N/A	unknown
AAAAATAGGGGGACTTCAATATGCACT	#N/A	unknown
AAAAATAGTCAAGAGTTCTGAGCAGC	#N/A	unknown
AAAAATATAAGAGGTC	#N/A	unknown
AAAAATATAAGAGGTCC	#N/A	unknown
AAAAATATAAGAGGTCCAGCCT	#N/A	mito-rRNA
AAAAATATCCTGATGCTGACT	miR_338	preconditioning
AAAAATATCCTGATGCTGACTGAGT	miR_338	preconditioning
AAAAATATCCTGATGCTGTCT	miR_338	preconditioning
AAAAATATGAAAATTCCACGTTGGCTG	#N/A	unknown
AAAAATATGGCCTGTAAC	#N/A	unknown
AAAAATATGGCCTGTAACA	#N/A	unknown
AAAAATATGGCCTGTAACAAG	#N/A	unknown
AAAAATCATGAATCTGCTCCT	#N/A	unknown
AAAAATCCAGTGGAACCAGTTGCCT	#N/A	unknown
AAAAATCGCGGTTGGACC	#N/A	unknown
AAAAATCGCTGATCGCCGCC	#N/A	unknown
AAAAATCGTTGATGCTGCCT	#N/A	unknown
AAAAATCTATGGCGGTC	#N/A	unknown
AAAAATCTGAGATACCTGAACCCA	#N/A	unknown
AAAAATGAACCACATAAAACT	#N/A	unknown
AAAAATGACTGTAATGG	#N/A	other
AAAAATGACTGTAATGGT	#N/A	unknown
AAAAATGACTGTGATGG	#N/A	other
AAAAATGACTGTGATGGA	#N/A	small nucleolar RNA
AAAAATGATCTCGCC	#N/A	unknown
AAAAATGATCTCGCCT	#N/A	unknown
AAAAATGATCTGACC	#N/A	rRNA
AAAAATGATTGATAAATGGGCT	#N/A	unknown
AAAAATGGAGCTGCC	#N/A	unknown
AAAAATGGATCCAGGCAC	#N/A	unknown
AAAAATGGCAAGGACAAACC	#N/A	unknown
AAAAATGGCCTGGTC	#N/A	unknown
AAAAATGGGGGGACT	#N/A	unknown
AAAAATGGGGGGACTTCAATATGCACT	#N/A	unknown
AAAAATGTAGCCCAAGAGTTGG	#N/A	unknown
AAAAATGTGGGAAGCATCAGCCT	#N/A	unknown
AAAAATGTTCTAGGATTACT	#N/A	unknown
AAAAATGTTGATGACC	#N/A	unknown
AAAAATGTTTGGATCAAACTGCTGCCC	#N/A	unknown
AAAAATTAGAGTGTTC	#N/A	unknown
AAAAATTAGAGTGTTCAAAG	#N/A	unknown
AAAAATTAGAGTGTTCAAAGC	#N/A	unknown
AAAAATTAGAGTGTTCAAAGCA	#N/A	unknown
AAAAATTAGAGTGTTCAAAGCAGG	#N/A	unknown
AAAAATTAGAGTGTTCAAAGCAGGC	#N/A	unknown
AAAAATTAGAGTGTTCAAAGCAGGCC	#N/A	unknown
AAAAATTAGAGTGTTCAAAGCAGGCCG	#N/A	unknown
AAAAATTAGGATTAA	#VALUE!	rRNA
AAAAATTAGGATTAAATTAATGC	#N/A	rRNA
AAAAATTAGGATTAAATTAATGCT	#N/A	rRNA
AAAAATTAGGATTAAATTAATGCTT	#N/A	rRNA
AAAAATTCAGACTGAAAGCGGACCT	#N/A	unknown
AAAAATTGGGCTAAC	#N/A	unknown
AAAAATTGTAGTTGAGGT	#N/A	rRNA
AAAAATTGTATCTGAGCAGC	#N/A	unknown
AAAAATTGTATCTGAGCAGCT	#N/A	unknown
AAAAATTGTCAGGACACCC	#N/A	unknown
AAAAATTGTGTAGAATAATACTTGGC	#N/A	unknown
AAAAATTTGGCAGAACACATGAACAC	#N/A	unknown
AAAACAAAAAGAACTTCAGAAGGCC	#N/A	unknown
AAAACAAACCTCCCCCTTTGAACC	#N/A	unknown
AAAACAAACCTCCCCCTTTGAACCT	#N/A	unknown
AAAACAAAGCATCGCGAAG	#N/A	unknown
AAAACAAAGCATCGCGAAGG	#N/A	unknown
AAAACAAAGCATCGCGAAGGC	#N/A	unknown
AAAACAAAGCATCGCGAAGGCC	#N/A	unknown
AAAACAAAGCATCGCGAAGGCCC	#N/A	unknown
AAAACAAAGCATCGCGAAGGCCCG	#N/A	unknown
AAAACAAAGCATCGCGAAGGCCCGA	#N/A	rRNA
AAAACAAAGCATCGCGAAGGCCCGAG	#N/A	rRNA
AAAACAAAGCATCGCGAAGGCCCGAGG	#N/A	rRNA
AAAACAAAGCCTCGCGAAG	#N/A	unknown
AAAACAAAGCCTCGCGAAGGC	#N/A	unknown
AAAACAAAGCCTCGCGAAGGCC	#N/A	unknown
AAAACAAAGCCTCGCGAAGGCCC	#N/A	unknown
AAAACAAAGCCTCGCGAAGGCCCG	#N/A	unknown
AAAACAAATGTTCGATGTGAGC	#N/A	unknown
AAAACAAATGTTCGATGTGAGCT	#N/A	unknown
AAAACAAATGTTCGATGTGAGCTT	#N/A	unknown
AAAACAACGGTAAAGCACTGC	#N/A	unknown
AAAACAAGAGTCAGGAGTA	#N/A	unknown
AAAACAAGCCATAATCTGAC	#N/A	rRNA
AAAACAAGCCATAATCTGACACT	#N/A	rRNA
AAAACAAGTAGACTGGAAGGCT	#N/A	unknown
AAAACAAGTAGACTGGAAGGCTGTACT	#N/A	unknown
AAAACAATGCATCGCGAAGGCCCG	#N/A	unknown
AAAACAATGCTACAGAC	#N/A	unknown
AAAACACAGCACTCTGCAAAGACG	#VALUE!	rRNA
AAAACACCTGTGGAGACTGCAAACACC	#N/A	unknown
AAAACACGCTCATAACTG	#N/A	tRNA
AAAACACGGTGATGGACCC	#N/A	unknown
AAAACACTAGATTACC	#N/A	unknown
AAAACACTAGATTAG	#N/A	unknown
AAAACACTAGATTGT	#N/A	unknown
AAAACAGAAGCCAGACTAAAGAACA	#N/A	unknown
AAAACAGACAGGCAGACCCGATCGGGC	#N/A	unknown
AAAACAGAGACGACTTTAAAC	#N/A	unknown
AAAACAGATGGATGGGGATCGTACCT	#N/A	unknown
AAAACAGCCCAATGGGG	#N/A	rRNA
AAAACAGCCCCATGGGG	#N/A	rRNA
AAAACAGCCCTCGATCCAACCTTTTGT	#N/A	unknown
AAAACAGCGACAAAGGGC	#N/A	rRNA
AAAACAGGAACCAGGACTCTTACAA	#N/A	unknown
AAAACAGGCTGCTAGAGAAAC	#N/A	unknown
AAAACAGGCTGCTAGAGAAACC	#N/A	unknown
AAAACAGGCTGCTAGAGAAACCT	#N/A	unknown
AAAACAGTCGCACTCTGAAGTCAACC	#N/A	unknown
AAAACAGTGATACGCAGTCTT	#N/A	unknown
AAAACAGTGATACGCAGTCTTT	#N/A	unknown
AAAACATCGCCTCTTG	#N/A	mito-rRNA
AAAACATCGCCTCTTGA	#N/A	mito-rRNA
AAAACATCGCCTCTTGAA	#N/A	mito-rRNA
AAAACATCGCCTCTTGAAA	#N/A	mito-rRNA
AAAACATCGCCTCTTGAAAA	#N/A	mito-rRNA
AAAACATCGCCTCTTGAAAAA	#N/A	mito-rRNA
AAAACATCGCCTCTTGAAAAAA	#N/A	mito-rRNA
AAAACATCGCCTCTTGAAAAAAT	#N/A	mito-rRNA
AAAACATCGCCTCTTGAAAAAATA	#N/A	mito-rRNA
AAAACATGATGGCTGCCT	#N/A	unknown
AAAACATGCAGAGTGCCAGTG	#N/A	unknown
AAAACATGCAGAGTGCCAGTGT	#N/A	unknown
AAAACATGCCGGGACACC	#N/A	unknown
AAAACATGCCGGGACT	#N/A	unknown
AAAACATGCCGGGACTA	#N/A	unknown
AAAACATGGACAAAA	#N/A	other
AAAACATTGAGCTTTTTGTAGACC	#N/A	unknown
AAAACATTGTAGGGCC	#N/A	unknown
AAAACCAAGCATCGCGAAG	#N/A	unknown
AAAACCAAGCATCGCGAAGGC	#N/A	unknown
AAAACCAAGCATCGCGAAGGCC	#N/A	unknown
AAAACCAAGCATCGCGAAGGCCC	#N/A	unknown
AAAACCAAGCATCGCGAAGGCCCG	#N/A	unknown
AAAACCAAGCATCGCGAAGGCCCGA	#N/A	rRNA
AAAACCAAGCCTCGCGAAGGCCCG	#N/A	unknown
AAAACCAAGTAGAAGTAACC	#N/A	unknown
AAAACCAATCCGGGG	#VALUE!	rRNA
AAAACCAATCCGGGGG	#N/A	rRNA
AAAACCAATCCGGGGGC	#N/A	rRNA
AAAACCAATCCGGGGGCC	#N/A	rRNA
AAAACCAATCCGGGGGCCC	#N/A	rRNA
AAAACCAATCCGGGGGCCCG	#N/A	rRNA
AAAACCAATCCGGGGGCCCGGGGGCTC	#N/A	rRNA
AAAACCACAGGCTGTTTCTGAGCA	#N/A	small nucleolar RNA
AAAACCAGAAGGACTC	#N/A	unknown
AAAACCAGAGGCTGTTTCTGAGC	#VALUE!	small nucleolar RNA
AAAACCAGAGGCTGTTTCTGAGCA	#N/A	small nucleolar RNA
AAAACCAGAGGCTGTTTCTGAGCAA	#N/A	small nucleolar RNA
AAAACCAGGTGCTGTAGGCTA	#N/A	rRNA
AAAACCAGGTGCTGTAGGCTT	#N/A	rRNA
AAAACCAGGTGCTGTAGGCTTT	#N/A	rRNA
AAAACCAGTCCGGGGGCCC	#N/A	rRNA
AAAACCCAAAGGATTTGACG	#N/A	mito-rRNA
AAAACCCAGAAAAAATATGACGATCG	#N/A	unknown
AAAACCCCACATCCACG	#VALUE!	rRNA
AAAACCCCACGTGATCTG	#N/A	mito-rRNA
AAAACCCCACGTGATCTGAGTTCA	#N/A	mito-rRNA
AAAACCCCACGTGATCTGAGTTCAGAC	#N/A	mito-rRNA
AAAACCCCCGTGCTG	#VALUE!	other
AAAACCCCCGTGCTGA	#VALUE!	other
AAAACCCCCGTGCTGAT	#VALUE!	other
AAAACCCCCGTGCTGATC	#VALUE!	other
AAAACCCCCGTGCTGATCA	#VALUE!	other
AAAACCCCCGTGCTGATCAG	#VALUE!	other
AAAACCCCCGTGCTGATCAGT	#VALUE!	other
AAAACCCCCGTGCTGATCAGTAG	#VALUE!	other
AAAACCCCCGTGCTGATCAGTAGT	#VALUE!	other
AAAACCCCCGTGCTGATCAGTAGTG	#VALUE!	other
AAAACCCGAAGACTGGAGAATATGA	#N/A	unknown
AAAACCCGACTGTGACT	#N/A	unknown
AAAACCCGCGGGCGCTACCTG	#N/A	other
AAAACCCGCGGGCGCTACCTGACCCT	#N/A	unknown
AAAACCCGCGGGCGCTACCTGACCCTT	#N/A	unknown
AAAACCGAAGAACTTGAATCC	#N/A	unknown
AAAACCGACGCTAGGGCAGC	#N/A	unknown
AAAACCGCGGGCGCTACCTGACCCTTT	#N/A	unknown
AAAACCGCGTCTACAATG	#N/A	unknown
AAAACCGGGAGCTCTGAAGC	#N/A	unknown
AAAACCGGGCAGATGATTC	#N/A	unknown
AAAACCGGGCAGATGATTCAG	#N/A	unknown
AAAACCGGGCAGATGATTCAGA	#N/A	unknown
AAAACCGGGCAGATGATTCAGT	#N/A	unknown
AAAACCGGTAATTCTGGCAGCACC	#N/A	unknown
AAAACCTAACTGACAAGC	#N/A	unknown
AAAACCTCTGACATGACG	#N/A	unknown
AAAACCTCTGACATGACGCATATTGCC	#N/A	unknown
AAAACCTGAAGACTCTTTGCTCCC	#N/A	unknown
AAAACCTGACGGGACT	#N/A	unknown
AAAACCTGCCGGGAA	#N/A	rRNA
AAAACCTGCCGGGAAA	#N/A	rRNA
AAAACCTGCCGGGAACC	#N/A	unknown
AAAACCTGCCGGGAC	#N/A	unknown
AAAACCTGCCGGGACA	#N/A	unknown
AAAACCTGCCGGGACACC	#N/A	unknown
AAAACCTGCCGGGACACCA	#N/A	unknown
AAAACCTGCCGGGACC	#N/A	unknown
AAAACCTGCCGGGACCA	#N/A	unknown
AAAACCTGCCGGGACCC	#N/A	rRNA
AAAACCTGCCGGGACCCA	#N/A	unknown
AAAACCTGCCGGGACG	#N/A	unknown
AAAACCTGCCGGGACT	#N/A	unknown
AAAACCTGCCGGGACTA	#N/A	unknown
AAAACCTGCCGGGACTACC	#N/A	unknown
AAAACCTGCCGGGACTC	#N/A	unknown
AAAACCTGCCGGGACTCC	#N/A	unknown
AAAACCTGCCGGGACTT	#VALUE!	tRNA
AAAACCTGCCGGGACTTC	#N/A	unknown
AAAACCTGCCGGGACTTCA	#N/A	unknown
AAAACCTGCCGGGACTTCC	#N/A	unknown
AAAACCTGCCGGGACTTCCA	#N/A	unknown
AAAACCTTACCTACCCT	#N/A	unknown
AAAACCTTACCTACCCTTGACA	#N/A	unknown
AAAACCTTCATCTACCACACAGTACC	#N/A	unknown
AAAACCTTGAGGCTGAGGAGGCAACCC	#N/A	unknown
AAAACGAACCACACC	#N/A	unknown
AAAACGAACCATACC	#N/A	rRNA
AAAACGAACCATACCC	#N/A	rRNA
AAAACGACACCACCATTGAAGACCAGC	#N/A	unknown
AAAACGACGCATGCTCTGAGGCA	#N/A	unknown
AAAACGAGACTGTGTGCATGGA	#N/A	unknown
AAAACGATATAGCCTGCC	#N/A	unknown
AAAACGATATAGCCTGCCT	#N/A	unknown
AAAACGCATGACAAGTCGCACT	#N/A	unknown
AAAACGCGGACTCCC	#N/A	unknown
AAAACGCTAAGATGAACC	#N/A	mito-tRNA
AAAACGCTGGCTGAATTAAACC	#N/A	unknown
AAAACGGAAAGCTGATC	#N/A	rRNA
AAAACGGAAAGCTGATCATC	#N/A	unknown
AAAACGGAAAGCTGATCATCAATGGC	#N/A	unknown
AAAACGGAAAGCTGATCATCAATGGCA	#N/A	unknown
AAAACGGAGTAGTAAAAGGACAGCCT	#N/A	unknown
AAAACGGATTGCTGAGATGGGAAAACC	#N/A	unknown
AAAACGGGAGAAGAACC	#N/A	rRNA
AAAACGGGAGAAGTCC	#N/A	unknown
AAAACGGTACTGGAGT	#N/A	unknown
AAAACGTCAGATATACAGCTAAGAACC	#N/A	unknown
AAAACGTCAGCCAGCC	#N/A	unknown
AAAACGTGCCGGGACT	#N/A	unknown
AAAACGTGCTGTTTGAAAGTCTGAGA	#N/A	unknown
AAAACGTGCTGTTTGAAAGTCTGAGAC	#N/A	unknown
AAAACGTTACCATTACTGAGT	miR_451	miRNA
AAAACGTTACCATTACTGAGTTT	miR_451	miRNA
AAAACGTTAGCGGACTATCCAGAAAA	#N/A	unknown
AAAACGTTGTCAATTGAATGCCT	#N/A	unknown
AAAACTACGTGACAATGATGGACCC	#N/A	unknown
AAAACTAGTAAGATGTGTATGGACC	#N/A	unknown
AAAACTAGTAGAACTCC	#N/A	rRNA
AAAACTATGGATCTGACTGCTGAGT	#N/A	unknown
AAAACTATGGATCTGACTGCTGAGTT	#N/A	unknown
AAAACTATGGATCTGACTGCTGAGTTC	#N/A	unknown
AAAACTCACATGAACCC	#N/A	rRNA
AAAACTCACATGAACCCC	#N/A	unknown
AAAACTCACATGAACCCCC	#N/A	unknown
AAAACTCACATGAACCCCCTTCCTACT	#N/A	unknown
AAAACTCCGAGCTGTAACT	#N/A	unknown
AAAACTCCGAGCTGTAACTAAATACC	#N/A	unknown
AAAACTCCTGCCCTCACCACA	#N/A	mito-protein-code
AAAACTCCTTCCAGAACATC	#N/A	unknown
AAAACTCCTTCCAGAACATCA	#N/A	unknown
AAAACTCTCTTCATTCTGCAGT	#N/A	unknown
AAAACTCTGCAGGGCC	#N/A	unknown
AAAACTCTGTAAAACATGCC	#N/A	unknown
AAAACTCTTGGCTCGGGACTAAAAG	#N/A	unknown
AAAACTGAAGAGCCTGCACC	#N/A	unknown
AAAACTGAAGAGCCTGCACCA	#N/A	unknown
AAAACTGAAGGCGCTC	#N/A	unknown
AAAACTGAATGCCATGGCAAATC	#N/A	unknown
AAAACTGAATTCCATGGACT	miR_146	hypoxia & preconditioning
AAAACTGACAGAAGCCT	#N/A	unknown
AAAACTGATTTAATGAGCCTGATCCGA	#VALUE!	small nucleolar RNA
AAAACTGCTCATCGGC	#N/A	unknown
AAAACTGGACTTGACATA	#N/A	unknown
AAAACTGGAGAGTGCGGAAT	#N/A	unknown
AAAACTGGAGAGTGCGGAATCT	#N/A	unknown
AAAACTGGAGCACTCGGAATCTGG	#N/A	unknown
AAAACTGGCAGAGGGC	#N/A	unknown
AAAACTGGCTGCTCT	#N/A	tRNA
AAAACTGGCTGCTCTAATTATTACT	#N/A	unknown
AAAACTGGCTGTTAACATGGTGCC	#N/A	unknown
AAAACTGGGCTGACTGTATAGT	#N/A	unknown
AAAACTGGTGCGGAAGGTAACA	#N/A	unknown
AAAACTGTAACGCCC	#N/A	unknown
AAAACTGTAACGCCCTTAGAAAGCC	#N/A	unknown
AAAACTGTAATTCCTGCAAA	#N/A	unknown
AAAACTGTAATTTATTCTGTCCGG	#N/A	unknown
AAAACTGTATGTACAAGGCCT	#N/A	unknown
AAAACTGTCCGATTCAATGTCCT	#N/A	unknown
AAAACTGTCCGCTGAAACCT	#N/A	unknown
AAAACTGTCCGCTGAAACT	#N/A	unknown
AAAACTGTTCAGGACTCGGTAAAGCC	#N/A	unknown
AAAACTGTTCTTTATGCC	#N/A	unknown
AAAACTGTTCTTTATGCCT	#N/A	unknown
AAAACTGTTCTTTCTGCC	#N/A	unknown
AAAACTGTTCTTTCTGCCT	#N/A	unknown
AAAACTGTTGGCCGCT	#N/A	unknown
AAAACTGTTGGCCGCTCACTCTGAG	#N/A	unknown
AAAACTTCTTGGACA	#N/A	small nuclear RNA
AAAACTTCTTGGACAAT	#N/A	rRNA
AAAACTTCTTGGACAATC	#N/A	unknown
AAAACTTCTTGGACAATCA	#N/A	unknown
AAAACTTCTTGGACAATCATTCCA	#N/A	unknown
AAAACTTGCCGGGACT	#N/A	unknown
AAAACTTGGAGATAATGACTGACCT	#N/A	unknown
AAAACTTGGCCTAGCCCCCCCAAAAA	#N/A	unknown
AAAACTTGGTCCGTCGGATACTCC	#N/A	unknown
AAAACTTGTCAGACTGCCT	#N/A	unknown
AAAACTTGTTGAGGACA	#N/A	unknown
AAAACTTTGACTGGCAAAAC	#N/A	unknown
AAAAGAAAAAAAAAAAAAAAAAAAA	miR_5645	miRNA
AAAAGAAAAAAAAAAAAAAAAAAAAA	miR_5645	miRNA
AAAAGAAAAAAAAAAAAAAAAAAAAAA	miR_5645	miRNA
AAAAGAAACCCTGGAGCCG	#N/A	unknown
AAAAGAAACTAACCAGGAT	#N/A	unknown
AAAAGAAACTAACCAGGATTC	#N/A	unknown
AAAAGAAACTAACCAGGATTCC	#N/A	unknown
AAAAGAAACTAACCAGGATTCCC	#N/A	unknown
AAAAGAAACTAACCAGGATTCCCTC	#N/A	unknown
AAAAGAAACTAACCAGGATTCCCTCA	#N/A	unknown
AAAAGAAACTAACCAGGATTCCCTCAG	#N/A	unknown
AAAAGAAACTCACCAGGATTCCCTC	#N/A	rRNA
AAAAGAAACTCGACATAGACACC	#N/A	unknown
AAAAGAACACCTTACCCACA	#N/A	unknown
AAAAGAACGACTGTACT	#N/A	rRNA
AAAAGAACGACTGTACTCCA	#N/A	unknown
AAAAGAACGACTGTACTCCATACG	#N/A	unknown
AAAAGAACGACTGTACTCCATACGCA	#N/A	unknown
AAAAGAACTACTGAACACTGAACG	#N/A	unknown
AAAAGAACTGGCAGAATGTGAGGGCCT	#N/A	unknown
AAAAGAACTTCAGAAGGCC	#N/A	unknown
AAAAGAACTTTGAAG	#N/A	unknown
AAAAGAACTTTGAAGA	#N/A	unknown
AAAAGAACTTTGAAGAG	#N/A	unknown
AAAAGAACTTTGAAGAGAG	#N/A	unknown
AAAAGAACTTTGAAGAGAGA	#N/A	unknown
AAAAGAACTTTGAAGAGAGAG	#N/A	unknown
AAAAGAACTTTGAAGAGAGAGT	#N/A	unknown
AAAAGAACTTTGAAGAGAGAGTT	#N/A	unknown
AAAAGAACTTTGAAGAGAGAGTTC	#N/A	unknown
AAAAGAACTTTGAAGAGAGAGTTCA	#N/A	unknown
AAAAGAACTTTGAAGAGAGAGTTCAA	#N/A	unknown
AAAAGAACTTTGAAGAGAGAGTTCAAG	#N/A	unknown
AAAAGAAGAATCCTGAAATCC	#N/A	unknown
AAAAGAAGACTGCAATAAGAC	#N/A	rRNA
AAAAGAAGACTGGCC	#N/A	unknown
AAAAGAAGACTGGCCGGGCA	#N/A	unknown
AAAAGAAGACTGGCCGGGCAAAGAGGC	#N/A	unknown
AAAAGAAGAGTGTAGTGTGACA	#N/A	unknown
AAAAGAAGCACGTCATGAAACT	#N/A	unknown
AAAAGAAGCACGTCATGAAACTG	#N/A	unknown
AAAAGAAGCACGTCATGAAACTGAA	#N/A	unknown
AAAAGAAGCACGTCATGAAACTGAAGA	#N/A	unknown
AAAAGAAGCTGAAACC	#N/A	unknown
AAAAGAAGGAATAACGGACGT	#N/A	unknown
AAAAGAAGGGTAAAACCTGCCGGGACT	#N/A	unknown
AAAAGAAGTTTGAAGAG	#N/A	unknown
AAAAGAAGTTTGAAGAGAG	#N/A	unknown
AAAAGAAGTTTGAAGAGAGA	#N/A	unknown
AAAAGAAGTTTGAAGAGAGAG	#N/A	unknown
AAAAGAATCATGTGTACCAGTATC	#N/A	unknown
AAAAGAATGTGCAGACCTGTGGCC	#N/A	unknown
AAAAGAATGTGCAGACCTGTGGCCC	#N/A	unknown
AAAAGACAACATTGGGAC	#N/A	unknown
AAAAGACAGAGGAACAATCGAATAGT	#N/A	unknown
AAAAGACCGTGACTATGTAAAAACC	#N/A	unknown
AAAAGACCGTTCCTGCT	#N/A	unknown
AAAAGACCGTTCCTGCTAA	#N/A	unknown
AAAAGACCGTTCCTGCTAAG	#N/A	unknown
AAAAGACCTAAGCTC	#VALUE!	tRNA
AAAAGACCTAAGCTCT	#VALUE!	tRNA
AAAAGACGCAGTAAAATC	#N/A	unknown
AAAAGACGCAGTAAAATCC	#N/A	unknown
AAAAGACGGCAAAGATC	#N/A	unknown
AAAAGACGGCAAAGATCAGCCCT	#N/A	rRNA
AAAAGACTCTGGAGCACTTCACC	#N/A	unknown
AAAAGACTGAGGCTCC	#N/A	unknown
AAAAGACTGAGGCTCCC	miR_9009	miRNA
AAAAGACTGAGGCTCCCT	#N/A	unknown
AAAAGACTGCATTATGGACACT	#N/A	unknown
AAAAGACTGGGCAAAAATGGCC	#N/A	unknown
AAAAGAGAAAGAAGGAAC	#N/A	mito-rRNA
AAAAGAGAAAGAAGGAACT	#N/A	mito-rRNA
AAAAGAGAAAGAAGGAACTC	#N/A	mito-rRNA
AAAAGAGAAAGAAGGAACTCGGCA	#N/A	mito-rRNA
AAAAGAGAAAGAAGGAACTCGGCAAAC	#N/A	mito-rRNA
AAAAGAGAAAGAAGGAACTCGGCACCA	#N/A	rRNA
AAAAGAGAACGGCACC	#N/A	unknown
AAAAGAGAAGTCTGAGATCCT	#N/A	unknown
AAAAGAGACTACATGACCAGGACCC	#N/A	unknown
AAAAGAGATCGATGAGCTCAAAGACCT	#N/A	unknown
AAAAGAGCCTGAACTAACCCCGGAACC	#N/A	unknown
AAAAGAGCGAGAAGGACTGAT	#N/A	unknown
AAAAGAGGAAGTAAACCCATCAGG	#N/A	unknown
AAAAGAGGAAGTAAACCCTGATGG	#N/A	unknown
AAAAGAGGAAGTAAACCCTGATGGT	#N/A	unknown
AAAAGAGGACTGAACT	#N/A	unknown
AAAAGAGGGCCGGCC	#VALUE!	rRNA
AAAAGAGGGCCGGCCA	#VALUE!	rRNA
AAAAGAGGGCCGGCCAAC	#N/A	mito-rRNA
AAAAGAGGGCCGGCCAACA	#N/A	rRNA
AAAAGAGGGCCGGCCAACATTGGTGCC	#N/A	rRNA
AAAAGAGGTTGTTAAC	#N/A	unknown
AAAAGAGTCGTGGTCTTGGCA	#N/A	unknown
AAAAGAGTCGTGGTCTTGGCAAAGGTC	#N/A	unknown
AAAAGATAATAAAGACC	#N/A	unknown
AAAAGATAGGCATTGCAG	#N/A	unknown
AAAAGATATCGGAACCCTTTACT	#N/A	mito-protein-code
AAAAGATCCAAGAAAACCC	#N/A	unknown
AAAAGATCGATAGACTTCTTGGCA	#N/A	unknown
AAAAGATGGAAGAGAACAAGACC	#N/A	unknown
AAAAGATGGACAAGGACAGAGATGACC	#N/A	unknown
AAAAGATGGCGTATGGAAACC	#N/A	unknown
AAAAGATGTAGCTTTTTGTAGACC	#N/A	unknown
AAAAGATGTCAACGCC	#N/A	unknown
AAAAGCAAGGTAAAACCTGCCGGGACT	#N/A	unknown
AAAAGCACACGGGACTGCACAC	#N/A	unknown
AAAAGCACCAAAACC	#N/A	rRNA
AAAAGCACCTGTAAAACGACTG	#N/A	unknown
AAAAGCACCTGTAAAACGACTGT	#N/A	unknown
AAAAGCACCTGTAAAACGCCT	#N/A	unknown
AAAAGCACTTTGAAG	#N/A	unknown
AAAAGCACTTTGAAGAG	#N/A	unknown
AAAAGCACTTTGAAGAGAG	#N/A	unknown
AAAAGCACTTTGAAGAGAGA	#N/A	unknown
AAAAGCACTTTGAAGAGAGAG	#N/A	unknown
AAAAGCACTTTGAAGAGAGAGTT	#N/A	unknown
AAAAGCAGCACGTCATGAAACTGAA	#N/A	unknown
AAAAGCAGCAGTTCTAATGGCGAGGGC	#N/A	unknown
AAAAGCAGCTGTAAACAGGACT	#N/A	unknown
AAAAGCAGGGTAAAAC	#N/A	unknown
AAAAGCAGGGTAAAACCTGCCGGGAC	#N/A	unknown
AAAAGCAGGGTAAAACCTGCCGGGACC	#N/A	unknown
AAAAGCAGGGTAAAACCTGCCGGGACT	#N/A	unknown
AAAAGCATCTATGAACGCTAGTCACC	#N/A	unknown
AAAAGCATCTATGAACGCTAGTCACCA	#N/A	unknown
AAAAGCATGCTGAGTATTTGGACA	#N/A	other
AAAAGCATGCTGAGTATTTGGACACT	#N/A	unknown
AAAAGCCCTCCACTG	#N/A	unknown
AAAAGCCCTCCACTGG	#N/A	unknown
AAAAGCCCTCCACTGGT	#N/A	mito-tRNA
AAAAGCCCTCCACTGGTA	#N/A	unknown
AAAAGCCCTCCACTGGTC	#N/A	mito-tRNA
AAAAGCCCTCCACTGGTCT	#N/A	mito-tRNA
AAAAGCCCTTCGCTTACACC	#VALUE!	tRNA
AAAAGCCCTTTGTAATGTATGAACCC	#N/A	unknown
AAAAGCCGGATTACC	#N/A	unknown
AAAAGCGAATCGGCC	#VALUE!	rRNA
AAAAGCGACTGTACTGGCTTACCT	#N/A	unknown
AAAAGCGGGCCGGCC	#N/A	unknown
AAAAGCTCAGGCGCTAGGATGC	#N/A	unknown
AAAAGCTCGCTTGATC	#N/A	unknown
AAAAGCTCGCTTGATCT	#N/A	unknown
AAAAGCTCGCTTGATCTTG	#N/A	unknown
AAAAGCTCGCTTGATCTTGATTTTCAG	#N/A	unknown
AAAAGCTCGTAGTTGG	#N/A	unknown
AAAAGCTCGTAGTTGGA	#N/A	unknown
AAAAGCTCGTAGTTGGATC	#N/A	unknown
AAAAGCTCGTAGTTGGATCT	#N/A	unknown
AAAAGCTCGTAGTTGGATCTT	#N/A	unknown
AAAAGCTCGTAGTTGGATCTTG	#N/A	unknown
AAAAGCTCGTAGTTGGATCTTGGG	#N/A	unknown
AAAAGCTCGTAGTTGGATCTTGGGA	#N/A	unknown
AAAAGCTCGTAGTTGGATCTTGGGAT	#N/A	unknown
AAAAGCTCGTAGTTGGATCTTGGGATC	#N/A	unknown
AAAAGCTGAAGAACC	#N/A	unknown
AAAAGCTGCCGGGACT	#N/A	unknown
AAAAGCTGCTGGAACC	#N/A	unknown
AAAAGCTGCTGGAACCA	#N/A	rRNA
AAAAGCTGCTGGAACCAAGAA	#N/A	unknown
AAAAGCTGCTGGAACCAAGAAAC	#N/A	unknown
AAAAGCTGTATCACTTCTTGAAG	#N/A	unknown
AAAAGCTTGATCCTGGC	#VALUE!	rRNA
AAAAGCTTGGTGAATGGGTCGGCC	#N/A	unknown
AAAAGCTTGGTGAATGGGTCGGCCT	#N/A	unknown
AAAAGGAAAGAACGACACTTGT	#N/A	rRNA
AAAAGGAACCATTTGGC	#N/A	other
AAAAGGAACCATTTGGCT	#N/A	unknown
AAAAGGAACCATTTGGCTACATAGGTA	#N/A	unknown
AAAAGGAACCATTTGGCTATA	#N/A	unknown
AAAAGGAACCATTTGGCTATATA	#N/A	unknown
AAAAGGAAGCAAAAGAGAACGGCACC	#N/A	unknown
AAAAGGAAGCCGTACC	#N/A	unknown
AAAAGGAATGAGCAGCTCCAACCAGCC	#N/A	unknown
AAAAGGACAAATGAACATCATC	#N/A	unknown
AAAAGGACAAGCGTTTCTCTGGCAC	#N/A	unknown
AAAAGGACAAGCGTTTCTCTGGCACT	#N/A	unknown
AAAAGGACAAGCGTTTCTCTGGCACTG	#N/A	unknown
AAAAGGACATGAAGTGAGGCT	#N/A	unknown
AAAAGGACCTGGAAGAATCAGA	#N/A	unknown
AAAAGGACCTGGAAGAATCAGAAAT	#N/A	unknown
AAAAGGACCTGGAAGAATCAGAAATA	#N/A	unknown
AAAAGGACCTGGAAGAATCAGAAATAC	#N/A	unknown
AAAAGGACGCAAATTTTG	#N/A	unknown
AAAAGGACGGCACTC	#N/A	rRNA
AAAAGGACTTGTAATAAA	#N/A	unknown
AAAAGGACTTGTAATAAAGAGAACT	#N/A	unknown
AAAAGGAGAAGGACAAGGAGAACGCT	#N/A	unknown
AAAAGGAGCTGAGATCATGTACAG	#N/A	unknown
AAAAGGATTGCAAACATTGATA	#N/A	unknown
AAAAGGATTGGAACT	#N/A	unknown
AAAAGGATTGGAACTCACATC	#N/A	unknown
AAAAGGATTGGAACTCACATCCGGGCC	#N/A	unknown
AAAAGGATTTTTATAGGTAAG	#N/A	unknown
AAAAGGATTTTTATAGGTAAGC	#N/A	unknown
AAAAGGATTTTTATAGGTAAGCT	#N/A	unknown
AAAAGGCAGAGATACAATGTTGC	#N/A	unknown
AAAAGGCAGATCAAACACTG	#N/A	unknown
AAAAGGCCTTCGCTATGGA	#N/A	unknown
AAAAGGCTGAGGCTGGTGCT	#N/A	unknown
AAAAGGCTGAGGCTGGTGCTGGAGC	#N/A	unknown
AAAAGGCTGTTGCACCC	#N/A	unknown
AAAAGGCTGTTTGATCCTGTTGGCACA	#N/A	unknown
AAAAGGCTTCCTCTGATTTGCT	#N/A	unknown
AAAAGGGAAAAAAAA	#N/A	other
AAAAGGGCTTATTGTGTGGCC	#N/A	unknown
AAAAGGGCTTGAGCC	#N/A	unknown
AAAAGGGCTTGAGCCGTGGCT	#N/A	unknown
AAAAGGGTTGTGAGTTTGCT	#N/A	unknown
AAAAGGTATTGGTTGA	#N/A	rRNA
AAAAGGTATTGGTTGATATA	#N/A	rRNA
AAAAGGTCGCTCGCACC	#N/A	unknown
AAAAGGTCGCTCGCACCATTGGCATC	#N/A	unknown
AAAAGGTCTTGGTTGATATA	#N/A	unknown
AAAAGGTGACTCTGGGATTGTTTGCC	#N/A	unknown
AAAAGGTGTTGGTTG	#N/A	unknown
AAAAGGTGTTGGTTGA	#N/A	unknown
AAAAGGTGTTGGTTGAT	#N/A	unknown
AAAAGGTGTTGGTTGATA	#N/A	unknown
AAAAGGTGTTGGTTGATAT	#N/A	unknown
AAAAGGTGTTGGTTGATATA	#N/A	unknown
AAAAGGTGTTGGTTGATATAG	#N/A	unknown
AAAAGGTGTTGGTTGATATAGA	#N/A	unknown
AAAAGGTGTTGGTTGATATAGAC	#N/A	unknown
AAAAGGTGTTGGTTGATATAGACA	#N/A	unknown
AAAAGGTGTTGGTTGATATAGACAG	#N/A	unknown
AAAAGGTGTTGGTTGATATAGACAGC	#N/A	unknown
AAAAGGTGTTGGTTGATATAGACAGCA	#N/A	unknown
AAAAGGTTGTGTTATTGGGACC	#N/A	unknown
AAAAGTAATAATGCTAGAACT	#N/A	mito-rRNA
AAAAGTAATAATGCTAGAACTAGTA	#N/A	mito-rRNA
AAAAGTAATAATGCTAGAACTAGTAAC	#N/A	mito-rRNA
AAAAGTAGTACAGGAACC	#N/A	unknown
AAAAGTAGTACAGGAACCT	#N/A	unknown
AAAAGTATCTCGGACAATGGCACT	#N/A	unknown
AAAAGTATGGCTGGATC	#N/A	rRNA
AAAAGTATGGCTGGATCC	#N/A	unknown
AAAAGTATTGGGACACCTGCCT	#N/A	unknown
AAAAGTCAACGCTGTCGGTGA	miR_181	stress & hypoxia & preconditioning
AAAAGTCAACGCTGTCGGTGAG	miR_181	stress & hypoxia & preconditioning
AAAAGTCAACGCTGTCGGTGAGA	#N/A	unknown
AAAAGTCAACGCTGTCGGTGAGT	miR_181	stress & hypoxia & preconditioning
AAAAGTCAGCAGCTGC	#N/A	unknown
AAAAGTCAGCTGAAGCCC	#N/A	unknown
AAAAGTCAGGATATCTACC	#N/A	unknown
AAAAGTCAGTGAATGAGGATGCACC	#N/A	unknown
AAAAGTCATGAAGCTTATTTAGCGGAG	#N/A	unknown
AAAAGTCATTGCTGTCGGTGGG	miR_181	stress & hypoxia & preconditioning
AAAAGTCCGACATTCTGCCCGT	#N/A	unknown
AAAAGTCGGAGCCCG	#N/A	rRNA
AAAAGTCGTAACAAG	#N/A	unknown
AAAAGTCGTAACAAGG	#N/A	unknown
AAAAGTCGTAACAAGGT	#N/A	unknown
AAAAGTCGTAACAAGGTT	#N/A	unknown
AAAAGTCGTAACAAGGTTTCC	#N/A	unknown
AAAAGTCGTAACAAGGTTTCCG	#N/A	unknown
AAAAGTCGTAACAAGGTTTCCGT	#N/A	unknown
AAAAGTCGTAACAAGGTTTCCGTA	#N/A	unknown
AAAAGTCGTAACAAGGTTTCCGTAG	#N/A	unknown
AAAAGTCGTAACAAGGTTTCCGTAGG	#N/A	unknown
AAAAGTCGTAACAAGGTTTCCGTAGGT	#N/A	unknown
AAAAGTCTGGAGTCTGCCGAGCAGAAC	#N/A	unknown
AAAAGTCTGTAGCTCAGTTGGCA	#N/A	unknown
AAAAGTGAAGGACTACAAGTC	#N/A	unknown
AAAAGTGAAGGACTACAGGTC	#N/A	unknown
AAAAGTGATCGTATAGTGACC	#N/A	unknown
AAAAGTGATTATAGTGCAGGTA	miR_106	stress & hypoxia
AAAAGTGATTATAGTGCAGGTAG	miR_106	stress & hypoxia
AAAAGTGATTATAGTGCAGGTAGT	miR_106	stress & hypoxia
AAAAGTGATTGTGCGATTCC	#N/A	unknown
AAAAGTGATTGTGCGATTCCT	#N/A	unknown
AAAAGTGCTCTGGTCTTTGGCC	#N/A	unknown
AAAAGTGCTGTTTGTGCAGGTAG	miR_93	hypoxia
AAAAGTGCTTACAGTGCAGGTAG	miR_106	stress & hypoxia
AAAAGTGCTTATAGTGCAG	miR_106	stress & hypoxia
AAAAGTGCTTATAGTGCAGG	miR_106	stress & hypoxia
AAAAGTGCTTATAGTGCAGGT	miR_106	stress & hypoxia
AAAAGTGCTTATAGTGCAGGTA	miR_106	stress & hypoxia
AAAAGTGCTTATAGTGCAGGTAA	miR_106	stress & hypoxia
AAAAGTGCTTATAGTGCAGGTAAA	miR_106	stress & hypoxia
AAAAGTGCTTATAGTGCAGGTAAG	miR_106	stress & hypoxia
AAAAGTGCTTATAGTGCAGGTAAT	miR_106	stress & hypoxia
AAAAGTGCTTATAGTGCAGGTAG	miR_106	stress & hypoxia
AAAAGTGCTTATAGTGCAGGTAGA	miR_106	stress & hypoxia
AAAAGTGCTTATAGTGCAGGTAGC	miR_106	stress & hypoxia
AAAAGTGCTTATAGTGCAGGTAGT	miR_106	stress & hypoxia
AAAAGTGCTTATAGTGCAGGTAGTT	miR_20	stress & hypoxia
AAAAGTGCTTATAGTGCAGGTAT	miR_106	stress & hypoxia
AAAAGTGCTTATAGTGCAGGTT	miR_106	stress & hypoxia
AAAAGTGCTTATAGTGCAGGTTT	miR_106	stress & hypoxia
AAAAGTGCTTCTAGTGCAGGTA	miR_106	stress & hypoxia
AAAAGTGCTTCTAGTGCAGGTAG	miR_106	stress & hypoxia
AAAAGTGCTTCTAGTGCAGGTAGT	miR_106	stress & hypoxia
AAAAGTGCTTCTAGTGCAGGTAT	miR_106	stress & hypoxia
AAAAGTGCTTGTAGTGCAGGTAG	miR_106	stress & hypoxia
AAAAGTGGTCTGGTCTTTGAC	#N/A	unknown
AAAAGTGGTTATAGTGCAGGTA	miR_106	stress & hypoxia
AAAAGTGGTTATAGTGCAGGTAG	miR_106	stress & hypoxia
AAAAGTGGTTATAGTGCAGGTAGT	miR_106	stress & hypoxia
AAAAGTGTTTATAGTGCAGGTAG	miR_106	stress & hypoxia
AAAAGTTAATGTCTGAATGTACCT	#N/A	unknown
AAAAGTTACCACAGGG	#N/A	unknown
AAAAGTTACCACAGGGA	#N/A	unknown
AAAAGTTACCACAGGGAT	#N/A	unknown
AAAAGTTACCACAGGGATAACTG	#N/A	unknown
AAAAGTTAGAACACAGCTAGGGATGAC	#N/A	unknown
AAAAGTTCTAAGAGT	#N/A	unknown
AAAAGTTCTAAGAGTA	#N/A	unknown
AAAAGTTCTAAGAGTAC	#N/A	rRNA
AAAAGTTCTAAGAGTACC	#N/A	unknown
AAAAGTTCTAAGAGTACCA	#N/A	unknown
AAAAGTTCTACGAGTACCA	#N/A	unknown
AAAAGTTGACCTTGAGGCTC	#N/A	unknown
AAAAGTTGGCGTTGAGGC	#N/A	unknown
AAAAGTTTGGCTCTTGGGACCT	miR_125	stress & hypoxia
AAAAGTTTGGCTCTTGGGACT	#N/A	unknown
AAAATAAAACTCCGAGCTGTAAC	#N/A	unknown
AAAATAAAACTCCGAGCTGTAACT	#N/A	unknown
AAAATAAAATATTCAATGGGCT	#N/A	unknown
AAAATAAAATCGGCCTAA	#N/A	unknown
AAAATAAAGTTGGCC	#N/A	rRNA
AAAATAAAGTTGGCCT	#N/A	rRNA
AAAATAAAGTTGGCCTA	#N/A	rRNA
AAAATAAAGTTGGCCTAA	#N/A	rRNA
AAAATAAAGTTGGCCTAAA	#N/A	rRNA
AAAATAAAGTTGGCCTAAAA	#N/A	rRNA
AAAATAAAGTTGGCCTAAAAG	#N/A	rRNA
AAAATAAAGTTGGCCTAAAAGC	#N/A	rRNA
AAAATAACAATACAGGAC	#N/A	unknown
AAAATAACAATACAGGACT	#N/A	unknown
AAAATAACAATACAGGACTC	#N/A	unknown
AAAATAACAATACAGGACTCT	#N/A	unknown
AAAATAACAATACAGGACTCTT	#N/A	unknown
AAAATAACAATACAGGACTCTTT	#N/A	unknown
AAAATAACAATACAGGACTCTTTC	#N/A	unknown
AAAATAACAATACAGGACTCTTTCG	#N/A	unknown
AAAATAACAATACAGGACTCTTTCGA	#N/A	unknown
AAAATAACAATACAGGACTCTTTCGAG	#N/A	unknown
AAAATAACCCCATTACGCGC	#N/A	unknown
AAAATAACGAACTGGGGTGATGCCT	#N/A	small nuclear RNA
AAAATAACTTGTATTGCTCTGCACT	#N/A	unknown
AAAATAACTTTGAAGAGAG	#N/A	rRNA
AAAATAACTTTGAAGAGAGAGTTC	#N/A	rRNA
AAAATAAGCAAGAGTTCTGAGCAGC	#N/A	unknown
AAAATAAGCTTCGGATTGCCT	#N/A	unknown
AAAATAAGGGAGGCT	#N/A	unknown
AAAATAAGTACGTAAGGACT	#N/A	unknown
AAAATAATCAAGAGTTCTGAGC	#N/A	unknown
AAAATAATCAAGAGTTCTGAGCA	#N/A	unknown
AAAATAATCAAGAGTTCTGAGCAG	#N/A	unknown
AAAATAATCAAGAGTTCTGAGCAGC	#N/A	unknown
AAAATAATCAAGAGTTCTGAGCAGCA	#N/A	unknown
AAAATAATCACGAGTTCTGAGCAGC	#N/A	unknown
AAAATAATTGCTTGGACTACC	#N/A	unknown
AAAATACAGAGACTGGCTGGGAAGTC	#N/A	unknown
AAAATACAGGACTATGGCC	#N/A	unknown
AAAATACAGGACTATGGCCACT	#N/A	unknown
AAAATACCAATAGATGGACTGTCAT	#N/A	unknown
AAAATACCAATAGATGGACTGTCATT	#N/A	unknown
AAAATACCAGTCACTGCTAGAGC	#N/A	unknown
AAAATACCTCATTATGCCCACT	#N/A	unknown
AAAATACCTCATTGTGCCCACT	#N/A	unknown
AAAATACCTCCTTATGGCCAC	#N/A	unknown
AAAATACCTCCTTATGGCCACA	#N/A	unknown
AAAATACCTCCTTATGGCCACT	#N/A	unknown
AAAATACCTCTCTCTATGTCTC	#N/A	unknown
AAAATACCTCTCTCTATGTCTCT	#N/A	unknown
AAAATACGATGGTTCGACC	#N/A	unknown
AAAATACGCCTAGAACCC	#N/A	unknown
AAAATACGTTTCTGGCC	#N/A	unknown
AAAATACGTTTCTGGCCACT	#N/A	unknown
AAAATACGTTTCTGGCCACTG	#N/A	unknown
AAAATACTGAGATATGGCCAC	#N/A	unknown
AAAATACTGCACTATGGCCACT	#N/A	unknown
AAAATACTGCATTATGGTCATT	#N/A	unknown
AAAATACTGTATTATGGCCACT	#N/A	unknown
AAAATAGAGCTCTTATCGATGGTCCC	#N/A	unknown
AAAATAGAGCTCTTATCGATGGTCCCT	#N/A	unknown
AAAATAGCTGGAGTTCTCAAC	#N/A	unknown
AAAATAGGGCCTGCAAAACGC	#N/A	unknown
AAAATATAAAATATTCCATGGACTC	#N/A	unknown
AAAATATAAGAGGTC	#N/A	unknown
AAAATATAAGAGGTCC	#N/A	unknown
AAAATATAAGAGGTCCA	#N/A	mito-rRNA
AAAATATAAGAGGTCCAGCC	#N/A	mito-rRNA
AAAATATAAGAGGTCCAGCCT	#N/A	mito-rRNA
AAAATATAAGAGGTCCAGCCTGCCC	#N/A	mito-rRNA
AAAATATATCTGAGCT	#N/A	unknown
AAAATATATCTGAGCTT	#N/A	rRNA
AAAATATATCTGAGCTTG	#N/A	unknown
AAAATATCCTGGTTGTCGTTGCTGTCC	#N/A	unknown
AAAATATCTGAGCTT	#N/A	rRNA
AAAATATCTTGGTTG	#N/A	unknown
AAAATATGACTGAAACT	#N/A	small nucleolar RNA
AAAATATGAGGACTAACC	#N/A	unknown
AAAATATGATTGGTTGCC	#N/A	rRNA
AAAATATGGCCTGTAAC	#N/A	unknown
AAAATATGGCCTGTAACA	#N/A	unknown
AAAATATGGCCTGTAACAAG	#N/A	unknown
AAAATATGTAGAAGAATACATATCGGC	#N/A	unknown
AAAATATTCCATGGACTCAACATGCCT	#N/A	unknown
AAAATATTGCACTGAAGAACC	#N/A	unknown
AAAATATTGCACTGAAGAACCC	#N/A	unknown
AAAATATTGCACTGAAGAACCCA	#N/A	unknown
AAAATATTGCACTGAAGAACCCACA	#N/A	unknown
AAAATATTGCACTGAAGAACCCACAA	#N/A	unknown
AAAATATTGCACTGAAGAACCCACAAA	#N/A	unknown
AAAATCAACCTTAACTAACATCG	#N/A	unknown
AAAATCAAGTTGGCCTA	#N/A	rRNA
AAAATCACAATACAGGACT	#N/A	unknown
AAAATCAGAGACTGCACACATGCAAC	#N/A	unknown
AAAATCAGGATAGAAGTAAC	#N/A	unknown
AAAATCAGGATAGAAGTAACATT	#N/A	unknown
AAAATCAGTGTGTATATGGG	#N/A	unknown
AAAATCATCAAGAGTTCTGAGCAGC	#N/A	unknown
AAAATCATGTAGTTCCTGCC	#N/A	unknown
AAAATCCAGACTGAAAAC	#N/A	unknown
AAAATCCATAGTACCCCTCCA	#N/A	unknown
AAAATCCCAGATTGGTTCCTGAACA	#N/A	unknown
AAAATCCCGACTGAAAAC	#N/A	unknown
AAAATCCGACCGTTTGTACG	#N/A	unknown
AAAATCCGACTGTGTATACGCT	#N/A	unknown
AAAATCCGATCGTTCAGA	#N/A	unknown
AAAATCCGATCGTTCAGAAACGT	#N/A	unknown
AAAATCCGATTGTACATAACG	#N/A	unknown
AAAATCCGGACTGAA	#N/A	unknown
AAAATCCGGACTGAAAA	#N/A	rRNA
AAAATCCGGACTGAAAAC	#N/A	rRNA
AAAATCCGGACTGAAAACA	#N/A	unknown
AAAATCCGGACTGAAAACAG	#N/A	unknown
AAAATCCGGACTGAAAACAGA	#N/A	unknown
AAAATCCGGACTGAAAACAGAC	#N/A	unknown
AAAATCCGGACTGAAAACAGACC	#N/A	unknown
AAAATCCGGGGGAGA	#N/A	unknown
AAAATCCGGGGGAGAGG	#N/A	unknown
AAAATCCGGGGGAGAGGG	#N/A	unknown
AAAATCCGGGGGAGAGGGT	#N/A	unknown
AAAATCCGGGGGAGAGGGTG	#N/A	unknown
AAAATCCGGGGGAGAGGGTGT	#N/A	unknown
AAAATCCGGGGGAGAGGGTGTAA	#N/A	unknown
AAAATCCGGGGGAGAGGGTGTAAATC	#N/A	unknown
AAAATCCGGGGGAGAGGGTGTAAATCT	#N/A	unknown
AAAATCCTATACCTCGGTGTC	#N/A	unknown
AAAATCCTCACATCAAGCTG	#N/A	unknown
AAAATCCTGCAATTATGATGGGAC	#N/A	unknown
AAAATCCTGTAGCTATAACC	#N/A	unknown
AAAATCCTGTAGCTATAACCC	#N/A	unknown
AAAATCCTTCCTCTACTACC	#N/A	unknown
AAAATCCTTCCTCTACTACCA	#N/A	unknown
AAAATCCTTCGTCATGT	#N/A	rRNA
AAAATCCTTCGTCATGTC	#N/A	unknown
AAAATCCTTCGTCATGTCTGG	#N/A	unknown
AAAATCGCGGTTGGACC	#N/A	unknown
AAAATCGCTGATCGCCGCC	#N/A	unknown
AAAATCGGACCTCTGGGT	#N/A	unknown
AAAATCGGACCTCTGGGTT	#N/A	unknown
AAAATCGGACCTCTGGGTTT	#N/A	unknown
AAAATCGGACCTCTGGGTTTGTCTCCC	#N/A	unknown
AAAATCTAAACGCCGGAGCC	#N/A	unknown
AAAATCTAAAGGCCGGAGCC	#N/A	unknown
AAAATCTAGCCTTCAAA	#N/A	rRNA
AAAATCTAGCCTTCAAAA	#N/A	unknown
AAAATCTAGCCTTCAAAAC	#N/A	unknown
AAAATCTAGCCTTCAAAACT	#N/A	unknown
AAAATCTAGCCTTCAAAACTC	#N/A	rRNA
AAAATCTAGCCTTCAAAACTCACA	#N/A	unknown
AAAATCTAGCCTTCAAGA	#N/A	unknown
AAAATCTAGCCTTCAAGAC	#N/A	unknown
AAAATCTAGCCTTCAAGACT	#N/A	unknown
AAAATCTAGCCTTCAAGACTC	#N/A	unknown
AAAATCTAGTAGAGCTGGCTGAAC	#N/A	unknown
AAAATCTATGGCGGTC	#N/A	unknown
AAAATCTATGGCGGTCGCC	#N/A	unknown
AAAATCTCCTCTATGCTACTC	#N/A	unknown
AAAATCTCTGAAATGTTGTGCC	#N/A	unknown
AAAATCTCTGGAAAAGGTCTGTGCT	#N/A	unknown
AAAATCTCTGTGCTGCAACCT	#N/A	unknown
AAAATCTGAGATACCTGAACCCACA	#N/A	unknown
AAAATCTGTTAGAGTCTGCAAAA	#N/A	unknown
AAAATCTTCTACTCTGATA	#N/A	unknown
AAAATGAAACGCTTTGAACTCCTGAGC	#N/A	small nucleolar RNA
AAAATGAACTCAAGCAATGCCT	#N/A	unknown
AAAATGAAGAGGAAGGCTG	#N/A	unknown
AAAATGAAGAGGAAGGCTGTAGGAATC	#N/A	unknown
AAAATGAAGGACACAGACAGCGAGGA	#N/A	unknown
AAAATGACAAACAAGTGAATGGTACC	#N/A	unknown
AAAATGACAGCGGTTTGTG	#N/A	unknown
AAAATGACCGCCGGAGAA	#N/A	unknown
AAAATGACTGTAATGG	#N/A	unknown
AAAATGACTGTAATGGT	#N/A	rRNA
AAAATGACTGTGATGGT	#N/A	small nucleolar RNA
AAAATGAGCTCGCCCCCCACC	#N/A	unknown
AAAATGAGGAATGTTTTGACA	#N/A	unknown
AAAATGAGGACCACACC	#N/A	rRNA
AAAATGAGTGTGAGCTGTAAATTGCCT	#N/A	unknown
AAAATGATAACCGAGTACTCTACC	#N/A	unknown
AAAATGATAACCGAGTACTCTACCC	#N/A	unknown
AAAATGATAACCGAGTACTCTACCCC	#N/A	unknown
AAAATGATAACCGAGTACTCTACCCCC	#N/A	unknown
AAAATGATCGCTTAGTGACACTGGC	#N/A	unknown
AAAATGATCTGATACC	#N/A	unknown
AAAATGCAGAACGACGCC	#N/A	unknown
AAAATGCATTCGGACGAA	#N/A	unknown
AAAATGCCGGTTGCC	#N/A	other
AAAATGCGAGAAGACGGAGGCCT	#N/A	unknown
AAAATGCTCCGATCGGACA	#N/A	unknown
AAAATGCTCCGATCGGACATACTCC	#N/A	unknown
AAAATGCTGACAGAGAACTCTTGC	#N/A	unknown
AAAATGGAAACAGGACATACGCACC	#N/A	unknown
AAAATGGACCGAGCCCT	#N/A	unknown
AAAATGGACCGAGCCCTGCT	#N/A	unknown
AAAATGGACCGAGCCCTGCTG	#N/A	unknown
AAAATGGACCGAGCTCTGCT	#N/A	unknown
AAAATGGACCGAGCTCTGCTGG	#N/A	unknown
AAAATGGAGAACAGGGACGCAC	#N/A	unknown
AAAATGGAGAACAGGGACGCACC	#N/A	unknown
AAAATGGAGGTATCTC	#N/A	unknown
AAAATGGATGGCGCT	miR_6236	miRNA
AAAATGGATGGCGCTG	miR_6236	miRNA
AAAATGGATGGCGCTGG	miR_6236	miRNA
AAAATGGATGGCGCTGGA	miR_6236	miRNA
AAAATGGATGGCGCTGGAG	miR_6236	miRNA
AAAATGGATGGCGCTGGAGC	miR_6236	miRNA
AAAATGGATGGCGCTGGAGCG	miR_6236	miRNA
AAAATGGATGGCGCTGGAGCGTC	miR_6236	miRNA
AAAATGGATGGCGCTGGAGCGTCGGG	miR_6236	miRNA
AAAATGGATTCCACTGAGCC	#N/A	rRNA
AAAATGGATTCCACTGAGCCACC	#N/A	rRNA
AAAATGGCAAAGTTGTGTCAGCAGAGG	#N/A	unknown
AAAATGGCATCTCCAACTCAGTCTG	#N/A	unknown
AAAATGGCTGGCGCTG	#N/A	unknown
AAAATGGCTGTAAGGTGTAAAGCACC	#N/A	unknown
AAAATGGCTGTAAGGTGTAAAGCACCT	#N/A	unknown
AAAATGGGACACAGCTGAAAC	#N/A	unknown
AAAATGGGCTGGAAAC	#N/A	unknown
AAAATGGTCCGCTACTCGCT	#N/A	unknown
AAAATGGTCTGTGAGTGCGACG	#N/A	unknown
AAAATGGTTGGCGCTG	#N/A	rRNA
AAAATGTACTCTGCTGATC	#N/A	unknown
AAAATGTACTCTGCTGATCA	#N/A	unknown
AAAATGTACTCTGCTGATCACT	#N/A	unknown
AAAATGTCAACGTCATCATCTCTACCT	#N/A	unknown
AAAATGTCAAGGTACC	#N/A	unknown
AAAATGTCAAGGTACCAG	#N/A	unknown
AAAATGTCCAGATCCCAGGAG	#N/A	unknown
AAAATGTCCAGATCCCAGGAGT	#N/A	unknown
AAAATGTCCGATCGGA	#N/A	unknown
AAAATGTCCGATGTGTCCGCC	#N/A	unknown
AAAATGTCGCTGAAAACT	#N/A	unknown
AAAATGTCTCACTGCCTGTG	#N/A	unknown
AAAATGTCTCACTGCCTGTGA	#N/A	unknown
AAAATGTCTGACAAACC	#N/A	unknown
AAAATGTCTGGCCGTGGAA	#N/A	unknown
AAAATGTCTGGCCGTGGAAAG	#N/A	unknown
AAAATGTCTGGCCGTGGAAAGC	#N/A	unknown
AAAATGTCTTATTGTGTGCCC	#N/A	unknown
AAAATGTCTTGCTGCCTGTAAT	#N/A	unknown
AAAATGTCTTGGTATG	#N/A	unknown
AAAATGTCTTGGTATGCTG	#N/A	unknown
AAAATGTCTTGGTATGCTGACGCCT	#N/A	unknown
AAAATGTCTTGGTATGCTGATGCCT	#N/A	unknown
AAAATGTGACTATGCC	#N/A	unknown
AAAATGTGACTATGCCC	#N/A	unknown
AAAATGTGAGTCTGCCT	#N/A	rRNA
AAAATGTTAGCGGTGCTT	#N/A	unknown
AAAATGTTATAACATCACAGTGACC	#N/A	unknown
AAAATGTTATTATGTGCAGTGGCTG	#N/A	unknown
AAAATGTTCAGGACCTCC	#N/A	unknown
AAAATGTTGATGACC	#N/A	unknown
AAAATGTTGATGACCT	#N/A	unknown
AAAATGTTGATTGACC	#N/A	unknown
AAAATGTTGGACTCGGCGCCT	#N/A	unknown
AAAATGTTTAGATTCTTGTGACC	#N/A	unknown
AAAATGTTTGGATCAAACTGCTGCCCC	#N/A	unknown
AAAATTAACTTGAAGACTGTCTTGACA	#N/A	unknown
AAAATTACAGGCGTTTGGACT	#N/A	unknown
AAAATTAGAGGCTGTTTCTGAGT	#N/A	unknown
AAAATTAGAGTGTTCAAAG	#N/A	unknown
AAAATTAGAGTGTTCAAAGC	#N/A	unknown
AAAATTAGAGTGTTCAAAGCA	#N/A	unknown
AAAATTAGAGTGTTCAAAGCAG	#N/A	unknown
AAAATTAGAGTGTTCAAAGCAGGC	#N/A	unknown
AAAATTAGAGTGTTCAAAGCAGGCC	#N/A	unknown
AAAATTAGAGTGTTCAAAGCAGGCCG	#N/A	unknown
AAAATTAGAGTGTTCAAAGCAGGCCGG	#N/A	unknown
AAAATTAGGATTAAATTAATGCT	#N/A	rRNA
AAAATTAGGATTAAATTAATGCTT	#N/A	rRNA
AAAATTAGGTTTGAAGTTTGCT	#N/A	rRNA
AAAATTAGTAGAGCGGAACAATCAGA	#N/A	unknown
AAAATTATTGCCTATTCTACCTCAAGC	#N/A	unknown
AAAATTCAACGCTGTC	#N/A	unknown
AAAATTCAACGCTGTCGG	miR_181	stress & hypoxia & preconditioning
AAAATTCAACGCTGTCGGAA	#N/A	unknown
AAAATTCAACGCTGTCGGAGA	miR_181	stress & hypoxia & preconditioning
AAAATTCAACGCTGTCGGAGAG	miR_181	stress & hypoxia & preconditioning
AAAATTCAACGCTGTCGGAGAGT	miR_181	stress & hypoxia & preconditioning
AAAATTCAACGCTGTCGGCGAG	miR_181	stress & hypoxia & preconditioning
AAAATTCAACGCTGTCGGCGAGT	miR_181	stress & hypoxia & preconditioning
AAAATTCAACGCTGTCGGGGA	miR_181	stress & hypoxia & preconditioning
AAAATTCAACGCTGTCGGGGAG	miR_181	stress & hypoxia & preconditioning
AAAATTCAACGCTGTCGGGGAGT	miR_181	stress & hypoxia & preconditioning
AAAATTCAACGCTGTCGGT	miR_181	stress & hypoxia & preconditioning
AAAATTCAACGCTGTCGGTA	#N/A	unknown
AAAATTCAACGCTGTCGGTG	miR_181	stress & hypoxia & preconditioning
AAAATTCAACGCTGTCGGTGA	miR_181	stress & hypoxia & preconditioning
AAAATTCAACGCTGTCGGTGAA	miR_181	stress & hypoxia & preconditioning
AAAATTCAACGCTGTCGGTGAAA	#N/A	unknown
AAAATTCAACGCTGTCGGTGAG	miR_181	stress & hypoxia & preconditioning
AAAATTCAACGCTGTCGGTGAGA	miR_181	stress & hypoxia & preconditioning
AAAATTCAACGCTGTCGGTGAGAA	#N/A	unknown
AAAATTCAACGCTGTCGGTGAGAAA	#N/A	unknown
AAAATTCAACGCTGTCGGTGAGT	miR_181	stress & hypoxia & preconditioning
AAAATTCAACGCTGTCGGTGAGTAA	#N/A	unknown
AAAATTCAACGCTGTCGGTGAGTT	miR_181	stress & hypoxia & preconditioning
AAAATTCAACGCTGTCGGTGAGTTT	miR_181	stress & hypoxia & preconditioning
AAAATTCAACGCTGTCGGTGAT	miR_181	stress & hypoxia & preconditioning
AAAATTCAACGCTGTCGGTGG	miR_181	stress & hypoxia & preconditioning
AAAATTCAACGCTGTCGGTGT	miR_181	stress & hypoxia & preconditioning
AAAATTCAGACGGACCT	#N/A	unknown
AAAATTCATTGCTGTCGGAA	#N/A	unknown
AAAATTCATTGCTGTCGGTA	#N/A	unknown
AAAATTCATTGCTGTCGGTAA	#N/A	rRNA
AAAATTCATTGCTGTCGGTG	miR_181	stress & hypoxia & preconditioning
AAAATTCATTGCTGTCGGTGA	miR_181	stress & hypoxia & preconditioning
AAAATTCATTGCTGTCGGTGG	miR_181	stress & hypoxia & preconditioning
AAAATTCATTGCTGTCGGTGGA	miR_181	stress & hypoxia & preconditioning
AAAATTCATTGCTGTCGGTGGG	miR_181	stress & hypoxia & preconditioning
AAAATTCATTGCTGTCGGTGGGA	miR_181	stress & hypoxia & preconditioning
AAAATTCATTGCTGTCGGTGGGAA	#N/A	unknown
AAAATTCATTGCTGTCGGTGGGT	miR_181	stress & hypoxia & preconditioning
AAAATTCATTGCTGTCGGTGGGTA	miR_181	stress & hypoxia & preconditioning
AAAATTCATTGCTGTCGGTGGGTAA	#N/A	unknown
AAAATTCATTGCTGTCGGTGGGTT	miR_181	stress & hypoxia & preconditioning
AAAATTCATTGCTGTCGGTGGTAA	#N/A	unknown
AAAATTCATTGCTGTCGGTGT	miR_181	stress & hypoxia & preconditioning
AAAATTCATTTTGTCGTAAT	#N/A	unknown
AAAATTCATTTTGTCGTAATA	#N/A	unknown
AAAATTCCACGCTGTCGGTGA	miR_181	stress & hypoxia & preconditioning
AAAATTCCACGCTGTCGGTGAG	miR_181	stress & hypoxia & preconditioning
AAAATTCCACGCTGTCGGTGAGT	miR_181	stress & hypoxia & preconditioning
AAAATTCGAACTGTGGGTGCC	#N/A	unknown
AAAATTCGACGCTGTCGGTG	#N/A	unknown
AAAATTCGACGCTGTCGGTGA	miR_181	stress & hypoxia & preconditioning
AAAATTCGACGCTGTCGGTGAG	miR_181	stress & hypoxia & preconditioning
AAAATTCGACGCTGTCGGTGAGA	#N/A	unknown
AAAATTCGACGCTGTCGGTGAGT	miR_181	stress & hypoxia & preconditioning
AAAATTCGGAGGATTGACTGCCT	#N/A	rRNA
AAAATTCGTTGCTGTCGGTGA	#N/A	unknown
AAAATTCGTTGCTGTCGGTGGG	miR_181	stress & hypoxia & preconditioning
AAAATTCTACGCTGTCGGTGA	miR_181	stress & hypoxia & preconditioning
AAAATTCTACGCTGTCGGTGAG	miR_181	stress & hypoxia & preconditioning
AAAATTCTACGCTGTCGGTGAGT	miR_181	stress & hypoxia & preconditioning
AAAATTCTGACCTGAATCGCACC	#N/A	unknown
AAAATTCTGACGGACCT	#N/A	rRNA
AAAATTCTGTGGTCTATGTGTCT	#N/A	unknown
AAAATTCTTGGACGGTATC	#N/A	unknown
AAAATTGAACTGTCCCT	#N/A	other
AAAATTGAAGAACGGGAACCAACACC	#N/A	unknown
AAAATTGACCTGACTTGTAGCTACCAG	#N/A	unknown
AAAATTGATCATCCCTGTTGGCTGCAG	#N/A	unknown
AAAATTGGGTCGGACGGAAT	#N/A	unknown
AAAATTGTAACTCCC	#N/A	unknown
AAAATTGTAGCCGGAGGAGCCT	#N/A	unknown
AAAATTGTAGTTGAGGT	#N/A	rRNA
AAAATTGTATCTGAGCAGCT	#N/A	unknown
AAAATTGTTGCTGTAGACC	#N/A	unknown
AAAATTTGAGCTGGGCA	#N/A	unknown
AAAATTTGGGATGAAATTGGACCT	#N/A	unknown
AAAATTTGGTCCGACG	#N/A	unknown
AAAATTTTGATCAACC	#N/A	rRNA
AAAATTTTGATCAACCC	#N/A	rRNA
AAAATTTTGATCAACCCT	#N/A	rRNA
AAAATTTTGATCAACCCTTTATCCC	#N/A	rRNA
AAAATTTTTTACCCCTGACTCTCGCTC	#N/A	unknown
AAAATTTTTTACCCTTGACTCTCGCC	#N/A	unknown
AAAATTTTTTACCCTTGACTCTCGCCT	#N/A	unknown
AAACAAAACATCGCGAAGGCCC	#N/A	unknown
AAACAAACCAAGTCGCACT	#N/A	unknown
AAACAAACCTCCCCCTTTGAACC	#N/A	unknown
AAACAAACTTTATATCTGAGCT	#N/A	unknown
AAACAAAGACTACTCAGTAACAGCT	#N/A	unknown
AAACAAAGCATCGCG	#N/A	unknown
AAACAAAGCATCGCGAAG	#N/A	unknown
AAACAAAGCATCGCGAAGG	#N/A	unknown
AAACAAAGCATCGCGAAGGC	#N/A	unknown
AAACAAAGCATCGCGAAGGCC	#N/A	unknown
AAACAAAGCATCGCGAAGGCCC	#N/A	unknown
AAACAAAGCATCGCGAAGGCCCG	#N/A	unknown
AAACAAAGCATCGCGAAGGCCCGA	#N/A	rRNA
AAACAAAGCATCGCGAAGGCCCGAG	#N/A	rRNA
AAACAAAGCATCGCGAAGGCCCGAGG	#N/A	rRNA
AAACAAAGCATCGCGAAGGCCCGAGGC	#N/A	rRNA
AAACAAAGTTTATATCTGAGCT	#N/A	unknown
AAACAAATATGCAGATCAGTT	#N/A	unknown
AAACAAATATGCAGATCTGGA	#N/A	unknown
AAACAAATCATCGCGAAGGCC	#N/A	unknown
AAACAAATCGAGGCC	#N/A	unknown
AAACAAATGTTCGATGTGAGCT	#N/A	unknown
AAACAAATGTTCGATGTGAGCTT	#N/A	unknown
AAACAACCGTAGGCC	#N/A	unknown
AAACAAGACCCGGCTGTCCCGAAC	#N/A	unknown
AAACAAGACCCGGCTGTCCCGAACAC	#N/A	unknown
AAACAAGACCCGGCTGTCCCGAACACC	#N/A	unknown
AAACAAGATCCAAGGT	#N/A	unknown
AAACAAGATCCAAGGTC	#N/A	rRNA
AAACAAGATCCAAGGTCC	#N/A	rRNA
AAACAAGATCCAAGGTCCC	#N/A	unknown
AAACAAGATCCAAGGTCCCA	#N/A	unknown
AAACAAGATCCAAGGTCCCAT	#N/A	other
AAACAAGATCCAAGGTCCCATT	#N/A	other
AAACAAGATCCAAGGTCCCATTGT	#N/A	other
AAACAAGATCCAAGGTCCCATTGTA	#N/A	other
AAACAAGATCCAAGGTCCCATTGTAG	#N/A	other
AAACAAGATCCAAGGTCCCATTGTAGG	#N/A	other
AAACAAGATTGGTCTACGCTGTC	#N/A	unknown
AAACAAGCATGCGGATCAGGGAT	#N/A	unknown
AAACAAGCCATAATCTGAC	#N/A	rRNA
AAACAAGCCATAATCTGACACT	#N/A	rRNA
AAACAAGCCATAATCTGACACTAATG	#N/A	rRNA
AAACAAGCTGTAGACACC	#N/A	unknown
AAACAAGGTCTAAGTGATA	#N/A	unknown
AAACAAGGTTTCAGCGGACTGTTCGCT	#N/A	unknown
AAACAAGTAGACTGGAAGGCT	#N/A	unknown
AAACAAGTAGACTGGAAGGCTGTACT	#N/A	unknown
AAACAAGTATGCATGGTCTAGACT	#N/A	unknown
AAACAAGTGGTCTGTGCAG	#N/A	unknown
AAACAAGTTCCGGACC	#N/A	unknown
AAACAAGTTCTAAGGATC	#N/A	other
AAACAATATGAAGGCC	#N/A	unknown
AAACAATCGTCATCCCTGATACGCC	#N/A	unknown
AAACAATCTGAAGGC	#N/A	unknown
AAACAATCTGAAGGCC	#N/A	unknown
AAACAATCTGAAGGCCA	#N/A	unknown
AAACAATCTGAAGGCCAGGAACTCATT	#N/A	unknown
AAACAATCTGCAGGCC	#N/A	unknown
AAACAATCTGCCGTGTGACTGGT	#N/A	unknown
AAACAATCTGTCACTTAGAGCC	#N/A	unknown
AAACAATCTGTCACTTAGAGCCA	#N/A	unknown
AAACAATCTGTCACTTAGAGCCAAT	#N/A	unknown
AAACAATGACTTTGAGACTAGACGCCT	#N/A	unknown
AAACAATGCTACAGAC	#N/A	unknown
AAACAATTGGCCTGC	#N/A	unknown
AAACACAAGAAGAAGCGTCTG	#N/A	unknown
AAACACAATGAGATTCGGAAG	#N/A	unknown
AAACACACGATCTGTCACTCCT	#N/A	unknown
AAACACACGGTCGGATTTTCC	#N/A	unknown
AAACACAGATCTGAGC	#N/A	unknown
AAACACAGCACTCTGCAAAGACG	#VALUE!	rRNA
AAACACAGCATCGCGAAG	#N/A	unknown
AAACACAGCATCGCGAAGGC	#N/A	unknown
AAACACAGCATCGCGAAGGCC	#N/A	unknown
AAACACAGCATCGCGAAGGCCC	#N/A	unknown
AAACACAGCATCGCGAAGGCCCG	#N/A	unknown
AAACACAGCATCGCGAAGGCCCGAG	#N/A	rRNA
AAACACAGGTCTTCAAGTTG	#N/A	unknown
AAACACAGTCTCTAA	#N/A	unknown
AAACACAGTCTCTCA	#N/A	small nuclear RNA
AAACACATTTCAGCGGACAGT	#N/A	unknown
AAACACCCCTATTTGTCT	#N/A	unknown
AAACACCCCTATTTGTCTGAT	#N/A	unknown
AAACACCCCTATTTGTCTGATC	#N/A	unknown
AAACACCCCTATTTGTCTGATCT	#N/A	unknown
AAACACCCCTATTTGTCTGATCTGT	#N/A	unknown
AAACACCCCTATTTGTCTGATCTGTTT	#N/A	unknown
AAACACCGTCTGTGCTTTGTACTCA	#N/A	unknown
AAACACCTCTAAGAATT	#N/A	mito-rRNA
AAACACCTCTAAGAATTACTAAACT	#N/A	mito-rRNA
AAACACCTCTAAGAATTATTAAACT	#N/A	mito-rRNA
AAACACGATCCAAGGTCC	#N/A	unknown
AAACACGCGGATTGTGCTGGTCGCC	#N/A	unknown
AAACACGCGGGCGCTACCTGACCCT	#N/A	unknown
AAACACGCGTTCTTCTGACT	#N/A	unknown
AAACACGGACCAAGGAGTC	#N/A	unknown
AAACACGGACCAAGGAGTCT	#N/A	unknown
AAACACGGGCGCGAG	#N/A	rRNA
AAACACGGGCGCGAGA	#N/A	rRNA
AAACACGGGCGCGAGAC	#N/A	rRNA
AAACACGGGCGCGAGACC	#N/A	rRNA
AAACACGGGCGCGAGACCG	#N/A	rRNA
AAACACGGGCGCGAGACCGA	#N/A	rRNA
AAACACGGGCGCGAGACCGAT	#N/A	rRNA
AAACACGGGCGCGAGACCGATA	#N/A	rRNA
AAACACGGGCGCGAGACCGATAGC	#N/A	rRNA
AAACACGGGCGCGAGACCGATAGCG	#N/A	rRNA
AAACACGGGCGCGAGACCGATAGCGG	#N/A	rRNA
AAACACGGGCGCGAGACCGATAGCGGA	#N/A	rRNA
AAACACGGTGATGGACCC	#N/A	other
AAACACGGTGATGGACCCTGCTGTCT	#N/A	unknown
AAACACTAGATTCCCACC	miR_279	stress
AAACACTAGATTGTGATTCT	#N/A	unknown
AAACACTCTGAAGGCC	#N/A	unknown
AAACACTGGCCAACTCTATGCTGCA	#N/A	unknown
AAACACTGTGGGTCC	#N/A	unknown
AAACACTGTTCAGCGGA	#N/A	unknown
AAACACTTGAGTGACTCTTACT	#N/A	unknown
AAACAGAAAGCCGAC	#N/A	unknown
AAACAGAAGACAGAGCAGCCCGAGA	#N/A	unknown
AAACAGAAGAGAACTTTGAATTCATC	#N/A	unknown
AAACAGAAGCCAGACTAAAGAACA	#N/A	unknown
AAACAGACCCGTGCCGGACA	#N/A	unknown
AAACAGACCCGTGCCGGACAGC	#N/A	unknown
AAACAGACCCGTGCCGGACAGCG	#N/A	unknown
AAACAGACCCGTGCCGGACAGCGGAC	#N/A	unknown
AAACAGACCCGTGCCGGACAGCGGACA	#N/A	unknown
AAACAGACTATAGAACGGCTTGAGC	#N/A	unknown
AAACAGACTATAGAGC	#N/A	unknown
AAACAGACTATAGAGCTTACC	#N/A	unknown
AAACAGACTATAGAGCTTACCCC	#N/A	unknown
AAACAGACTTAAAATCACTTATCGCC	#N/A	unknown
AAACAGATGGATGGGGATCGTACCT	#N/A	unknown
AAACAGATGTAGAACTTC	#N/A	unknown
AAACAGATTCAGATGGACAAAGTACCC	#N/A	unknown
AAACAGCAGAAGACATGGGACT	#N/A	unknown
AAACAGCCAAACTCTGCCATCAGG	#N/A	unknown
AAACAGCCCAATGGG	#N/A	rRNA
AAACAGCCCAATGGGG	#N/A	rRNA
AAACAGCCCACTGGGG	#N/A	unknown
AAACAGCGCGGAAGCAGAACTCATGC	#N/A	unknown
AAACAGCTACCATTACTGAGT	miR_451	miRNA
AAACAGCTGGAAGATGGGCGCACCC	#N/A	unknown
AAACAGGAAGAAGCTGTCTGAACTCCT	#N/A	unknown
AAACAGGACAGATAGGACTTTGAATCC	#N/A	unknown
AAACAGGATTGCAGCAGAAAAAATATG	#N/A	unknown
AAACAGGCTGCTAGAGAAAC	#N/A	unknown
AAACAGGCTGCTAGAGAAACC	#N/A	unknown
AAACAGGCTGCTAGAGAAACCT	#N/A	unknown
AAACAGGGCTGTGGTGTATGGCAGAC	#N/A	unknown
AAACAGGGGATAGACTTGGGAC	#N/A	unknown
AAACAGGGGATAGACTTGGGACT	#N/A	unknown
AAACAGGGGATAGACTTGGGACTAG	#N/A	unknown
AAACAGGGGTCCGGAGACTC	#N/A	unknown
AAACAGGGTTGCAGAAC	#N/A	unknown
AAACAGGGTTGCAGAACATCAGAAGCT	#N/A	unknown
AAACAGTAGAATTTGATGTCG	#N/A	other
AAACAGTCCGAGTAGCTC	#N/A	unknown
AAACAGTCTACAGCCATGGTC	miR_132	stress & hypoxia
AAACAGTCTACAGTCATGGCT	miR_212	miRNA
AAACAGTCTCTTCCTC	#N/A	unknown
AAACAGTGACATGTTTCTGATCCC	#N/A	unknown
AAACAGTGAGAGAGACT	#N/A	unknown
AAACAGTGGGACTGGACACAGGGA	#N/A	unknown
AAACAGTGGGACTGGACACAGGGAC	#N/A	unknown
AAACAGTGTGGGCAAATTCTGCAAACT	#N/A	unknown
AAACAGTTACCATTACTGAGT	miR_451	miRNA
AAACAGTTACCATTACTGAGTTT	miR_451	miRNA
AAACAGTTCCTCATCTCACCTCC	#N/A	unknown
AAACAGTTGGAAGATGGGCGCAC	#N/A	unknown
AAACAGTTGGAAGATGGGCGCACC	#N/A	unknown
AAACAGTTGGAAGATGGGCGCACCC	#N/A	unknown
AAACAGTTGGATGAC	#N/A	unknown
AAACATACCCGACTGGAAGCT	miR_30	stress & hypoxia & preconditioning
AAACATCCCCGACTGG	miR_30	stress & hypoxia & preconditioning
AAACATCCCCGACTGGA	miR_30	stress & hypoxia & preconditioning
AAACATCCCCGACTGGAA	miR_30	stress & hypoxia & preconditioning
AAACATCCCCGACTGGAAA	miR_30	stress & hypoxia & preconditioning
AAACATCCCCGACTGGAAG	miR_30	stress & hypoxia & preconditioning
AAACATCCCCGACTGGAAGC	miR_30	stress & hypoxia & preconditioning
AAACATCCCCGACTGGAAGCT	miR_30	stress & hypoxia & preconditioning
AAACATCCCCGACTGGAAGCTT	miR_30	stress & hypoxia & preconditioning
AAACATCCCCGACTGGAAGT	miR_30	stress & hypoxia & preconditioning
AAACATCCCCGACTGT	#N/A	unknown
AAACATCCTACACTCAGCT	miR_30	stress & hypoxia & preconditioning
AAACATCCTACACTCTCA	miR_30	stress & hypoxia & preconditioning
AAACATCCTACACTCTCAG	miR_30	stress & hypoxia & preconditioning
AAACATCCTACACTCTCAGA	miR_30	stress & hypoxia & preconditioning
AAACATCCTACACTCTCAGC	miR_30	stress & hypoxia & preconditioning
AAACATCCTACACTCTCAGCT	miR_30	stress & hypoxia & preconditioning
AAACATCCTCGACTGG	miR_30	stress & hypoxia & preconditioning
AAACATCCTCGACTGGA	miR_30	stress & hypoxia & preconditioning
AAACATCCTCGACTGGAA	miR_30	stress & hypoxia & preconditioning
AAACATCCTCGACTGGAAG	miR_30	stress & hypoxia & preconditioning
AAACATCCTCGACTGGAAGC	miR_30	stress & hypoxia & preconditioning
AAACATCCTCGACTGGAAGCT	miR_30	stress & hypoxia & preconditioning
AAACATCCTTGACTGGAAGCT	miR_30	stress & hypoxia & preconditioning
AAACATCCTTGACTGGAAGCTGT	miR_30	stress & hypoxia & preconditioning
AAACATCGCCTCTTG	#N/A	mito-rRNA
AAACATCGCCTCTTGA	#N/A	mito-rRNA
AAACATCGCCTCTTGAAA	#N/A	mito-rRNA
AAACATCGCCTCTTGAAAA	#N/A	mito-rRNA
AAACATCGCCTCTTGAAAAA	#N/A	mito-rRNA
AAACATCGCCTCTTGAAAAAA	#N/A	mito-rRNA
AAACATCGCCTCTTGAAAAAAT	#N/A	mito-rRNA
AAACATCGCCTCTTGAAAAAATA	#N/A	mito-rRNA
AAACATCGCCTCTTGAAAAAATATA	#N/A	mito-rRNA
AAACATCGCCTCTTGAAAAAATATAAG	#N/A	mito-rRNA
AAACATCGTCAGAATTATAGA	#N/A	unknown
AAACATCGTCAGGAGACCGCC	#N/A	unknown
AAACATCGTTGAGGCTGCAGCTGTCA	#N/A	unknown
AAACATCGTTGAGGCTGCAGCTGTCAG	#N/A	unknown
AAACATCTGGACCAC	#N/A	unknown
AAACATCTGGACCACCCT	#N/A	unknown
AAACATCTGTGTTCTCAAACTTGGCA	#N/A	unknown
AAACATGAATGATGAATCCCAGAGAA	#N/A	unknown
AAACATGACCTGTTGGGGCG	#N/A	unknown
AAACATGAGCTTTTTAACCCTGAGCA	#N/A	small nucleolar RNA
AAACATGAGCTTTTTAACCCTGAGCAT	#N/A	small nucleolar RNA
AAACATGATCAAGGGAGTCACACT	#N/A	unknown
AAACATGATCGATTTTTTGGG	#N/A	unknown
AAACATGATCGATTTTTTGGGA	#N/A	unknown
AAACATGATCGATTTTTTGGGAA	#N/A	unknown
AAACATGATCGATTTTTTGGGG	#N/A	unknown
AAACATGATCGATTTTTTGGGGA	#N/A	unknown
AAACATGCCGGGACT	#N/A	unknown
AAACATGCCTCAAAGATTTTG	#N/A	unknown
AAACATGCTGCAGGTCTCTGTT	#N/A	unknown
AAACATGGATCAAAACTCGACT	#N/A	unknown
AAACATGGCCTACACCC	#N/A	rRNA
AAACATGGCGGAGAGCTG	#N/A	unknown
AAACATGGTAAGTGTACTG	#N/A	mito-rRNA
AAACATGGTTCTGTCAAGC	miR_218	stress
AAACATGGTTCTGTCAAGCA	miR_218	stress
AAACATGGTTCTGTCAAGCAC	miR_218	stress
AAACATGTAAGGACTCTGAAG	#N/A	unknown
AAACATGTAGCTGCCTTGGTCC	#N/A	unknown
AAACATGTCCGTGATTGCT	#N/A	unknown
AAACATGTCGCGGTTCA	#N/A	unknown
AAACATTAACTGACC	#N/A	unknown
AAACATTAAGGGGGTGGGGGGTGTA	#N/A	unknown
AAACATTCAACGCTGTCGGTGAGT	miR_181	stress & hypoxia & preconditioning
AAACATTCTCCCATTATAGTACAGGT	#N/A	rRNA
AAACATTCTCCCATTATAGTACAGGTG	#N/A	rRNA
AAACATTGAGCTTTTTGTAGACC	#N/A	unknown
AAACATTGCACTCTCCGGCCCCCC	#N/A	unknown
AAACATTTGAGGGAAGAACTGCT	#N/A	unknown
AAACATTTGCTAGCTGTAGA	#N/A	unknown
AAACATTTTGGCGTCGGTAAAAG	#N/A	unknown
AAACATTTTGTAAAAGGAC	#N/A	unknown
AAACATTTTGTAAAAGGACT	#N/A	unknown
AAACCAAAGTATGACGGACAGTATT	#N/A	unknown
AAACCAAAGTCTTTG	#N/A	unknown
AAACCAAAGTCTTTGGGTTCCGGGGG	#N/A	unknown
AAACCAAAGTCTTTGGGTTCCGGGGGG	#N/A	unknown
AAACCAACTGACGATGAACTGAAGGA	#N/A	unknown
AAACCAACTTACCGTCTGAGCAAC	#N/A	unknown
AAACCAACTTACCGTCTGAGCAACT	#N/A	unknown
AAACCAAGAACATTGAACTGCACT	#N/A	unknown
AAACCAAGAACATTGAACTGCACTCT	#N/A	unknown
AAACCAAGATCCGGAAACTGACC	#N/A	unknown
AAACCAAGGATTTTTAAGAACC	#N/A	unknown
AAACCAAGTTTGAACGGACA	#N/A	unknown
AAACCAAGTTTGGACGGACA	#N/A	unknown
AAACCAAGTTTGGACGGACAAT	#N/A	unknown
AAACCAATCCGGGGG	#N/A	rRNA
AAACCAATCCGGGGGC	#N/A	rRNA
AAACCAATCCGGGGGCC	#N/A	rRNA
AAACCAATCCGGGGGCCC	#N/A	rRNA
AAACCAATCCGGGGGCCCG	#N/A	rRNA
AAACCAATCGAGCCCCATTTGACCT	#N/A	mito-protein-code
AAACCACAGCCAAGGG	#N/A	unknown
AAACCACCTGTTGGGCACCTG	#N/A	unknown
AAACCACTGAAGAGACTGATCCAACA	#N/A	unknown
AAACCAGAATAGACACCC	#N/A	rRNA
AAACCAGACTGTATGTATCTACA	#N/A	unknown
AAACCAGAGGCTGTTTCTGAGC	#VALUE!	small nucleolar RNA
AAACCAGAGGCTGTTTCTGAGCA	#N/A	small nucleolar RNA
AAACCAGAGGCTGTTTCTGAGCAA	#N/A	small nucleolar RNA
AAACCAGAGGCTGTTTCTGAGCAAT	#N/A	small nucleolar RNA
AAACCAGATGTGACCAGAACTG	#N/A	unknown
AAACCAGCCGACATTCTGCCTG	#N/A	unknown
AAACCAGCGGGCGCTACCTG	#N/A	unknown
AAACCAGCGGGCGCTACCTGAC	#N/A	other
AAACCAGCGGGCGCTACCTGACC	#N/A	unknown
AAACCAGCGGGCGCTACCTGACCC	#N/A	unknown
AAACCAGCGGGCGCTACCTGACCCT	#N/A	unknown
AAACCAGCGGGCGCTACCTGACCCTT	#N/A	unknown
AAACCAGCGGGCGCTACCTGACCCTTA	#N/A	unknown
AAACCAGCGGGCGCTACCTGACCCTTT	#N/A	unknown
AAACCAGCTGATATTCTGCCT	#N/A	unknown
AAACCAGGGGTCGCGAGTTC	#N/A	unknown
AAACCAGGTGCTGTAGGCT	#N/A	rRNA
AAACCAGGTGCTGTAGGCTT	#N/A	rRNA
AAACCATAGATCGTTGATTGT	miR_181	stress & hypoxia & preconditioning
AAACCATCCGACATTCGGGCCG	#N/A	unknown
AAACCATCCTGTAACTCCTAGAAAT	#N/A	unknown
AAACCATCGATCGTTGATTG	miR_181	stress & hypoxia & preconditioning
AAACCATCGATCGTTGATTGT	miR_181	stress & hypoxia & preconditioning
AAACCATCGATCGTTGATTGTA	miR_3570	miRNA
AAACCATCGATCGTTGATTGTAA	miR_3570	miRNA
AAACCATCGGAGGAGGAGACGATTCT	#N/A	unknown
AAACCATCGGCCGTTGACTGT	miR_181	stress & hypoxia & preconditioning
AAACCATCGGCCGTTGACTGTA	miR_181	stress & hypoxia & preconditioning
AAACCATCGGCCGTTGACTGTACC	miR_181	stress & hypoxia & preconditioning
AAACCATGAAGACTGTC	#N/A	unknown
AAACCATGAAGACTGTCA	#N/A	unknown
AAACCATGAAGACTGTCAGATCC	#N/A	unknown
AAACCATGAAGACTGTCAGATCCA	#N/A	unknown
AAACCATGAAGACTGTCAGATCCAA	#N/A	unknown
AAACCATGAAGACTGTCAGATCCAAA	#N/A	unknown
AAACCATGAAGACTGTCAGATCCAAC	#N/A	unknown
AAACCATGATCCAGGACCA	#N/A	unknown
AAACCATGGGCCGTTGACTGT	miR_181	stress & hypoxia & preconditioning
AAACCATTACCATTACTGAGTTT	miR_451	miRNA
AAACCATTCCATTGTAGCTCTGGCT	#N/A	unknown
AAACCATTGATCGTTGATTGT	miR_181	stress & hypoxia & preconditioning
AAACCATTGTATTCGTAGAGACA	#N/A	unknown
AAACCCAACGGACTCGTAGTTCC	#N/A	unknown
AAACCCAACTCCGAAAAATTATAGCCT	#N/A	unknown
AAACCCAAGTCTTTG	#N/A	other
AAACCCACTGCACACTGAACTGAACA	#N/A	unknown
AAACCCAGTGATCTATATCAGAC	#N/A	unknown
AAACCCATGATTGCCGTGATCT	#N/A	unknown
AAACCCCACAGCCTACCCGAGT	#N/A	unknown
AAACCCCACGGCCTACCCGA	#N/A	unknown
AAACCCCACGGCCTACCCGAGT	#N/A	unknown
AAACCCCACGTGATCTG	#N/A	mito-rRNA
AAACCCCACGTGATCTGAGTTC	#N/A	mito-rRNA
AAACCCCACGTGATCTGAGTTCA	#N/A	mito-rRNA
AAACCCCACGTGATCTGAGTTCAGAC	#N/A	mito-rRNA
AAACCCCACGTGATCTGAGTTCAGACC	#N/A	mito-rRNA
AAACCCCAGCCCTTGACCTCT	#N/A	unknown
AAACCCCCGATCATCGCTCAAT	#N/A	unknown
AAACCCCCGTGCTGA	#VALUE!	other
AAACCCCCGTGCTGATC	#VALUE!	other
AAACCCCCGTGCTGATCA	#VALUE!	other
AAACCCCCGTGCTGATCAG	#VALUE!	other
AAACCCCCGTGCTGATCAGT	#VALUE!	other
AAACCCCCGTGCTGATCAGTA	#VALUE!	other
AAACCCCCGTGCTGATCAGTAG	#VALUE!	other
AAACCCCCGTGCTGATCAGTAGT	#VALUE!	other
AAACCCCCGTGCTGATCAGTAGTG	#VALUE!	other
AAACCCCGGACACTT	#N/A	unknown
AAACCCCTTCAGTTTCTGCCA	#N/A	unknown
AAACCCGACCCTGTATGATATC	#N/A	rRNA
AAACCCGAGGCTGTTTCTGAGCA	#N/A	small nucleolar RNA
AAACCCGAGGGCGCTACCTG	#N/A	unknown
AAACCCGAGGGCGCTACCTGA	#N/A	other
AAACCCGAGGGCGCTACCTGACC	#N/A	unknown
AAACCCGAGGGCGCTACCTGACCC	#N/A	unknown
AAACCCGAGGGCGCTACCTGACCCA	#N/A	unknown
AAACCCGAGGGCGCTACCTGACCCT	#N/A	unknown
AAACCCGAGGGCGCTACCTGACCCTA	#N/A	unknown
AAACCCGAGGGCGCTACCTGACCCTT	#N/A	unknown
AAACCCGAGGGCGCTACCTGACCCTTA	#N/A	unknown
AAACCCGAGGGCGCTACCTGACCCTTT	#N/A	unknown
AAACCCGCGGGAGCTACCTGACCCT	#N/A	unknown
AAACCCGCGGGCGCCACCTGACCCT	#N/A	unknown
AAACCCGCGGGCGCT	#N/A	other
AAACCCGCGGGCGCTA	#N/A	other
AAACCCGCGGGCGCTAC	#N/A	other
AAACCCGCGGGCGCTACATGACC	#N/A	unknown
AAACCCGCGGGCGCTACATGACCCT	#N/A	unknown
AAACCCGCGGGCGCTACC	#N/A	other
AAACCCGCGGGCGCTACCGGACCCT	#N/A	unknown
AAACCCGCGGGCGCTACCT	#N/A	other
AAACCCGCGGGCGCTACCTG	#N/A	other
AAACCCGCGGGCGCTACCTGA	#N/A	other
AAACCCGCGGGCGCTACCTGAA	#N/A	other
AAACCCGCGGGCGCTACCTGAAA	#N/A	unknown
AAACCCGCGGGCGCTACCTGAAAAA	#N/A	unknown
AAACCCGCGGGCGCTACCTGAAT	#N/A	unknown
AAACCCGCGGGCGCTACCTGAC	#N/A	other
AAACCCGCGGGCGCTACCTGACA	#N/A	other
AAACCCGCGGGCGCTACCTGACC	#N/A	other
AAACCCGCGGGCGCTACCTGACCA	#N/A	unknown
AAACCCGCGGGCGCTACCTGACCAA	#N/A	unknown
AAACCCGCGGGCGCTACCTGACCAT	#N/A	unknown
AAACCCGCGGGCGCTACCTGACCATT	#N/A	unknown
AAACCCGCGGGCGCTACCTGACCATTT	#N/A	unknown
AAACCCGCGGGCGCTACCTGACCC	#N/A	other
AAACCCGCGGGCGCTACCTGACCCA	#N/A	unknown
AAACCCGCGGGCGCTACCTGACCCAA	#N/A	unknown
AAACCCGCGGGCGCTACCTGACCCAAA	#N/A	unknown
AAACCCGCGGGCGCTACCTGACCCC	#N/A	unknown
AAACCCGCGGGCGCTACCTGACCCCTT	#N/A	unknown
AAACCCGCGGGCGCTACCTGACCCG	#N/A	unknown
AAACCCGCGGGCGCTACCTGACCCT	#N/A	other
AAACCCGCGGGCGCTACCTGACCCTA	#N/A	unknown
AAACCCGCGGGCGCTACCTGACCCTAA	#N/A	unknown
AAACCCGCGGGCGCTACCTGACCCTAG	#N/A	unknown
AAACCCGCGGGCGCTACCTGACCCTAT	#N/A	unknown
AAACCCGCGGGCGCTACCTGACCCTC	#N/A	unknown
AAACCCGCGGGCGCTACCTGACCCTG	#N/A	unknown
AAACCCGCGGGCGCTACCTGACCCTT	#N/A	other
AAACCCGCGGGCGCTACCTGACCCTTA	#N/A	unknown
AAACCCGCGGGCGCTACCTGACCCTTG	#N/A	unknown
AAACCCGCGGGCGCTACCTGACCCTTT	#N/A	other
AAACCCGCGGGCGCTACCTGACCT	#N/A	unknown
AAACCCGCGGGCGCTACCTGACG	#N/A	other
AAACCCGCGGGCGCTACCTGACT	#N/A	other
AAACCCGCGGGCGCTACCTGACTCTT	#N/A	unknown
AAACCCGCGGGCGCTACGTGACCCT	#N/A	unknown
AAACCCGCGGGCGCTG	#N/A	unknown
AAACCCGCGGGCGCTGA	#N/A	unknown
AAACCCGCGGGCGCTGAT	#N/A	unknown
AAACCCGCGGGCGCTGATT	#N/A	unknown
AAACCCGCGGGCGCTGATTG	#N/A	unknown
AAACCCGCGGGCGCTGATTGG	#N/A	unknown
AAACCCGCGGGCGCTGATTGGC	#N/A	unknown
AAACCCGCGGGCGCTGATTGGCA	#N/A	unknown
AAACCCGCGGGCGCTGATTGGCC	#N/A	unknown
AAACCCGCGGGCGCTGATTGGCCC	#N/A	unknown
AAACCCGCGGGCGCTGATTGGCCCT	#N/A	unknown
AAACCCGCGGGCGCTGATTGGCCCTA	#N/A	unknown
AAACCCGCGGGCGCTGATTGGCCCTT	#N/A	unknown
AAACCCGCGGGCGCTGATTGGCCCTTA	#N/A	unknown
AAACCCGCGGGCGCTGATTGGCCCTTT	#N/A	unknown
AAACCCGCGGGGGCTACCTGACCCT	#N/A	unknown
AAACCCGCGGGTGCTACCTG	#N/A	unknown
AAACCCGCGGGTGCTACCTGACCCT	#N/A	other
AAACCCGGACACATGATTCAGT	#N/A	unknown
AAACCCGGACACATTATTCAC	#N/A	unknown
AAACCCGGACACATTATTCAGT	#N/A	unknown
AAACCCGGACGCATGATTCC	#N/A	unknown
AAACCCGGACTGACCC	#N/A	unknown
AAACCCGGGGGCGCTACC	#N/A	unknown
AAACCCGGGGGCGCTACCTGACC	#N/A	unknown
AAACCCGGGGGCGCTACCTGACCC	#N/A	unknown
AAACCCGGGGGCGCTACCTGACCCT	#N/A	unknown
AAACCCGGGGGCGCTACCTGACCCTA	#N/A	unknown
AAACCCGGGGGCGCTACCTGACCCTT	#N/A	unknown
AAACCCGGGGGCGCTACCTGACCCTTA	#N/A	unknown
AAACCCGGGGGCGCTACCTGACCCTTT	#N/A	unknown
AAACCCGTAGATCCGAACTTG	miR_100	stress
AAACCCGTGGGCGCTACCTGACC	#N/A	unknown
AAACCCGTGGGCGCTACCTGACCC	#N/A	unknown
AAACCCGTGGGCGCTACCTGACCCA	#N/A	unknown
AAACCCGTGGGCGCTACCTGACCCT	#N/A	unknown
AAACCCGTGGGCGCTACCTGACCCTA	#N/A	unknown
AAACCCGTGGGCGCTACCTGACCCTT	#N/A	unknown
AAACCCGTGGGCGCTACCTGACCCTTA	#N/A	unknown
AAACCCGTGGGCGCTACCTGACCCTTT	#N/A	unknown
AAACCCTCGATCGTTGATTGT	miR_181	stress & hypoxia & preconditioning
AAACCCTCGGCCGTTGACTGT	miR_181	stress & hypoxia & preconditioning
AAACCCTCTGTACTC	#VALUE!	tRNA
AAACCCTGAAACGTCAGCTTGT	#N/A	unknown
AAACCCTGCCGGGAC	#N/A	unknown
AAACCCTGCCGGGACCC	#N/A	unknown
AAACCCTGCCGGGACT	#N/A	unknown
AAACCCTGCCGGGACTTCC	#N/A	unknown
AAACCCTGCGGCGCA	#N/A	rRNA
AAACCCTGCGGCGCAATG	#N/A	rRNA
AAACCCTGCGGCGCAATGAAG	#N/A	rRNA
AAACCCTGCGGCGCAATGAAGG	#N/A	rRNA
AAACCCTGCGGCGCAATGAAGGTGAGG	#N/A	rRNA
AAACCCTGGATGAGAACGACT	#N/A	unknown
AAACCCTGTCAACTGAACACCC	#N/A	unknown
AAACCCTGTCAACTGAACACCCAGC	#N/A	unknown
AAACCCTGTCAACTGAACATCCAGC	#N/A	unknown
AAACCCTTACAAACC	#N/A	unknown
AAACCCTTACCCCAAAAAGC	miR_129	preconditioning
AAACCCTTACCCCAAAAAGCA	miR_129	preconditioning
AAACCCTTACCCCAAAAAGCAT	miR_129	preconditioning
AAACCCTTATCCCAAAAAGA	miR_129	preconditioning
AAACCCTTATCCCAAAAAGAAT	miR_129	preconditioning
AAACCGAAGGACAATTCTGCA	#N/A	unknown
AAACCGAAGGACAATTCTGCAAATA	#N/A	unknown
AAACCGACATGGACT	#N/A	rRNA
AAACCGACATGGACTGAT	#N/A	unknown
AAACCGACATGGACTGATC	#N/A	unknown
AAACCGACATGGACTGATCC	#N/A	unknown
AAACCGACATGGACTGATCCG	#N/A	unknown
AAACCGACATGGACTGATCCGCA	#N/A	unknown
AAACCGACATGGACTGATCCGCAAA	#N/A	unknown
AAACCGACATGGACTGATCCGCAAAT	#N/A	unknown
AAACCGACATGGACTGATCCGCAAATA	#N/A	unknown
AAACCGACTGTTCTACA	#N/A	unknown
AAACCGACTGTTCTACAA	#N/A	unknown
AAACCGACTGTTCTACAAAACC	#N/A	unknown
AAACCGAGTGCGGACTTCTGTA	#N/A	unknown
AAACCGAGTGCGGACTTCTGTAAA	#N/A	unknown
AAACCGATACCATTACTGAGT	miR_451	miRNA
AAACCGATACCATTACTGAGTTT	miR_451	miRNA
AAACCGATCAGCCTGGC	#N/A	rRNA
AAACCGATCAGCCTGGCC	#N/A	rRNA
AAACCGATCAGCCTGGCCG	#N/A	rRNA
AAACCGATGCAAACTCCGAATACCAAT	#VALUE!	rRNA
AAACCGCCAGATCGACAGGATCA	#N/A	unknown
AAACCGCCGTCGCATCC	#N/A	unknown
AAACCGCGGGCGCTACCTGACCCT	#N/A	unknown
AAACCGCGGGCGCTACCTGACCCTTT	#N/A	unknown
AAACCGCGTCTACAATG	#N/A	unknown
AAACCGCTACCATTACTGAGT	miR_451	miRNA
AAACCGCTACCATTACTGAGTTT	miR_451	miRNA
AAACCGCTCGCATCAAG	#N/A	unknown
AAACCGCTCGCATCAAGAC	#N/A	unknown
AAACCGCTCGCATCAAGACT	#N/A	unknown
AAACCGCTCGCATCAAGACTTATC	#N/A	unknown
AAACCGGATCAGATGGAACCTTC	#N/A	unknown
AAACCGGCTTCGAGATCAGCTCTGCT	#N/A	unknown
AAACCGGGACTGTCT	#N/A	unknown
AAACCGGGAGCTCTGAAGCTGACA	#N/A	unknown
AAACCGGGAGCTCTGAAGCTGACAACA	#N/A	unknown
AAACCGGGCAGAAACACCA	#N/A	unknown
AAACCGGGCAGATGATTCAGA	#N/A	unknown
AAACCGGGCAGATGATTCAGAAA	#N/A	unknown
AAACCGGGCAGATGATTCAGAAC	#N/A	unknown
AAACCGGGCAGATGATTCAGAACT	#N/A	unknown
AAACCGGGCAGATGATTCAGAAT	#N/A	unknown
AAACCGGGCAGATGATTCAGAT	#N/A	unknown
AAACCGGGCGGAAAC	#N/A	unknown
AAACCGGGCGGAAACA	#N/A	unknown
AAACCGGGCGGAAACAACTTT	#N/A	unknown
AAACCGGGCGGAAACAACTTTT	#N/A	unknown
AAACCGGGCGGAAACAC	#N/A	unknown
AAACCGGGCGGAAACACAAAAA	#N/A	unknown
AAACCGGGCGGAAACACC	#N/A	unknown
AAACCGGGCGGAAACACCA	#N/A	unknown
AAACCGGGCGGAAACACCAA	#N/A	unknown
AAACCGGGCGGAAACACCAAAA	#N/A	unknown
AAACCGGGCGGAAACACCAT	#N/A	unknown
AAACCGGGCGGAAACACCATT	#N/A	unknown
AAACCGGTACCATTACTGAGT	miR_451	miRNA
AAACCGGTAGTGGGAGTC	#N/A	unknown
AAACCGGTAGTGGGAGTCC	#N/A	unknown
AAACCGGTAGTGGGAGTCCA	#N/A	unknown
AAACCGGTAGTGGGAGTCCT	#N/A	unknown
AAACCGGTAGTGGGAGTCGT	#N/A	unknown
AAACCGGTAGTGGGAGTCT	#N/A	unknown
AAACCGGTAGTGGGAGTCTAAA	#N/A	unknown
AAACCGGTAGTGGGAGTCTAT	#N/A	unknown
AAACCGGTAGTGGGAGTCTATA	#N/A	unknown
AAACCGGTAGTGGGAGTCTATT	#N/A	unknown
AAACCGGTAGTGGGAGTCTT	#N/A	unknown
AAACCGGTAGTGGGAGTCTTA	#N/A	unknown
AAACCGGTAGTGGGAGTCTTAT	#N/A	unknown
AAACCGGTAGTGGGAGTCTTT	#N/A	unknown
AAACCGGTAGTGGGAGTCTTTAT	#N/A	unknown
AAACCGGTAGTGGGAGTCTTTT	#N/A	unknown
AAACCGGTAGTGGGAGTTGT	#N/A	unknown
AAACCGGTCAGAGGCAAGAGAGC	#N/A	unknown
AAACCGGTCCAAAAACG	#N/A	rRNA
AAACCGGTCTGTGAGAAT	#N/A	unknown
AAACCGGTTTGTAGAATA	#N/A	unknown
AAACCGTAACCATTACTGA	miR_451	miRNA
AAACCGTAACCATTACTGAG	miR_451	miRNA
AAACCGTAACCATTACTGAGA	miR_451	miRNA
AAACCGTAACCATTACTGAGT	miR_451	miRNA
AAACCGTAACCATTACTGAGTT	miR_451	miRNA
AAACCGTAACCATTACTGAGTTA	miR_451	miRNA
AAACCGTAACCATTACTGAGTTT	miR_451	miRNA
AAACCGTAACCATTACTGAGTTTAGT	miR_451	miRNA
AAACCGTAGATCCGAACTGGTG	miR_100	stress
AAACCGTAGATCCGAACTT	miR_100	stress
AAACCGTAGATCCGAACTTG	miR_100	stress
AAACCGTAGATCCGAACTTGT	miR_100	stress
AAACCGTAGATCCGAACTTGTA	miR_100	stress
AAACCGTAGATCCGAACTTGTG	miR_100	stress
AAACCGTAGATCCGAACTTGTGA	miR_100	stress
AAACCGTAGATCCGAACTTGTGAA	miR_100	stress
AAACCGTAGATCCGAACTTGTGG	miR_100	stress
AAACCGTAGATCCGAACTTGTGT	miR_100	stress
AAACCGTAGATCCGATCTTG	miR_99	stress & preconditioning
AAACCGTAGATCCGATCTTGT	miR_99	stress & preconditioning
AAACCGTAGATCCGATCTTGTG	miR_99	stress & preconditioning
AAACCGTCACCATTACTGA	miR_451	miRNA
AAACCGTCACCATTACTGACTTT	miR_451	miRNA
AAACCGTCACCATTACTGAG	miR_451	miRNA
AAACCGTCACCATTACTGAGA	miR_451	miRNA
AAACCGTCACCATTACTGAGAA	#N/A	unknown
AAACCGTCACCATTACTGAGT	miR_451	miRNA
AAACCGTCACCATTACTGAGTT	miR_451	miRNA
AAACCGTCACCATTACTGAGTTA	miR_451	miRNA
AAACCGTCACCATTACTGAGTTT	miR_451	miRNA
AAACCGTCACCATTACTGAGTTTAGT	miR_451	miRNA
AAACCGTGACCATTACTGA	miR_451	miRNA
AAACCGTGACCATTACTGAA	#N/A	miRNA
AAACCGTGACCATTACTGACTTT	miR_451	miRNA
AAACCGTGACCATTACTGAG	miR_451	miRNA
AAACCGTGACCATTACTGAGA	miR_451	miRNA
AAACCGTGACCATTACTGAGT	miR_451	miRNA
AAACCGTGACCATTACTGAGTA	miR_451	miRNA
AAACCGTGACCATTACTGAGTT	miR_451	miRNA
AAACCGTGACCATTACTGAGTTA	miR_451	miRNA
AAACCGTGACCATTACTGAGTTAA	miR_451	miRNA
AAACCGTGACCATTACTGAGTTG	miR_451	miRNA
AAACCGTGACCATTACTGAGTTT	miR_451	miRNA
AAACCGTGACCATTACTGAGTTTAGT	miR_451	miRNA
AAACCGTGACCATTACTGAGTTTT	miR_451	miRNA
AAACCGTGGATCCGAACTTGT	miR_100	stress
AAACCGTGGATCCGAACTTGTG	miR_100	stress
AAACCGTTAACTCCTTCAC	#N/A	unknown
AAACCGTTAAGAGGTAAACGGGTGGG	#N/A	unknown
AAACCGTTAAGAGGTAAACGGGTGGGG	#N/A	unknown
AAACCGTTACAATTACTGA	miR_451	miRNA
AAACCGTTACAATTACTGAG	miR_451	miRNA
AAACCGTTACAATTACTGAGT	miR_451	miRNA
AAACCGTTACAATTACTGAGTT	miR_451	miRNA
AAACCGTTACAATTACTGAGTTA	miR_451	miRNA
AAACCGTTACAATTACTGAGTTT	miR_451	miRNA
AAACCGTTACCACTACTGAGT	miR_451	miRNA
AAACCGTTACCACTACTGAGTTT	miR_451	miRNA
AAACCGTTACCATCACTGAGT	miR_451	miRNA
AAACCGTTACCATGACTGAGTTT	miR_451	miRNA
AAACCGTTACCATTAC	miR_451	miRNA
AAACCGTTACCATTACAGAGTTT	miR_451	miRNA
AAACCGTTACCATTACCGAGT	miR_451	miRNA
AAACCGTTACCATTACCGAGTTT	miR_451	miRNA
AAACCGTTACCATTACT	miR_451	miRNA
AAACCGTTACCATTACTAAGT	miR_451	miRNA
AAACCGTTACCATTACTAAGTTT	miR_451	miRNA
AAACCGTTACCATTACTCAGTTT	miR_451	miRNA
AAACCGTTACCATTACTG	miR_451	miRNA
AAACCGTTACCATTACTGA	miR_451	miRNA
AAACCGTTACCATTACTGAA	miR_451	miRNA
AAACCGTTACCATTACTGAAA	miR_451	miRNA
AAACCGTTACCATTACTGAAAA	#N/A	miRNA
AAACCGTTACCATTACTGAAAT	miR_451	miRNA
AAACCGTTACCATTACTGAAG	miR_451	miRNA
AAACCGTTACCATTACTGAAT	miR_451	miRNA
AAACCGTTACCATTACTGAATTT	miR_451	miRNA
AAACCGTTACCATTACTGACT	miR_451	miRNA
AAACCGTTACCATTACTGACTT	miR_451	miRNA
AAACCGTTACCATTACTGACTTA	miR_451	miRNA
AAACCGTTACCATTACTGACTTG	miR_451	miRNA
AAACCGTTACCATTACTGACTTT	miR_451	miRNA
AAACCGTTACCATTACTGAG	miR_451	miRNA
AAACCGTTACCATTACTGAGA	miR_451	miRNA
AAACCGTTACCATTACTGAGAA	miR_451	miRNA
AAACCGTTACCATTACTGAGAAA	#N/A	unknown
AAACCGTTACCATTACTGAGAAAA	#N/A	unknown
AAACCGTTACCATTACTGAGAAG	#N/A	unknown
AAACCGTTACCATTACTGAGAT	miR_451	miRNA
AAACCGTTACCATTACTGAGG	miR_451	miRNA
AAACCGTTACCATTACTGAGT	miR_451	miRNA
AAACCGTTACCATTACTGAGTA	miR_451	miRNA
AAACCGTTACCATTACTGAGTAA	miR_451	miRNA
AAACCGTTACCATTACTGAGTAAA	miR_451	miRNA
AAACCGTTACCATTACTGAGTAT	miR_451	miRNA
AAACCGTTACCATTACTGAGTCT	miR_451	miRNA
AAACCGTTACCATTACTGAGTG	miR_451	miRNA
AAACCGTTACCATTACTGAGTT	miR_451	miRNA
AAACCGTTACCATTACTGAGTTA	miR_451	miRNA
AAACCGTTACCATTACTGAGTTAA	miR_451	miRNA
AAACCGTTACCATTACTGAGTTAG	miR_451	miRNA
AAACCGTTACCATTACTGAGTTAT	miR_451	miRNA
AAACCGTTACCATTACTGAGTTC	miR_451	miRNA
AAACCGTTACCATTACTGAGTTG	miR_451	miRNA
AAACCGTTACCATTACTGAGTTT	miR_451	miRNA
AAACCGTTACCATTACTGAGTTTA	miR_451	miRNA
AAACCGTTACCATTACTGAGTTTAA	miR_451	miRNA
AAACCGTTACCATTACTGAGTTTAG	miR_451	miRNA
AAACCGTTACCATTACTGAGTTTAGT	miR_451	miRNA
AAACCGTTACCATTACTGAGTTTAGTA	miR_451	miRNA
AAACCGTTACCATTACTGAGTTTAGTT	miR_451	miRNA
AAACCGTTACCATTACTGAGTTTG	miR_451	miRNA
AAACCGTTACCATTACTGAGTTTT	miR_451	miRNA
AAACCGTTACCATTACTGGGTTT	miR_451	miRNA
AAACCGTTACCATTACTGT	miR_451	miRNA
AAACCGTTACCATTACTGTGT	miR_451	miRNA
AAACCGTTACCATTACTTAGT	miR_451	miRNA
AAACCGTTACCATTACTTAGTTT	miR_451	miRNA
AAACCGTTACCATTACTTGT	#N/A	miRNA
AAACCGTTACCATTACTTGTT	#N/A	miRNA
AAACCGTTACCATTACTTGTTT	#N/A	miRNA
AAACCGTTACCATTATTGAGTTA	miR_451	miRNA
AAACCGTTACCATTGCTGAGT	miR_451	miRNA
AAACCGTTACCATTGCTGAGTTA	miR_451	miRNA
AAACCGTTACCATTGCTGAGTTT	miR_451	miRNA
AAACCGTTACCCTTACTGAGT	miR_451	miRNA
AAACCGTTACCCTTACTGAGTTT	miR_451	miRNA
AAACCGTTACCGTTACTGA	miR_451	miRNA
AAACCGTTACCGTTACTGAGT	miR_451	miRNA
AAACCGTTACCGTTACTGAGTT	miR_451	miRNA
AAACCGTTACCGTTACTGAGTTA	miR_451	miRNA
AAACCGTTACCGTTACTGAGTTT	miR_451	miRNA
AAACCGTTACGATTACTGAGTTT	miR_451	miRNA
AAACCGTTACTATTACTGAGT	miR_451	miRNA
AAACCGTTACTATTACTGAGTTA	miR_451	miRNA
AAACCGTTACTATTACTGAGTTT	miR_451	miRNA
AAACCGTTATCATTACTGAGT	miR_451	miRNA
AAACCGTTCCCATTACTGAGTTT	miR_451	miRNA
AAACCGTTGATCCGAACTTGTG	miR_100	stress
AAACCGTTGCATTGAGTCTTGTAGCCT	#N/A	unknown
AAACCGTTGCCATTACTGAGT	miR_451	miRNA
AAACCGTTGCCATTACTGAGTTT	miR_451	miRNA
AAACCTAACTGACAAGC	#N/A	unknown
AAACCTACCCTACTT	#N/A	unknown
AAACCTACCCTACTTAGCC	#N/A	unknown
AAACCTACCCTACTTAGCCT	#N/A	unknown
AAACCTACTTCTGATG	#N/A	unknown
AAACCTATTAGAGCCTCTGAC	#N/A	unknown
AAACCTCACCAGGCCCGGACACG	#N/A	rRNA
AAACCTCACCCGGCC	#N/A	unknown
AAACCTCACCCGGCCC	#N/A	unknown
AAACCTCACCCGGCCCG	#N/A	unknown
AAACCTCACCCGGCCCGG	#N/A	unknown
AAACCTCACCCGGCCCGGA	#N/A	unknown
AAACCTCACCCGGCCCGGAC	#N/A	unknown
AAACCTCACCCGGCCCGGACA	#N/A	unknown
AAACCTCACCCGGCCCGGACAC	#N/A	unknown
AAACCTCACCCGGCCCGGACACG	#N/A	unknown
AAACCTCACCCGGCCCGGACACGG	#N/A	unknown
AAACCTCACCCGGCCCGGACACGGA	#N/A	unknown
AAACCTCACCCGGCCCGGACACGGAA	#N/A	unknown
[truncated: 291,705+ more rows]

## Sheet: turtle catalog
X	annotation simplified	category
AAAAAAAAAAAAAAAAAAAAAAAAGGG	miR_394	miRNA
AAAAAAAAAACAAAAAAAAAAAA	miR_5645	miRNA
AAAAAAAAAACAAAAAAAAAAAAA	miR_5645	miRNA
AAAAAAAAAACAAAAAAAAAAAAAA	miR_5645	miRNA
AAAAAAAAAACAAAAAAAAAAAAAAA	miR_5645	miRNA
AAAAAAAAAACAAAAAAAAAAAAAAAA	miR_5645	miRNA
AAAAAAAAAGAAAAAAAAAAAAAA	miR_5645	miRNA
AAAAAAAAAGAAAAAAAAAAAAAAAAA	miR_5645	miRNA
AAAAAAAGAAAAAAAAAAAAAA	miR_5645	miRNA
AAAAAAAGAAAAAAAAAAAAAAA	miR_5645	miRNA
AAAAAAAGAAAAAAAAAAAAAAAA	miR_5645	miRNA
AAAAAAAGAAAAAAAAAAAAAAAAA	miR_5645	miRNA
AAAAAAAGAAAAAAAAAAAAAAAAAA	miR_5645	miRNA
AAAAAAAGAAAAAAAAAAAAAAAAAAA	miR_5645	miRNA
AAAAAAATAAAAAAAAAAAAAAA	miR_5645	miRNA
AAAAAAATAAAAAAAAAAAAAAAA	miR_5645	miRNA
AAAAAAATAAAAAAAAAAAAAAAAA	miR_5645	miRNA
AAAAAAATAAAAAAAAAAAAAAAAAA	miR_5645	miRNA
AAAAAAATAAAAAAAAAAAAAAAAAAA	miR_5645	miRNA
AAAAAAATTAGCTGAAC		unknown
AAAAAAATTAGCTGAACTCT		unknown
AAAAAACCTCACTTCTTCGGATG		unknown
AAAAAACTCTACCTAGCCAC		mito-protein-code
AAAAAACTCTACCTAGCCACA		mito-protein-code
AAAAAACTCTACCTAGCCACAATA		mito-protein-code
AAAAAAGAACATACT		mito-rRNA
AAAAAATGTTGGTTA		unknown
AAAAAATGTTGGTTAC		unknown
AAAAAATTAGAGTGTTCAAAG		unknown
AAAAAATTAGAGTGTTCAAAGC		unknown
AAAAAATTAGCTGAAC		unknown
AAAAAATTAGCTGAACTCT		unknown
AAAAAATTTGTCTTGGGC		unknown
AAAAACAAAAAAAAAAAAAAAAA	miR_5645	miRNA
AAAAACAAAAAAAAAAAAAAAAAA	miR_5645	miRNA
AAAAACAAAAAAAAAAAAAAAAAAA	miR_5645	miRNA
AAAAACAAAAAAAAAAAAAAAAAAAA	miR_5645	miRNA
AAAAACAAAAAAAAAAAAAAAAAAAAA	miR_5645	miRNA
AAAAACAACCAGAGGCCAGAATA		mito-non-code
AAAAACATGCTACAAACACCT		unknown
AAAAACCACTGAGCTATCCCT		unknown
AAAAACGCAGCCAGCTG		unknown
AAAAACTCTACCTAGCCAC		mito-protein-code
AAAAACTCTACCTAGCCACAATA		mito-protein-code
AAAAACTGAAGATCTA		unknown
AAAAACTGATTTAATGAGGCTGATC		unknown
AAAAACTGATTTAATGAGGCTGATCC		unknown
AAAAACTGATTTAATGAGGCTGATCCG		unknown
AAAAACTTCTCTTGCGC		mito-rRNA
AAAAAGAAAAAAAAAAAAAAAAAAAA	miR_5645	miRNA
AAAAAGAGACGAAGCCCG		unknown
AAAAAGATGAACTCAAAT		unknown
AAAAAGCAGAACATGTCCGGGA		unknown
AAAAAGCCCGGGCTGGAGAAATTAAAG		unknown
AAAAAGCCGAACATGTCCGGGAC		unknown
AAAAAGCCGGACATGTCA		unknown
AAAAAGCTCGTAGTTGG		unknown
AAAAAGCTCGTAGTTGGA		unknown
AAAAAGCTCGTAGTTGGATC		unknown
AAAAAGCTCGTAGTTGGATCT		unknown
AAAAAGCTCGTAGTTGGATCTT		unknown
AAAAAGCTCGTAGTTGGATCTTG		unknown
AAAAAGCTCGTAGTTGGATCTTGG		unknown
AAAAAGCTCGTAGTTGGATCTTGGG		unknown
AAAAAGCTCGTAGTTGGATCTTGGGA		unknown
AAAAAGCTCGTAGTTGGATCTTGGGAT		unknown
AAAAAGCTGAACACGTCCGGGA		unknown
AAAAAGCTGAACATGTCTGGGA		unknown
AAAAAGCTGAACATGTCTGGGAA		unknown
AAAAAGCTGAACGTGTCCGGGA		unknown
AAAAAGCTGAATATGTCCGGGA		unknown
AAAAAGCTGAATATGTCCGGGAA		unknown
AAAAAGGACACAACC		mito-rRNA
AAAAAGGAGTAAGATCTGAGGCC		unknown
AAAAAGGGGAGAACAAAAAAAA		unknown
AAAAAGTCGAACATGTCCGGGA		unknown
AAAAAGTCGAACATGTCCGGGAA		unknown
AAAAATAACAATACAGGAC		unknown
AAAAATAACAATACAGGACT		unknown
AAAAATAACAATACAGGACTC		unknown
AAAAATAACAATACAGGACTCT		unknown
AAAAATAACAATACAGGACTCTT		unknown
AAAAATAACAATACAGGACTCTTT		unknown
AAAAATAACAATACAGGACTCTTTC		unknown
AAAAATAACAATACAGGACTCTTTCG		unknown
AAAAATAACAATACAGGACTCTTTCGA		unknown
AAAAATAGGACTCGA		mito-tRNA
AAAAATAGGACTCGAAC		mito-tRNA
AAAAATAGGAGTTAA		mito-tRNA
AAAAATAGGAGTTAC		unknown
AAAAATAGGAGTTACA		unknown
AAAAATAGGAGTTCACA		unknown
AAAAATAGGAGTTCCCCA		unknown
AAAAATAGGAGTTGCA		unknown
AAAAATCTAGCCCGA		mito-rRNA
AAAAATGATGGTTACA		unknown
AAAAATGGTGGTTAC		unknown
AAAAATGGTGGTTACA		unknown
AAAAATGTTGACCCTGAGACA		unknown
AAAAATGTTGGTTAA		unknown
AAAAATGTTGGTTAAA		unknown
AAAAATGTTGGTTAAAA		mito-tRNA
AAAAATGTTGGTTAAAAA		unknown
AAAAATGTTGGTTAAAAAA		unknown
AAAAATGTTGGTTAAAAAAA		unknown
AAAAATGTTGGTTAC		unknown
AAAAATGTTGGTTACA		unknown
AAAAATGTTGGTTACAA		unknown
AAAAATGTTGGTTACAAA		unknown
AAAAATGTTGGTTACAC		unknown
AAAAATGTTGGTTACACC		unknown
AAAAATGTTGGTTACACCA		unknown
AAAAATGTTGGTTACC		unknown
AAAAATGTTGGTTCA		unknown
AAAAATGTTGGTTCC		unknown
AAAAATGTTGGTTCCA		unknown
AAAAATGTTGGTTGCA		unknown
AAAAATGTTGGTTTA		mito-tRNA
AAAAATGTTGGTTTAA		mito-tRNA
AAAAATGTTGGTTTAAAC		mito-tRNA
AAAAATGTTGGTTTC		unknown
AAAAATGTTGGTTTG		unknown
AAAAATTAGAGTGTT		unknown
AAAAATTAGAGTGTTC		unknown
AAAAATTAGAGTGTTCAAAG		unknown
AAAAATTAGAGTGTTCAAAGC		unknown
AAAAATTAGAGTGTTCAAAGCAGG		unknown
AAAAATTAGAGTGTTCAAAGCAGGCTG		unknown
AAAAATTAGCTGAAC		unknown
AAAAATTAGCTGAACTCT		unknown
AAAACAAAACCTCCGAAAAAAGAACA		mito-rRNA
AAAACAAACATTAGACTGT		mito-tRNA
AAAACAAACATTAGACTGTG		mito-tRNA
AAAACAAAGCATCGCG		unknown
AAAACAAAGCATCGCGAAG		unknown
AAAACAAAGCATCGCGAAGG		unknown
AAAACAAAGCATCGCGAAGGC		unknown
AAAACAAAGCATCGCGAAGGCC		unknown
AAAACAAAGCATCGCGAAGGCCC		unknown
AAAACAAAGCATCGCGAAGGCCCG		unknown
AAAACAAAGCATCGCGAAGGCCCGC		unknown
AAAACAAAGCATCGCGAAGGCCCGCG		unknown
AAAACAAAGCATCGCGAAGGCCCGCGG		unknown
AAAACAAGCCTTACCTTAC		mito-rRNA
AAAACAAGGGCCAAA		mito-other
AAAACAAGGGCCAAAA		unknown
AAAACAAGGGCCAAAAA		unknown
AAAACAAGGGCCAAAT		mito-other
AAAACAAGGGCCAAATT		mito-other
AAAACAAGGGCCAACA		unknown
AAAACACCATATAACTAAACTG		mito-rRNA
AAAACACCTAGCTTTAGCCACACCCC		mito-rRNA
AAAACAGATGAGGCA		mito-rRNA
AAAACAGATGAGGCAAG		mito-rRNA
AAAACAGATGAGGCAAGT		mito-rRNA
AAAACAGATGAGGCAAGTC		mito-rRNA
AAAACAGATGAGGCAAGTCG		mito-rRNA
AAAACAGATGAGGCAAGTCGTAAC		mito-rRNA
AAAACAGATGAGGCAAGTCGTAACAAG		mito-rRNA
AAAACAGATGAGGCC		unknown
AAAACAGCTGTAAAAAC		mito-protein-code
AAAACAGGAGTAATGGAGTGGT		unknown
AAAACAGGAGTAATGGAGTGGTA		unknown
AAAACATGCTACAAACACCT		unknown
AAAACATGGTTCTGTCAAGC	miR_218	stress
AAAACATGGTTCTGTCAAGCA	miR_218	stress
AAAACATGGTTCTGTCAAGCAC	miR_218	stress
AAAACATGGTTCTGTCAAGCACC	miR_218	stress
AAAACCAACCCGGGC		unknown
AAAACCAACCCGGGCT		unknown
AAAACCAACCCGGGCTC		unknown
AAAACCAACCCGGGCTCG		unknown
AAAACCAACCCGGGCTCGC		unknown
AAAACCAACCCGGGCTCGCC		unknown
AAAACCAACCCGGGCTCGCCC		unknown
AAAACCCTGCCAAACGGACA		mito-protein-code
AAAACCTATGTTGCTCTGGAGT		unknown
AAAACCTTGGAGACTGCA		unknown
AAAACGAGCTTTTTAACCCTGAGC		unknown
AAAACGAGCTTTTTAACCCTGAGCT		unknown
AAAACGAGCTTTTTAACCCTGAGCTA		unknown
AAAACGCAGCAGGGCCTG		unknown
AAAACGCAGCCAGCTG		unknown
AAAACGTAGGTCGCTCGGGA		unknown
AAAACGTAGGTCGCTCGGGAT		unknown
AAAACGTAGGTCGCTCGGGATG		unknown
AAAACGTATGTCGCTCGGGTG		unknown
AAAACGTATGTCGCTCGGGTGT		unknown
AAAACTCATACGGATCTGGCTTCTGAG		unknown
AAAACTCCATTGAAGTCAATG		unknown
AAAACTCCATTGAAGTCAATGT		unknown
AAAACTCCCGTGCCGATCAGT		unknown
AAAACTCTAAGGACTTGGC		mito-rRNA
AAAACTCTAAGGACTTGGCG		mito-rRNA
AAAACTCTAAGGACTTGGCGGTAC		mito-rRNA
AAAACTCTAAGGACTTGGCGGTACC		mito-rRNA
AAAACTGAGTGGCGCTGTGACC		unknown
AAAACTGATTCACTATTCTCC		unknown
AAAACTGATTTAATGAGGCTGATC		unknown
AAAACTTACGTCGCTCAGGG		unknown
AAAACTTACGTCGCTCAGGGAT		unknown
AAAACTTATCTTGCTCAGGGG		unknown
AAAACTTATGTCGCTCAGG		unknown
AAAACTTATGTCGCTCAGGG		unknown
AAAACTTATGTCGCTCAGGGA		unknown
AAAACTTATGTCGCTCAGGGAT		unknown
AAAACTTATGTCGCTCAGGGG		unknown
AAAACTTATGTCGCTCAGGGGT		unknown
AAAACTTATGTCGCTCAGGGGTA		unknown
AAAACTTATGTCGCTCAGGGT		unknown
AAAACTTATGTCGTCAGAGGT		unknown
AAAACTTATGTCGTCAGAGGTG		unknown
AAAACTTATGTTGCTCAGGG		unknown
AAAACTTCACTCTGAGGCTT		unknown
AAAACTTCTCTTGCGCGCTAG		mito-rRNA
AAAACTTGTGTCGCTCAGGGGT		unknown
AAAACTTTTGTCATTCGCGGAT		unknown
AAAACTTTTGTCGCTCAGGGGT		unknown
AAAACTTTTGTCGCTTAGGGG		unknown
AAAACTTTTGTCGCTTAGGGGT		unknown
AAAAGAAAAAAAAAAAAAAAAAAAAA	miR_5645	miRNA
AAAAGAAACTAACCAG		unknown
AAAAGAAACTAACCAGG		unknown
AAAAGAAACTAACCAGGAT		unknown
AAAAGAAACTAACCAGGATTC		unknown
AAAAGAAACTAACCAGGATTCC		unknown
AAAAGAAACTAACCAGGATTCCC		unknown
AAAAGAAACTAACCAGGATTCCCTC		unknown
AAAAGAAACTAACCAGGATTCCCTCA		unknown
AAAAGAAACTAACCAGGATTCCCTCAG		unknown
AAAAGAAAGCGTCAAAGC		mito-rRNA
AAAAGAAAGCGTCAAAGCTC		mito-rRNA
AAAAGAAAGCGTCAAAGCTCA		mito-rRNA
AAAAGAAAGCGTCAAAGCTCAC		mito-rRNA
AAAAGAAAGCGTCAAAGCTCACC		mito-rRNA
AAAAGAAAGCGTCAAAGCTCACCA		mito-rRNA
AAAAGAAAGCGTCAAAGCTCACCATTA		mito-rRNA
AAAAGAACTCAGCACCCAGCA		unknown
AAAAGAACTCAGCACCCAGCAG		unknown
AAAAGAACTCCAAAC		unknown
AAAAGAACTTTGAAG		unknown
AAAAGAACTTTGAAGA		unknown
AAAAGAACTTTGAAGAG		unknown
AAAAGAACTTTGAAGAGA		unknown
AAAAGAACTTTGAAGAGAG		unknown
AAAAGAACTTTGAAGAGAGA		unknown
AAAAGAACTTTGAAGAGAGAG		unknown
AAAAGAACTTTGAAGAGAGAGT		unknown
AAAAGAACTTTGAAGAGAGAGTT		unknown
AAAAGAACTTTGAAGAGAGAGTTC		unknown
AAAAGAACTTTGAAGAGAGAGTTCA		unknown
AAAAGAACTTTGAAGAGAGAGTTCAA		unknown
AAAAGAACTTTGAAGAGAGAGTTCAAG		unknown
AAAAGAAGGGAGGGG		unknown
AAAAGAATGCTACAGACACCT		unknown
AAAAGACTCTTGCAGCAGGGAA		unknown
AAAAGAGACGAAGCCCG		unknown
AAAAGAGCTGAAACACTAGATT		unknown
AAAAGATATTACCTCAACCACC		unknown
AAAAGATATTTAGGCTCCAACT		unknown
AAAAGATCCAATATATTTG		mito-rRNA
AAAAGATCTCAGCTT		mito-tRNA
AAAAGATCTCAGCTTT		mito-tRNA
AAAAGATCTCAGCTTTGG		mito-tRNA
AAAAGCACTTTGAAAAG		unknown
AAAAGCACTTTGAAGAG		unknown
AAAAGCACTTTGAAGAGAG		unknown
AAAAGCAGTTCTGGTCAGT		unknown
AAAAGCAGTTCTGGTCAGTTTC		unknown
AAAAGCATTCAGCTTACACCTG		mito-tRNA
AAAAGCCAAACATGTCCGGGAC		unknown
AAAAGCCAGACATGTCCGGGAC		unknown
AAAAGCCAGACATGTCCGGGGAT		unknown
AAAAGCCCAATATGAACGAGA		unknown
AAAAGCCGAACATGTCCGGGAC		unknown
AAAAGCCGAACATGTCCGGGACA		unknown
AAAAGCCGCAGAGGGAAACT		unknown
AAAAGCCGCAGAGGGAAACTG		unknown
AAAAGCCGCAGAGGGAAACTGC		unknown
AAAAGCCGCAGAGGGAAACTGCT		unknown
AAAAGCCGGACATGTCCAGGGAC		unknown
AAAAGCCTATCGAAC		mito-rRNA
AAAAGCCTCGTGACAACTCTTAGCGG		unknown
AAAAGCGGATTCATTGCTCACCCT		unknown
AAAAGCTATTACCTCACTCACC		unknown
AAAAGCTCGCTTGATC		unknown
AAAAGCTCGCTTGATCTTGATTTTCAG		unknown
AAAAGCTCGTAGTTGG		unknown
AAAAGCTCGTAGTTGGA		unknown
AAAAGCTCGTAGTTGGATCT		unknown
AAAAGCTCGTAGTTGGATCTTGGG		unknown
AAAAGCTCGTAGTTGGATCTTGGGA		unknown
AAAAGCTCGTAGTTGGATCTTGGGAT		unknown
AAAAGCTCGTAGTTGGATCTTGGGATC		unknown
AAAAGCTGAACACGTCCGGGA		unknown
AAAAGCTGCCTAGGAGATCTAG		unknown
AAAAGCTGCCTAGGAGATCTAGC		unknown
AAAAGGAACCGTCTGATG		unknown
AAAAGGAACCGTCTGATGGGA		unknown
AAAAGGAACTAGGCAAAC		mito-rRNA
AAAAGGAACTAGGCAAACT		mito-rRNA
AAAAGGAACTAGGCAAACTA		mito-rRNA
AAAAGGAACTAGGCAAACTAA		mito-rRNA
AAAAGGAACTAGGCAAACTAAG		mito-rRNA
AAAAGGAACTAGGCAAACTAAGC		mito-rRNA
AAAAGGAAGAGACTGTGGAGC		unknown
AAAAGGACACAACCTAAAATAGAGG		mito-rRNA
AAAAGGACACAACCTAAAATAGAGGA		mito-rRNA
AAAAGGACACAACCTAAAATAGAGGAC		mito-rRNA
AAAAGGACTGTACACT		unknown
AAAAGGACTGTACACTT		unknown
AAAAGGAGGCACTGTTCAAC		unknown
AAAAGGAGTTAAGAACACAACT		unknown
AAAAGGATAGCGCTAGCCA		mito-tRNA
AAAAGGATAGCGCTAGCCT		mito-tRNA
AAAAGGCCAAAAAAAAAAAAAAAAA		unknown
AAAAGGCCAAAAAAAAAAAAAAAAAAA		unknown
AAAAGGCCTAAAAAA		unknown
AAAAGGCCTAAAAAAA		unknown
AAAAGGCCTAAAACA		unknown
AAAAGGCCTAAACCCTTTATCCAGGGG		mito-tRNA
AAAAGGCCTAACAAAA		unknown
AAAAGGCCTAACAAAAA		unknown
AAAAGGCCTAACACA		unknown
AAAAGGCCTACACCA		unknown
AAAAGGCCTACCACA		unknown
AAAAGGCCTACCCACCA		unknown
AAAAGGCCTACCCCA		unknown
AAAAGGCCTAGAACA		unknown
AAAAGGCCTAGAACAC		unknown
AAAAGGCCTAGAACC		unknown
AAAAGGCCTAGGAAC		unknown
AAAAGGCCTAGGACA		unknown
AAAAGGGACGACTAC		unknown
AAAAGGGGACCATCAGCATACT		unknown
AAAAGGTATTTAGGCTCCTAGCT		unknown
AAAAGGTGTTGGTTG		unknown
AAAAGGTGTTGGTTGA		unknown
AAAAGGTGTTGGTTGAT		unknown
AAAAGGTGTTGGTTGATA		unknown
AAAAGGTGTTGGTTGATAT		unknown
AAAAGGTGTTGGTTGATATA		unknown
AAAAGGTGTTGGTTGATATAG		unknown
AAAAGGTGTTGGTTGATATAGA		unknown
AAAAGGTGTTGGTTGATATAGAC		unknown
AAAAGGTGTTGGTTGATATAGACA		unknown
AAAAGGTGTTGGTTGATATAGACAG		unknown
AAAAGGTGTTGGTTGATATAGACAGC		unknown
AAAAGGTGTTGGTTGATATAGACAGCA		unknown
AAAAGTAAATGGATC		unknown
AAAAGTATTTAGGCACGTAACTC		unknown
AAAAGTCGAACATGTCCGGGAA		unknown
AAAAGTCGTAACAAG		unknown
AAAAGTCGTAACAAGG		unknown
AAAAGTCGTAACAAGGT		unknown
AAAAGTCGTAACAAGGTT		unknown
AAAAGTCGTAACAAGGTTTC		unknown
AAAAGTCGTAACAAGGTTTCCG		unknown
AAAAGTCGTAACAAGGTTTCCGT		unknown
AAAAGTCGTAACAAGGTTTCCGTA		unknown
AAAAGTGCTTACAGTG	miR_106	stress & hypoxia
AAAAGTGCTTACAGTGCAGG	miR_106	stress & hypoxia
AAAAGTGCTTACAGTGCAGGT	miR_106	stress & hypoxia
AAAAGTGCTTACAGTGCAGGTA	miR_106	stress & hypoxia
AAAAGTGCTTACAGTGCAGGTAG	miR_106	stress & hypoxia
AAAAGTGCTTACAGTGCAGGTAGT	miR_106	stress & hypoxia
AAAAGTTACCACAGGG		unknown
AAAAGTTACCACAGGGAT		unknown
AAAAGTTTATACTGATC		unknown
AAAATAAAATGGATTTCTGAGCAG		unknown
AAAATAAAATGGATTTCTGAGCAGC		unknown
AAAATAACAATACAGGAC		unknown
AAAATAACAATACAGGACT		unknown
AAAATAACAATACAGGACTC		unknown
AAAATAACAATACAGGACTCT		unknown
AAAATAACAATACAGGACTCTT		unknown
AAAATAACAATACAGGACTCTTT		unknown
AAAATAACAATACAGGACTCTTTC		unknown
AAAATAACAATACAGGACTCTTTCG		unknown
AAAATAACAATACAGGACTCTTTCGA		unknown
AAAATAACAATACAGGACTCTTTCGAG		unknown
AAAATAATGTGTTCTCTGCCT		unknown
AAAATAGAGGACAAAAC		mito-rRNA
AAAATAGAGGACAAAACACC		mito-rRNA
AAAATAGAGGACAAAACACCAAA		mito-rRNA
AAAATAGAGGACAAAACACCAAAA		mito-rRNA
AAAATAGAGGACAAAACACCAAAAT		mito-rRNA
AAAATAGGAACTCTCAGCAC		unknown
AAAATAGGAACTCTCAGCACT		unknown
AAAATAGGAACTCTCAGCACTT		unknown
AAAATAGGAGTTACA		unknown
AAAATAGGAGTTACAC		unknown
AAAATATTTGAACAACTGAGA		unknown
AAAATCATACTACCAA		mito-rRNA
AAAATCCATTAAAGTCAATG		unknown
AAAATCCGGGGGAGA		unknown
AAAATCCGGGGGAGAT		unknown
AAAATCCGGGGGAGATG		unknown
AAAATCCGGGGGAGATGG		unknown
AAAATCCGGGGGAGATGGTG		unknown
AAAATCCGGGGGAGATGGTGTAA		unknown
AAAATCTAAGGTCTGATC		unknown
AAAATCTAAGGTCTGATCT		unknown
AAAATCTAGCCCGAC		mito-rRNA
AAAATCTGGATGCCTGGCGA		unknown
AAAATCTGGATGCCTGGCGACC		unknown
AAAATCTGGATGCCTGGCGACCC		unknown
AAAATCTGGATGCCTGGCGACCCT		unknown
AAAATCTGTAAAAGG		mito-rRNA
AAAATGGATGGCGCT	miR_6236	miRNA
AAAATGGATGGCGCTG	miR_6236	miRNA
AAAATGGATGGCGCTGG	miR_6236	miRNA
AAAATGGATGGCGCTGGA	miR_6236	miRNA
AAAATGGATGGCGCTGGAG	miR_6236	miRNA
AAAATGGATGGCGCTGGAGC	miR_6236	miRNA
AAAATGGATGGCGCTGGAGCG	miR_6236	miRNA
AAAATGGATGGCGCTGGAGCGTC	miR_6236	miRNA
AAAATGGATGGCGCTGGAGCGTCGGG	miR_6236	miRNA
AAAATGGATTTCTGAGCAGC		unknown
AAAATGTAGGTTAAAAAAAA		unknown
AAAATGTAGGTTACA		unknown
AAAATGTCGAACATGTCCGGGA		unknown
AAAATGTCGGTTACA		unknown
AAAATGTGGGTTACA		unknown
AAAATGTTGACCCTGAGACA		unknown
AAAATGTTGGTAAAAAAA		unknown
AAAATGTTGGTTAAA		unknown
AAAATGTTGGTTAAAA		unknown
AAAATGTTGGTTAAAAA	miR_8781	miRNA
AAAATGTTGGTTAAAAAA	miR_8781	miRNA
AAAATGTTGGTTAAAAAAA		unknown
AAAATGTTGGTTAAAAAAAA		unknown
AAAATGTTGGTTAAAAAAAAA		unknown
AAAATGTTGGTTAAAAAC		unknown
AAAATGTTGGTTAAAAC		mito-tRNA
AAAATGTTGGTTAAAC		unknown
AAAATGTTGGTTAAC		unknown
AAAATGTTGGTTACA		unknown
AAAATGTTGGTTACAA		unknown
AAAATGTTGGTTACAAA		unknown
AAAATGTTGGTTACAC		unknown
AAAATGTTGGTTACACC		unknown
AAAATGTTGGTTACACCA		unknown
AAAATGTTGGTTACC		unknown
AAAATGTTGGTTACCA		unknown
AAAATGTTGGTTACCC		unknown
AAAATGTTGGTTCCA		unknown
AAAATGTTGGTTGCA		unknown
AAAATGTTGGTTGCACA		unknown
AAAATGTTGGTTTAA		mito-tRNA
AAAATGTTGGTTTAAAC		mito-tRNA
AAAATTAAGGTGGAC		mito-rRNA
AAAATTAAGGTGGACA		unknown
AAAATTAAGGTGGACT		mito-rRNA
AAAATTACATAAGTGACTTAGT		unknown
AAAATTAGAGTGTTCAAAG		unknown
AAAATTAGAGTGTTCAAAGC		unknown
AAAATTAGAGTGTTCAAAGCA		unknown
AAAATTAGAGTGTTCAAAGCAG		unknown
AAAATTAGAGTGTTCAAAGCAGGCTG		unknown
AAAATTAGAGTGTTCAAAGCAGGCTGG		unknown
AAAATTAGCTGAACTCT		unknown
AAAATTATTGCACGGAATCAG		unknown
AAAATTATTGCACGGAATCAGA		unknown
AAAATTCTGGCTGTATTGAAGACA		unknown
AAAATTGACTAAACACTGATA		unknown
AAAATTGCACGGTATCCATCT	miR_363	stress
AAAATTGGCATAATGGAGTG		unknown
AAAATTGGCATAATGGAGTGA		unknown
AAAATTGGCATAATGGAGTGAA		unknown
AAAATTTATGTCGCTCAGGGT		unknown
AAAATTTGTCTTGGGC		unknown
AAACAAAATCATACTACCAAA		mito-rRNA
AAACAAAGCATCGCGAAG		unknown
AAACAAAGCATCGCGAAGG		unknown
AAACAAAGCATCGCGAAGGC		unknown
AAACAAAGCATCGCGAAGGCC		unknown
AAACAAAGCATCGCGAAGGCCC		unknown
AAACAAAGCATCGCGAAGGCCCG		unknown
AAACAAAGCATCGCGAAGGCCCGC		unknown
AAACAAATGTTAAGATGTGACG		unknown
AAACAACCAGAGGCC		mito-non-code
AAACAAGAACTTTGAA		unknown
AAACAAGAGCCAAATTG		mito-other
AAACAAGATCGATGACTTT		unknown
AAACAAGCCTTACCTTAC		mito-rRNA
AAACAAGCCTTACCTTACA		mito-rRNA
AAACAAGGGCCAAAA		unknown
AAACAAGGGCCAAAAA		unknown
AAACAAGGGCCAAAAAA		unknown
AAACAAGGGCCAAAAAAA		unknown
AAACAAGGGCCAAAAAAAA		unknown
AAACAAGGGCCAAAT		mito-other
AAACAAGGGCCAAATT		mito-other
AAACAAGGGCCAAATTA		mito-other
AAACAAGGGCCAACA		unknown
AAACACAAGAGTAGGCAG		unknown
AAACACATGTCAGGGATG		unknown
AAACACCATATAACTAAACTG		mito-rRNA
AAACACGGACCAAGGAGTCT		unknown
AAACACGGGCCAAAA		unknown
AAACACGGGCCAAATT		unknown
AAACACGGGCCAACA		unknown
AAACACTAGAACTACAACTAT		unknown
AAACACTGAGAGCTCCAGCCT		unknown
AAACACTGAGGATTACTG		unknown
AAACACTTAGGTATATGCTTG		unknown
AAACAGAGACAGGACAG		unknown
AAACAGAGCTCTTCACACAGC		unknown
AAACAGATGAGGCAAG		mito-rRNA
AAACAGATGAGGCAAGT		mito-rRNA
AAACAGATGAGGCAAGTCGTA		mito-rRNA
AAACAGATGAGGCAAGTCGTAAC		mito-rRNA
AAACAGCCCTGTAGCACGA		unknown
AAACAGCCCTGTAGCACGAGCC		unknown
AAACAGCCCTGTAGCACGAGCCC		unknown
AAACAGCTCCCTCTCCCAATTCCC		unknown
AAACAGGCATTGGAATAGGAAT		unknown
AAACAGGCATTGGAATAGGAATT		unknown
AAACAGTAAGAGTTTATGTGC	miR_2184	miRNA
AAACAGTAAGAGTTTATGTGCGG	miR_2184	miRNA
AAACAGTGGGCTCCTAGGA		unknown
AAACATCCCCGACTGG	miR_30	stress & hypoxia & preconditioning
AAACATCCCCGACTGGA	miR_30	stress & hypoxia & preconditioning
AAACATCCCCGACTGGAA	miR_30	stress & hypoxia & preconditioning
AAACATCCCCGACTGGAAG	miR_30	stress & hypoxia & preconditioning
AAACATCCCCGACTGGAAGC	miR_30	stress & hypoxia & preconditioning
AAACATCCCCGACTGGAAGCT	miR_30	stress & hypoxia & preconditioning
AAACATCCTACACTCAGCT	miR_30	stress & hypoxia & preconditioning
AAACATCCTACACTCTCA	miR_30	stress & hypoxia & preconditioning
AAACATCCTACACTCTCAG	miR_30	stress & hypoxia & preconditioning
AAACATCCTACACTCTCAGC	miR_30	stress & hypoxia & preconditioning
AAACATCCTACACTCTCAGCT	miR_30	stress & hypoxia & preconditioning
AAACATCCTCGACTGG	miR_30	stress & hypoxia & preconditioning
AAACATCCTCGACTGGA	miR_30	stress & hypoxia & preconditioning
AAACATCCTCGACTGGAA	miR_30	stress & hypoxia & preconditioning
AAACATCCTCGACTGGAAG	miR_30	stress & hypoxia & preconditioning
AAACATCCTCGACTGGAAGC	miR_30	stress & hypoxia & preconditioning
AAACATCCTCGACTGGAAGCT	miR_30	stress & hypoxia & preconditioning
AAACATCCTTGACTGGAAGC	miR_30	stress & hypoxia & preconditioning
AAACATCCTTGACTGGAAGCT	miR_30	stress & hypoxia & preconditioning
AAACATCCTTGACTGGAAGCTG	miR_30	stress & hypoxia & preconditioning
AAACATCCTTGACTGGAAGCTGT	miR_30	stress & hypoxia & preconditioning
AAACATGAAAATATTTGAACAAC		unknown
AAACATGAAAATATTTGAACAACTGA		unknown
AAACATGAAAATATTTGAACAACTGAG		unknown
AAACATGAGCTGGTAA		mito-rRNA
AAACATGAGCTGGTAAATC		mito-rRNA
AAACATGAGCTGGTAAATCTC		mito-rRNA
AAACATGATGACTGACCAAACTGACC		unknown
AAACATGCTACAAACACCT		unknown
AAACATGGTTCTGTCAAG	miR_218	stress
AAACATGGTTCTGTCAAGC	miR_218	stress
AAACATGGTTCTGTCAAGCA	miR_218	stress
AAACATGGTTCTGTCAAGCAC	miR_218	stress
AAACATGGTTCTGTCAAGCACC	miR_218	stress
AAACATTAGAACCACC		unknown
AAACATTAGACCACCA		unknown
AAACATTAGACTGCA		unknown
AAACATTAGACTGCAA		unknown
AAACATTAGACTGCCA		unknown
AAACATTAGACTGTA		unknown
AAACATTAGACTGTAA		unknown
AAACATTAGACTGTGGCTCTAA		mito-tRNA
AAACATTAGACTGTGGCTCTAAA		mito-tRNA
AAACCAAAGACTGAAGAC		mito-tRNA
AAACCAAAGACTGAAGACT		mito-tRNA
AAACCAAAGACTGAAGACTA		mito-tRNA
AAACCAAAGACTGAAGACTAT		mito-tRNA
AAACCAAAGACTGAAGACTATC		mito-tRNA
AAACCAAAGACTGAAGACTATCA		mito-tRNA
AAACCAAAGACTGAAGACTATCAA		mito-tRNA
AAACCAAAGACTGAAGACTATCAACCT		mito-tRNA
AAACCAAAGTCTTTG		unknown
AAACCAAAGTCTTTGGGTTCCGGGG		unknown
AAACCAAAGTCTTTGGGTTCCGGGGG		unknown
AAACCAACCCGGGCT		unknown
AAACCAACCCGGGCTC		unknown
AAACCAACCCGGGCTCG		unknown
AAACCAACCCGGGCTCGC		unknown
AAACCAACCCGGGCTCGCC		unknown
AAACCAACCCGGGCTCGCCC		unknown
AAACCAAGTGAGCTAC		mito-rRNA
AAACCAAGTGAGCTACTTAAAGGCA		mito-rRNA
AAACCAGAGGCCTTC		mito-tRNA
AAACCAGAGGCCTTCA		mito-tRNA
AAACCAGAGGCCTTCAA		mito-tRNA
AAACCATAAATAAACCATAAC		mito-rRNA
AAACCATGCAGGAGACATTG		unknown
AAACCCAGAGGCTGTTTCTGAGC		unknown
AAACCCAGAGGCTGTTTCTGAGCC		unknown
AAACCCAGAGGCTGTTTCTGAGCCA		unknown
AAACCCAGAGGCTGTTTCTGAGCCAG		unknown
AAACCCAGGGTTGTGAGCTCAAA		unknown
AAACCCGTAGATCCGAACTTG	miR_100	stress
AAACCCGTAGATCCGAACTTGT	miR_100	stress
AAACCCGTAGATCCGAACTTGTG	miR_100	stress
AAACCCTATTAATCTTTCTGTAG		unknown
AAACCCTGATTAACTGAACTG		unknown
AAACCCTGATTAACTGAACTGT		unknown
AAACCCTGTAACTTTCAGACACT		unknown
AAACCGAAGATCGCGGGTTCG		unknown
AAACCGAAGATCGCGGGTTCGA		unknown
AAACCGACCTGTTGGCAG		unknown
AAACCGGAATAGAACAATTGA		unknown
AAACCGGACCTTGGAATGCAGGAGAAT		unknown
AAACCGGGCGGAAAC		unknown
AAACCGGGCGGAAACA		unknown
AAACCGGTCCTGAGGTGCGCACA		mito-rRNA
AAACCGTAACGCAGGTGTCCTAAG		unknown
AAACCGTAACGCAGGTGTCCTAAGG		unknown
AAACCGTAACGCAGGTGTCCTAAGGC		unknown
AAACCGTTAAGAGGT		unknown
AAACCGTTAAGAGGTA		unknown
AAACCGTTAAGAGGTAA		unknown
AAACCGTTAAGAGGTAAA		unknown
AAACCGTTAAGAGGTAAAC		unknown
AAACCGTTAAGAGGTAAACG		unknown
AAACCGTTAAGAGGTAAACGGGTGG		unknown
AAACCGTTAAGAGGTAAACGGGTGGG		unknown
AAACCGTTAAGAGGTAAACGGGTGGGG		unknown
AAACCGTTACCATTA	miR_451	miRNA
AAACCGTTACCATTAC	miR_451	miRNA
AAACCGTTACCATTACT	miR_451	miRNA
AAACCGTTACCATTACTG	miR_451	miRNA
AAACCGTTACCATTACTGA	miR_451	miRNA
AAACCGTTACCATTACTGAC	miR_451	miRNA
AAACCGTTACCATTACTGACT	miR_451	miRNA
AAACCGTTACCATTACTGACTT	miR_451	miRNA
AAACCGTTACCATTACTGACTTT	miR_451	miRNA
AAACCGTTACCATTACTGACTTTA	miR_451	miRNA
AAACCGTTACCATTACTGACTTTAG	miR_451	miRNA
AAACCGTTACCATTACTGACTTTAGT	miR_451	miRNA
AAACCGTTACCATTACTGACTTTAGTA	miR_451	miRNA
AAACCTCACCCGGCCC		unknown
AAACCTCACCCGGCCCG		unknown
AAACCTCACCCGGCCCGG		unknown
AAACCTCACCCGGCCCGGA		unknown
AAACCTCACCCGGCCCGGAC		unknown
AAACCTCACCCGGCCCGGACA		unknown
AAACCTCACCCGGCCCGGACAC		unknown
AAACCTCACCCGGCCCGGACACG		unknown
AAACCTCACCCGGCCCGGACACGG		unknown
AAACCTCACCCGGCCCGGACACGGA		unknown
AAACCTCACCCGGCCCGGACACGGAA		unknown
AAACCTCACCCGGCCCGGACACGGAAA		unknown
AAACCTCCCGTGGAG		unknown
AAACCTCCCGTGGAGC		unknown
AAACCTCCCGTGGAGCAGAAGG		unknown
AAACCTCCCGTGGAGCAGAAGGGC		unknown
AAACCTCCCGTGGAGCAGAAGGGCA		unknown
AAACCTCCCGTGGAGCAGAAGGGCAAA		unknown
AAACCTCCGAAAAAAGAACAT		mito-rRNA
AAACCTGATCGTTCCCCTCCAT	miR_1843	miRNA
AAACCTGATCGTTCCCCTCCATA	miR_1843	miRNA
AAACCTGATCGTTCCCCTCCATACACT		unknown
AAACCTGGTATTTCTGTTGACACATGT		unknown
AAACCTGTAGCTGTC		unknown
AAACCTGTAGCTGTCT		unknown
AAACCTGTAGCTGTCTA		unknown
AAACCTGTAGCTGTCTAG		unknown
AAACCTGTAGCTGTCTAGC		unknown
AAACCTGTAGCTGTCTAGCGA		unknown
AAACCTGTAGCTGTCTAGCGAC		unknown
AAACCTTAACTTGATTGTCCCCCAG		unknown
AAACGAGAACTTTGA		unknown
AAACGAGAACTTTGAA		unknown
AAACGAGAACTTTGAAG		unknown
AAACGAGAACTTTGAAGG		unknown
AAACGAGAACTTTGAAGGC		unknown
AAACGAGAACTTTGAAGGCC		unknown
AAACGAGAACTTTGAAGGCCG		unknown
AAACGAGAACTTTGAAGGCCGA		unknown
AAACGAGAACTTTGAAGGCCGAA		unknown
AAACGAGAACTTTGAAGGCCGAAG		unknown
AAACGAGAACTTTGAAGGCCGAAGT		unknown
AAACGAGAACTTTGAAGGCCGAAGTG		unknown
AAACGAGAACTTTGAAGGCCGAAGTGG		unknown
AAACGAGCACTTTGAA		unknown
AAACGAGCTTTTTAACCCTGAGC		unknown
AAACGAGCTTTTTAACCCTGAGCT		unknown
AAACGAGCTTTTTAACCCTGAGCTA		unknown
AAACGAGGACTTTGAA		unknown
AAACGATCTCAACCT		unknown
AAACGATCTCAACCTA		unknown
AAACGATCTCAACCTAT		unknown
AAACGATCTCAACCTATT		unknown
AAACGATCTCAACCTATTC		unknown
AAACGATCTCAACCTATTCT		unknown
AAACGATCTCAACCTATTCTC		unknown
AAACGATCTCAACCTATTCTCA		unknown
AAACGATCTCAACCTATTCTCAA		unknown
AAACGATCTCAACCTATTCTCAAA		unknown
AAACGATCTCAACCTATTCTCAAAC		unknown
AAACGATCTCAACCTATTCTCAAACT		unknown
AAACGATCTCAACCTATTCTCAAACTT		unknown
AAACGATGCCGACTA		unknown
AAACGATGCCGACTAG		unknown
AAACGATGCCGACTAGC		unknown
AAACGATGCCGACTAGCG		unknown
AAACGATGCCGACTAGCGA		unknown
AAACGATGCCGACTAGCGAT		unknown
AAACGATGCCGACTAGCGATC		unknown
AAACGATGCCGACTAGCGATCC		unknown
AAACGATGCCGACTAGCGATCCGG		unknown
AAACGATGCCGACTAGCGATCCGGC		unknown
AAACGCAGCCAGCTG		unknown
AAACGCAGCCCGCTG		unknown
AAACGCCCTAACAATCTAATAAGACTG		mito-rRNA
AAACGCTTAAAACTCTAAG		mito-rRNA
AAACGCTTAAAACTCTAAGG		mito-rRNA
AAACGCTTAAAACTCTAAGGA		mito-rRNA
AAACGCTTAAAACTCTAAGGACT		mito-rRNA
AAACGCTTAAAACTCTAAGGACTTGGC		mito-rRNA
AAACGCTTTCTGATG	miR_3607	miRNA
AAACGGAAACCACAGC		mito-rRNA
AAACGGAGCAGGTCAAAACT		unknown
AAACGGAGCAGGTCAAAACTC		unknown
AAACGGAGCCCCTGGCCAAC		unknown
AAACGGAGCCCCTGGCCAACT		unknown
AAACGGATTTTTGGAACAGG		unknown
AAACGGATTTTTGGAACAGGG		unknown
AAACGGATTTTTGGAACAGGGA		unknown
AAACGGATTTTTGGAACAGGGAG		unknown
AAACGGATTTTTGGAACAGGGAGA		unknown
AAACGGCGGGAGTAAC		unknown
AAACGGCGGGAGTAACTA		unknown
AAACGGCGGGAGTAACTATGA		unknown
AAACGGCGGGAGTAACTATGAC		unknown
AAACGGCGGGAGTAACTATGACT		unknown
AAACGGCGGGAGTAACTATGACTC		unknown
AAACGGCGGGAGTAACTATGACTCT		unknown
AAACGGCGGGAGTAACTATGACTCTC		unknown
AAACGGCGGGAGTAACTATGACTCTCT		unknown
AAACGGCTACCACAT		unknown
AAACGGCTACCACATCC		unknown
AAACGGCTACCACATCCA		unknown
AAACGGCTACCACATCCAA		unknown
AAACGGCTACCACATCCAAG		unknown
AAACGGCTACCACATCCAAGG		unknown
AAACGGCTACCACATCCAAGGAA		unknown
AAACGGCTACCACATCCAAGGAAG		unknown
AAACGGCTACCACATCCAAGGAAGG		unknown
AAACGGCTACCACATCCAAGGAAGGC		unknown
AAACGGCTACCACATCCAAGGAAGGCA		unknown
AAACGGGTGGGGTCCG		unknown
AAACGGGTGGGGTCCGCGCA		unknown
AAACGGGTGGGGTCCGCGCAG		unknown
AAACGGGTGGGGTCCGCGCAGTC		unknown
AAACGGGTGGGGTCCGCGCAGTCTG		unknown
AAACGTAACGATACGGC		unknown
AAACGTAACGATACGGCAGC		unknown
AAACGTAACGATACGGCAGCGCC		unknown
AAACGTAAGGGAATCCAGGATTGT		unknown
AAACGTAGGTCGCTCGGGAT		unknown
AAACGTATGTCACTCAGGAG		unknown
AAACGTATGTCACTCAGGAGT		unknown
AAACGTATGTCACTCAGGAGTG		unknown
AAACGTATGTCACTCAGGAGTGT		unknown
AAACGTATGTCTCTCAGCGGTGT		unknown
AAACGTCAGAACCAGAGCAGCG		unknown
AAACGTGATGAAATGTTCTCTGAGC		unknown
AAACTAAAAGGATCAAAATTTT		unknown
AAACTAAAAGGATCAAAATTTTCTTT		unknown
AAACTAAAGGGATCAAAATTTT		unknown
AAACTAACAGACAACCGGC		mito-rRNA
AAACTAACCAGGATTCCC		unknown
AAACTAACCAGGATTCCCTC		unknown
AAACTAACCAGGATTCCCTCA		unknown
AAACTAACCAGGATTCCCTCAG		unknown
AAACTAACCAGGATTCCCTCAGTA		unknown
AAACTAACCAGGATTCCCTCAGTAA		unknown
AAACTAACCAGGATTCCCTCAGTAAC		unknown
AAACTAACCAGGATTCCCTCAGTAACG		unknown
AAACTAAGCGAACCC		mito-rRNA
AAACTAAGCGAACCCGACTGTTTACC		mito-rRNA
AAACTACAGAATTTGATCCTAAG		unknown
AAACTAGAACTTTGAA		unknown
AAACTCAGCTACTGTTCTGGCT		unknown
AAACTCATACGGATCTGGCTTCTGAGA		unknown
AAACTCATGAGCCAGGCCCCA		unknown
AAACTCCATCTAAGG		unknown
AAACTCCATCTAAGGC		unknown
AAACTCCATCTAAGGCT		unknown
AAACTCCATCTAAGGCTA		unknown
AAACTCCATCTAAGGCTAA		unknown
AAACTCCATCTAAGGCTAAA		unknown
AAACTCCATCTAAGGCTAAATACC		unknown
AAACTCCATCTAAGGCTAAATACCGGC		unknown
AAACTCCCGTGCCGATCAG		unknown
AAACTCCCGTGCCGATCAGT		unknown
AAACTCCGTCGTGCT		unknown
AAACTCGACTGCATA		unknown
AAACTCGACTGCATAA		unknown
AAACTCGACTGCATAAT		unknown
AAACTCGACTGCATAATTTG		unknown
AAACTCGACTGCATAATTTGT		unknown
AAACTCGACTGCATAATTTGTG		unknown
AAACTCGACTGCATAATTTGTGG		unknown
AAACTCGACTGCATAATTTGTGGT		unknown
AAACTCGATCTCAGTGCCCTGT		unknown
AAACTCTAAGGACTTGGC		mito-rRNA
AAACTCTAAGGACTTGGCG		mito-rRNA
AAACTCTAAGGACTTGGCGG		mito-rRNA
AAACTCTAAGGACTTGGCGGTAC		mito-rRNA
AAACTCTAAGGACTTGGCGGTACC		mito-rRNA
AAACTCTAAGGACTTGGCGGTACCTC		mito-rRNA
AAACTCTCTGTGCTTGGAAGTC		unknown
AAACTCTGATCCAAGGCCCAGT		unknown
AAACTCTGGTGGAGG		unknown
AAACTCTGGTGGAGGTC		unknown
AAACTCTGGTGGAGGTCCG		unknown
AAACTCTGGTGGAGGTCCGT		unknown
AAACTCTGGTGGAGGTCCGTA		unknown
AAACTCTGGTGGAGGTCCGTAGC		unknown
AAACTCTGGTGGAGGTCCGTAGCGGTC		unknown
AAACTGAAGGCAAAATT		unknown
AAACTGACATGACGAC		unknown
AAACTGATAAGATCTGATTG		unknown
AAACTGATAAGATCTGATTGCT		unknown
AAACTGATAAGATCTGATTGCTT		unknown
AAACTGATTCCAGGACTGCTGC		unknown
AAACTGATTCCAGGACTGCTGCA		unknown
AAACTGATTTAATGAGGCTGATC		unknown
AAACTGCCCTCAGTTCCTTCTC		unknown
AAACTGCGAATGGCT		unknown
AAACTGCGAATGGCTC		unknown
AAACTGCGAATGGCTCATTAA		unknown
AAACTGCGAATGGCTCATTAAA		unknown
AAACTGCGAATGGCTCATTAAATC		unknown
AAACTGCGAATGGCTCATTAAATCA		unknown
AAACTGCGAATGGCTCATTAAATCAG		unknown
AAACTGCTAGATCAACTCAAG		unknown
AAACTGCTAGATCAACTCAAGT		unknown
AAACTGCTGTGTGCTGAACACTT		unknown
AAACTGGCCCTAGGGC		unknown
AAACTGGGAACAGAGAGCC		mito-rRNA
AAACTGGGAACAGAGAGCCC		mito-rRNA
AAACTGGGATTAGATACC		mito-rRNA
AAACTGTAAACCCTGGATGTGAT		unknown
AAACTGTAAACCCTGGCTATGA		unknown
AAACTGTACTGGCAAAAGGACT		unknown
AAACTTAAAGGAATTG		unknown
AAACTTAAAGGAATTGAC		unknown
AAACTTAAAGGAATTGACGGA		unknown
AAACTTAAAGGAATTGACGGAAG		unknown
AAACTTAAAGGAATTGACGGAAGG		unknown
AAACTTAAAGGAATTGACGGAAGGGC		unknown
AAACTTAAAGGAATTGACGGAAGGGCA		unknown
AAACTTAAGTCGCTCAGG		unknown
AAACTTAAGTCGCTCAGGG		unknown
AAACTTAAGTCGCTCAGGGG		unknown
AAACTTAAGTCGCTCAGGGGT		unknown
AAACTTACTTCTGTGCTG		unknown
AAACTTACTTCTGTGCTGC		unknown
AAACTTACTTCTGTGCTGCT		unknown
AAACTTACTTCTGTGCTGCTG		unknown
AAACTTATATCAATCAGGCAGT		unknown
AAACTTATGTCGCTCAGGGG		unknown
AAACTTATGTCGCTCAGGGGT		unknown
AAACTTATGTCGCTCAGGGGTA		unknown
AAACTTATGTCGGGCAGGGAGGT		unknown
AAACTTATGTTGCTCGGGGT		unknown
AAACTTATGTTGCTCGGGGTT		unknown
AAACTTATGTTGCTCTGGGG		unknown
AAACTTATGTTGCTCTGGGGT		unknown
AAACTTATGTTGCTCTGGGGTG		unknown
AAACTTATGTTGCTCTGGGGTGT		unknown
AAACTTCAGAAACTGTTTCTCT		unknown
AAACTTCAGTGTCTTCTTCTAG		unknown
AAACTTCCATCGCTCAGGGCAT		unknown
AAACTTCTCTTGCGCGCTAG		mito-rRNA
AAACTTGTATGTCTCTGGCAACT		unknown
AAACTTTTGTCGGTCAGGGA		unknown
AAACTTTTGTCGGTCAGGGG		unknown
AAACTTTTGTCGGTCAGGGGA		unknown
AAACTTTTGTCGGTCAGGGGT		unknown
AAACTTTTGTCGGTCAGGGGTAT		unknown
AAACTTTTGTCGGTCAGGGGTG		unknown
AAACTTTTGTCGGTCAGGGGTGT		unknown
AAAGAAAAAAAAAAAAAAAAAAAAA	miR_5645	miRNA
AAAGAAAAAAAAAAAAAAAAAAAAAA	miR_5645	miRNA
AAAGAAAAAAAAAAAAAAAAAAAAAAA	miR_5645	miRNA
AAAGAAAAACGCAGCCAGCTG		unknown
AAAGAAAATGGAGTTCTGAGCAGC		unknown
AAAGAAACCTGAAACACA		mito-protein-code
AAAGAAACTAACCAG		unknown
AAAGAAACTAACCAGG		unknown
AAAGAAACTAACCAGGA		unknown
AAAGAAACTAACCAGGAT		unknown
AAAGAAACTAACCAGGATTC		unknown
AAAGAAACTAACCAGGATTCC		unknown
AAAGAAACTAACCAGGATTCCC		unknown
AAAGAAACTAACCAGGATTCCCTC		unknown
AAAGAAACTAACCAGGATTCCCTCA		unknown
AAAGAAACTAACCAGGATTCCCTCAG		unknown
AAAGAAACTAACCAGGATTCCCTCAGT		unknown
AAAGAAAGCGTCAAAGC		mito-rRNA
AAAGAAAGCGTCAAAGCTC		mito-rRNA
AAAGAAAGCGTCAAAGCTCA		mito-rRNA
AAAGAACTATGAAAA		unknown
AAAGAACTATGAAAAA		unknown
AAAGAACTATGAAAAAA		unknown
AAAGAACTATGAAAT		mito-rRNA
AAAGAACTATGAAATA		mito-rRNA
AAAGAACTATGAAATAG		mito-rRNA
AAAGAACTATGAAATAGT		mito-rRNA
AAAGAACTCAGCACCCAGCAG		unknown
AAAGAACTCAGCACCCAGCAGC		unknown
AAAGAACTCCAAACA		unknown
AAAGAACTCGTAGGGAG		mito-protein-code
AAAGAACTCGTAGGGAGGG		mito-protein-code
AAAGAACTGGATCCAGACTGCC		unknown
AAAGAACTGTCAGAAAGGAAC		unknown
AAAGAACTGTCAGAAAGGAACT		unknown
AAAGAACTTTGAAGA		unknown
AAAGAACTTTGAAGAG		unknown
AAAGAACTTTGAAGAGA		unknown
AAAGAACTTTGAAGAGAG		unknown
AAAGAACTTTGAAGAGAGA		unknown
AAAGAACTTTGAAGAGAGAG		unknown
AAAGAACTTTGAAGAGAGAGT		unknown
AAAGAACTTTGAAGAGAGAGTT		unknown
AAAGAACTTTGAAGAGAGAGTTC		unknown
AAAGAACTTTGAAGAGAGAGTTCA		unknown
AAAGAACTTTGAAGAGAGAGTTCAA		unknown
AAAGAACTTTGAAGAGAGAGTTCAAG		unknown
AAAGAACTTTGAAGAGAGAGTTCAAGA		unknown
AAAGAAGACCCTGTT		unknown
AAAGAAGACCCTGTTG		unknown
AAAGAAGACCCTGTTGA		unknown
AAAGAAGACCCTGTTGAG		unknown
AAAGAAGACCCTGTTGAGC		unknown
AAAGAAGACCCTGTTGAGCT		unknown
AAAGAAGACCCTGTTGAGCTT		unknown
AAAGAAGACCCTGTTGAGCTTG		unknown
AAAGAAGACCCTGTTGAGCTTGA		unknown
AAAGAAGACCCTGTTGAGCTTGAC		unknown
AAAGAAGACCCTGTTGAGCTTGACT		unknown
AAAGAAGACCCTGTTGAGCTTGACTC		unknown
AAAGAAGACCCTGTTGAGCTTGACTCT		unknown
AAAGAAGGAGTGAGAGG		unknown
AAAGAATGATCAGGGCTACT		unknown
AAAGAATGCTACAGACACC		unknown
AAAGAATGCTACAGACACCT		unknown
AAAGACAGTACCGCAAGGGAAAG		mito-rRNA
AAAGACCTCACTTCTTCGGATG		unknown
AAAGACCTGCCAAATCGACTGC		unknown
AAAGACCTTTGAAGAG		unknown
AAAGACGACCCTGTTGAGC		unknown
AAAGACTAATCGAAC		unknown
AAAGACTAATCGAACC		unknown
AAAGACTAATCGAACCA		unknown
AAAGACTAATCGAACCATC		unknown
AAAGACTAATCGAACCATCT		unknown
AAAGACTAATCGAACCATCTA		unknown
AAAGACTAATCGAACCATCTAG		unknown
AAAGACTAATCGAACCATCTAGT		unknown
AAAGACTAATCGAACCATCTAGTA		unknown
AAAGACTAATCGAACCATCTAGTAG		unknown
AAAGACTAATCGAACCATCTAGTAGC		unknown
AAAGACTAATCGAACCATCTAGTAGCT		unknown
AAAGACTATTTTGACC		unknown
AAAGACTGAAGACTA		mito-tRNA
AAAGACTGAAGACTAAA		unknown
AAAGACTGAAGACTACA		unknown
AAAGACTGAAGACTAT		mito-tRNA
AAAGACTGAAGACTATA		mito-tRNA
AAAGACTGAAGACTATC		mito-tRNA
AAAGACTGAAGACTATCA		mito-tRNA
AAAGACTGAAGACTATCAAC		mito-tRNA
AAAGACTGAAGACTATCAACC		mito-tRNA
AAAGACTGAAGACTATCAACCT		mito-tRNA
AAAGACTGAAGACTATCAACCTT		mito-tRNA
AAAGACTGAAGACTATCAACCTTC		mito-tRNA
AAAGACTGAAGACTATCAACCTTCC		mito-tRNA
AAAGACTGAAGACTATCAACCTTCCT		mito-tRNA
AAAGACTGAAGACTATCAACCTTCCTA		mito-tRNA
AAAGAGAAATTGACAGGAGCCT		unknown
AAAGAGAACTAAAGTCTAAACCCCCGA		mito-rRNA
AAAGAGAACTGGATGCACACA		unknown
AAAGAGAACTTTGAAGG		unknown
AAAGAGAAGGACTAAAA		unknown
AAAGAGAAGGACTTA		unknown
AAAGAGAAGGACTTAA		unknown
AAAGAGAAGGACTTAAA		mito-tRNA
AAAGAGAAGGCCTTAAAA		unknown
AAAGAGACAAGATTTCGAGCCA		unknown
AAAGAGACGTATGAACTTTATTAGTA		mito-non-code
AAAGAGAGCTCCTGACCAACT		unknown
AAAGAGATGCAATTGGGTC		unknown
AAAGAGCTTACAGCGGCACAG		unknown
AAAGAGGAAGGGAGGGATTGA		unknown
AAAGAGTGGAAGGAC		mito-rRNA
AAAGATAATTAGGGGCCTAAT		unknown
AAAGATACCGAGTTCAGGATG		unknown
AAAGATCCAATATATTTG		mito-rRNA
AAAGATCCCTAGGCAGTGTCT		unknown
AAAGATCTCAGCTTT		mito-tRNA
AAAGATCTCAGCTTTG		mito-tRNA
AAAGATCTCAGCTTTGG		mito-tRNA
AAAGATCTCTGAATGCATC		unknown
AAAGATCTTTGAATCACAGCT		unknown
AAAGATGCAGGTAGGTGCCT		unknown
AAAGATGGGCTGGATTGCC		unknown
AAAGATGGTGAACTATGCC		unknown
AAAGATGGTGAACTATGCCT		unknown
AAAGATGGTGAACTATGCCTGGGC		unknown
AAAGATGGTGAACTATGCCTGGGCA		unknown
AAAGATGGTGAACTATGCCTGGGCAG		unknown
AAAGATGGTGAACTATGCCTGGGCAGG		unknown
AAAGATGTGTCTGTATCCACT		unknown
AAAGATTAAGCCATG		unknown
AAAGATTAAGCCATGCATG		unknown
AAAGATTAAGCCATGCATGT		unknown
AAAGATTAGGTCCTA		unknown
AAAGATTATGAGATCTGAGGGC	miR_1357	miRNA
AAAGATTATGAGATCTGAGGGCC	miR_1357	miRNA
AAAGATTATGAGATCTGAGGGCCA	miR_1357	miRNA
AAAGATTCGGTCCTA		unknown
AAAGATTGGGTCCTA		unknown
AAAGATTTGGACACA		unknown
AAAGATTTGGACACCA		unknown
AAAGATTTGGTACCA		unknown
AAAGATTTGGTCACA		unknown
AAAGATTTGGTCCAC		unknown
AAAGATTTGGTCCACA		unknown
AAAGATTTGGTCCTA		mito-rRNA
AAAGATTTGGTCCTAA		mito-rRNA
AAAGATTTGGTCCTAAC		mito-rRNA
AAAGATTTGGTCCTAACC		mito-rRNA
AAAGATTTGGTCCTAACCT		mito-rRNA
AAAGATTTGGTCCTAACCTT		mito-rRNA
AAAGATTTGGTCCTAACCTTA		mito-rRNA
AAAGATTTGGTCCTAACCTTAC		mito-rRNA
AAAGATTTGGTCCTAACCTTACT		mito-rRNA
AAAGATTTGGTCCTAACCTTACTG		mito-rRNA
AAAGATTTGGTCCTAACCTTACTGT		mito-rRNA
AAAGATTTGGTCCTAACCTTACTGTT		mito-rRNA
AAAGATTTGGTCCTAACCTTACTGTTA		mito-rRNA
AAAGATTTGGTCCTG		unknown
AAAGCAATGCATCATGGGAC		unknown
AAAGCACAAAACACCA		unknown
AAAGCACAGCACTGA		unknown
AAAGCACCGCACTGA		unknown
AAAGCACGGCACTGA		mito-tRNA
AAAGCACGGCACTGAA		mito-tRNA
AAAGCACGGCACTGC		unknown
AAAGCACTGCACTGA		unknown
AAAGCACTTGCAACCCCTCCCC		unknown
AAAGCACTTGCAACCCCTCCCCA		unknown
AAAGCAGACACCACACCGTAAA		unknown
AAAGCAGCCACCATC		mito-rRNA
AAAGCAGCCACCATCAA		mito-rRNA
AAAGCAGCCACCATCAAA		mito-rRNA
AAAGCAGCCACTGCTCTCTGGCT		unknown
AAAGCAGCGTGGACTGAGAA		unknown
AAAGCAGGCTGGTCG		unknown
AAAGCAGGCTGGTCGC		unknown
AAAGCAGGCTGGTCGCC		unknown
AAAGCAGGCTGGTCGCCGG		unknown
AAAGCAGGCTGGTCGCCGGA		unknown
AAAGCAGGCTGGTCGCCGGAA		unknown
AAAGCAGGCTGGTCGCCGGAATA		unknown
AAAGCAGGCTGGTCGCCGGAATAC		unknown
AAAGCAGGCTGGTCGCCGGAATACT		unknown
AAAGCAGGCTGGTCGCCGGAATACTCC		unknown
AAAGCAGGCTGTACATGCC		unknown
AAAGCATAGCGAAGG		unknown
AAAGCATCGACGGCCACTGAGT		unknown
AAAGCATCGCGAAGG	miR_6240	miRNA
AAAGCATCGCGAAGGC	miR_6240	miRNA
AAAGCATCGCGAAGGCC	miR_6240	miRNA
AAAGCATCGCGAAGGCCC	miR_6240	miRNA
AAAGCATCGCGAAGGCCCG	miR_6240	miRNA
AAAGCATCGCGAAGGCCCGC	miR_6240	miRNA
AAAGCATCGCGAAGGCCCGCG	miR_6240	miRNA
AAAGCATCGCGAAGGCCCGCGG	miR_6240	miRNA
AAAGCATGTCTGACG		unknown
AAAGCATGTCTGACGG		unknown
AAAGCATGTCTGACGGCT		unknown
AAAGCATTTGCCAAGA		unknown
AAAGCATTTGCCAAGAATG		unknown
AAAGCCAAACATGTCCGGGAC		unknown
AAAGCCCACTGCAGTCAATG		unknown
AAAGCCCACTGCAGTCAATGAAA		unknown
AAAGCCCATGGCGCAATG		unknown
AAAGCCCATGGCGCAATGAAGGTGAG		unknown
AAAGCCCATGGCGCAATGAAGGTGAGG		unknown
AAAGCCCGGCACTGA		unknown
AAAGCCCGGGCTGGAGAAATTAAAG		unknown
AAAGCCCTTTGAAGTCAATG		unknown
AAAGCCCTTTGAAGTCAATGG		unknown
AAAGCCGAACATGTCCGGGAC		unknown
AAAGCCGAACATGTCCGGGACA		unknown
AAAGCCGCAGAGGGAAACTG		unknown
AAAGCCGGACATGTCCAGGGACA		unknown
AAAGCCTAGTCTGAGC		unknown
AAAGCCTAGTCTGAGCC		unknown
AAAGCCTAGTCTGAGCCC		unknown
AAAGCCTATCGAACT		mito-rRNA
AAAGCCTATCGAACTT		mito-rRNA
AAAGCCTATCGAACTTG		mito-rRNA
AAAGCCTCGGGACCAGCGGAC		unknown
AAAGCCTCGTGACAACTCTTAGCGG		unknown
AAAGCCTGTCTGACG		unknown
AAAGCGCTTGGATACAG		unknown
AAAGCGGGCAAAAAAAA		unknown
AAAGCGGGGCCTCACG		unknown
AAAGCGGGGCCTCACGA		unknown
AAAGCGGGGCCTCACGATC		unknown
AAAGCGGGGCCTCACGATCC		unknown
AAAGCGTCAAAGCTCA		mito-rRNA
AAAGCGTCAAAGCTCACC		mito-rRNA
AAAGCGTCGCGGTTC		unknown
AAAGCGTCGCGGTTCC		unknown
AAAGCGTCGCGGTTCCG		unknown
AAAGCGTCGCGGTTCCGG		unknown
AAAGCGTCGCGGTTCCGGC		unknown
AAAGCGTCGCGGTTCCGGCG		unknown
AAAGCGTCGCGGTTCCGGCGG		unknown
AAAGCGTCGCGGTTCCGGCGGC		unknown
AAAGCTAGAGAACCG	miR_9	stress
AAAGCTAGAGAACCGA	miR_9	stress
AAAGCTAGAGAACCGAA	miR_9	stress
AAAGCTAGAGAACCGAAT	miR_9	stress
AAAGCTAGAGAACCGAATG	miR_9	stress
AAAGCTAGAGAACCGAATGT	miR_9	stress
AAAGCTAGAGAACCGAATGTA	miR_9	stress
AAAGCTAGAGAACCGAATGTAA	miR_9	stress
AAAGCTAGAGAACCGAATGTAAA	miR_9	stress
AAAGCTAGAGAACCGAATGTAAAA	miR_9	stress
AAAGCTAGATAACCG	miR_9	stress
AAAGCTAGATAACCGAAA	miR_9	stress
AAAGCTAGATAACCGAAAG	miR_9	stress
AAAGCTAGATAACCGAAAGT	miR_9	stress
AAAGCTAGATAACCGAAAGTA	miR_9	stress
AAAGCTAGATAACCGAAAGTAA	miR_9	stress
AAAGCTCACCATTATATA		mito-rRNA
AAAGCTCGCTTGATC		unknown
AAAGCTCGCTTGATCTTG		unknown
AAAGCTCGCTTGATCTTGA		unknown
AAAGCTCGCTTGATCTTGAT		unknown
AAAGCTCGCTTGATCTTGATT		unknown
AAAGCTCGCTTGATCTTGATTT		unknown
AAAGCTCGCTTGATCTTGATTTTC		unknown
AAAGCTCGCTTGATCTTGATTTTCAG		unknown
AAAGCTCGTAGTTGG		unknown
AAAGCTCGTAGTTGGA		unknown
AAAGCTCGTAGTTGGATC		unknown
AAAGCTCGTAGTTGGATCT		unknown
AAAGCTCGTAGTTGGATCTT		unknown
AAAGCTCGTAGTTGGATCTTG		unknown
AAAGCTCGTAGTTGGATCTTGG		unknown
AAAGCTCGTAGTTGGATCTTGGG		unknown
AAAGCTCGTAGTTGGATCTTGGGA		unknown
AAAGCTCGTAGTTGGATCTTGGGAT		unknown
AAAGCTCGTAGTTGGATCTTGGGATC		unknown
AAAGCTCGTAGTTGGATCTTGGGATCG		unknown
AAAGCTGAAACTTAAAG		unknown
AAAGCTGAAACTTAAAGG		unknown
AAAGCTGAAACTTAAAGGA		unknown
AAAGCTGAAACTTAAAGGAA		unknown
AAAGCTGAAACTTAAAGGAATTG		unknown
AAAGCTGAAACTTAAAGGAATTGAC		unknown
AAAGCTGAAACTTAAAGGAATTGACG		unknown
AAAGCTGAACATATCCGGGAA		unknown
AAAGCTGCCAGTTGAAGAACT	miR_3600	miRNA
AAAGCTGCCAGTTGAAGAACTG	miR_3600	miRNA
AAAGCTGCCAGTTGAAGAACTGT	miR_3600	miRNA
AAAGCTGCTGATGGAACTCTAAC		unknown
AAAGCTGGTGGTAAAC		unknown
AAAGCTGGTGGTAAACTC		unknown
AAAGCTGGTGGTAAACTCC		unknown
AAAGCTGGTGGTAAACTCCA		unknown
AAAGCTTACCAAAAG		mito-rRNA
AAAGGAACCACTGATGCAC		unknown
AAAGGAACCGTCTGAT		unknown
AAAGGAACCGTCTGATG		unknown
AAAGGAACCGTCTGATGGG		unknown
AAAGGAACCGTCTGATGGGA		unknown
AAAGGAACCGTCTGATGGGAC		unknown
AAAGGAACGAAACGCACCGAGAA		unknown
AAAGGAACTAGGCAAA		mito-rRNA
AAAGGAACTAGGCAAAC		mito-rRNA
AAAGGAACTAGGCAAACT		mito-rRNA
AAAGGAACTAGGCAAACTA		mito-rRNA
AAAGGAACTAGGCAAACTAA		mito-rRNA
AAAGGAACTAGGCAAACTAAG		mito-rRNA
AAAGGAACTAGGCAAACTAAGC		mito-rRNA
AAAGGAACTAGGCACA		unknown
AAAGGAACTAGGCACCA		unknown
AAAGGAATGAAGGTCTGCT		unknown
AAAGGAATTATTTGAACC		mito-rRNA
AAAGGAATTATTTGAACCC		mito-rRNA
AAAGGAATTATTTGAACCCACGA		mito-rRNA
AAAGGAATTATTTGAACCCACGATC		mito-rRNA
AAAGGAATTATTTGAACCCACGATCG		mito-rRNA
AAAGGAATTGACGGA		unknown
AAAGGAATTGACGGAA		unknown
AAAGGAATTGACGGAAG		unknown
AAAGGAATTGACGGAAGG		unknown
AAAGGAATTGACGGAAGGG		unknown
AAAGGAATTGACGGAAGGGC		unknown
AAAGGAATTGACGGAAGGGCA		unknown
AAAGGAATTGACGGAAGGGCAC		unknown
AAAGGAATTGACGGAAGGGCACC		unknown
AAAGGAATTGACGGAAGGGCACCA		unknown
AAAGGAATTGACGGAAGGGCACCAC		unknown
AAAGGAATTGACGGAAGGGCACCACC		unknown
AAAGGAATTGACGGAAGGGCACCACCA		unknown
AAAGGAATTGGGCACCCAAC		unknown
AAAGGAATTGGGCACCCAACT		unknown
AAAGGACACAACCTAAAATAGAG		mito-rRNA
AAAGGACACAACCTAAAATAGAGG		mito-rRNA
AAAGGACACAACCTAAAATAGAGGA		mito-rRNA
AAAGGACACAACCTAAAATAGAGGAC		mito-rRNA
AAAGGACCGAAAAGA		mito-rRNA
AAAGGACCGAAAAGAC		mito-rRNA
AAAGGACCGAAAAGACA		mito-rRNA
AAAGGACCGAAAAGACAA		mito-rRNA
AAAGGACCGAAAAGACAAG		mito-rRNA
AAAGGACCGAAAAGACAAGG		mito-rRNA
AAAGGACCGAAAAGACAAGGC		mito-rRNA
AAAGGACCGAAAAGACAAGGCC		mito-rRNA
AAAGGACCGAAAAGACAAGGCCT		mito-rRNA
AAAGGACCTGCCGCCGAAGAAT		unknown
AAAGGACTGGGTTGGTTTTTG		unknown
AAAGGACTGTACACTT		unknown
AAAGGACTTTCTATGTAACAGA		unknown
AAAGGAGAACTTTGAA		unknown
AAAGGAGATTTGGCAGGTGGAT		unknown
AAAGGATAGACAGATT		unknown
AAAGGATAGACAGATTG		unknown
AAAGGATAGCGCTAGCCA		mito-tRNA
AAAGGATAGCGCTAGCCT		mito-tRNA
AAAGGATCACTTTGAT		unknown
AAAGGATTGACAGAT		unknown
AAAGGATTGACAGATT		unknown
AAAGGATTGACAGATTG		unknown
AAAGGATTGACAGATTGA		unknown
AAAGGATTGACAGATTGAT		unknown
AAAGGATTGACAGATTGATA		unknown
AAAGGATTGACAGATTGATAG		unknown
AAAGGATTGACAGATTGATAGC		unknown
AAAGGATTGACAGATTGATAGCT		unknown
AAAGGATTGACAGATTGATAGCTC		unknown
AAAGGATTGACAGATTGATAGCTCT		unknown
AAAGGATTGACAGATTGATAGCTCTT		unknown
AAAGGATTGACAGATTGATAGCTCTTT		unknown
AAAGGATTTTTTAGAAAATGTC		unknown
AAAGGCACTGAACACCCACAG		unknown
AAAGGCACTGAACACCCACAGC		unknown
AAAGGCACTGAACACCCACAGCT		unknown
AAAGGCACTGAACACCCACAGCTT		unknown
AAAGGCAGAAAGGACAGTTATGT		unknown
AAAGGCAGGCTGGTTTTTT		unknown
AAAGGCAGTGATTGTGCATGGT		unknown
AAAGGCATAGCTGGGACTC		unknown
AAAGGCCATAGAAGTCAATGGGA	miR_135	miRNA
AAAGGCCATTGAAGTCAATG		unknown
AAAGGCCTAAAAAAAA		unknown
AAAGGCCTAAAAAAAAAAAAAAA		unknown
AAAGGCCTAAACCCTTTATCCAGGGG		mito-tRNA
AAAGGCCTACCACCA		unknown
AAAGGCCTAGGAAAA		unknown
AAAGGCTGGGAACATTG		unknown
AAAGGCTTGACAGATT		unknown
AAAGGGACACTTCTTGAAG		unknown
AAAGGGACACTTCTTGAAGA		unknown
AAAGGGACACTTCTTGAAGAA		unknown
AAAGGGACTGACTTTCAGA		unknown
AAAGGGACTGACTTTCAGAA		unknown
AAAGGGACTGACTTTCAGAAA		unknown
AAAGGGACTGACTTTCAGAAAG		unknown
AAAGGGACTTAGGAACCCAGCT		unknown
AAAGGGAGTCGGGTTCA		unknown
AAAGGGAGTCGGGTTCAG		unknown
AAAGGGAGTCGGGTTCAGA		unknown
AAAGGGAGTCGGGTTCAGAT		unknown
AAAGGGAGTCGGGTTCAGATC		unknown
AAAGGGAGTCGGGTTCAGATCC		unknown
AAAGGGAGTCGGGTTCAGATCCC		unknown
AAAGGGATCAAAATTTT		unknown
AAAGGGCTTCTGCTATGTATGGCACA		unknown
AAAGGGGAAGTAACCTGTACC		unknown
AAAGGGGAAGTAACCTGTACCT		unknown
AAAGGGGCTGTAGAGTAGCC		unknown
AAAGGGGTCATACTGTAAATGA		unknown
AAAGGTAATTAGGCTCCTAACT		unknown
AAAGGTACCTGGGCACAACTTAC		unknown
AAAGGTATTAAGGCTCCTAACT		unknown
AAAGGTATTAGGTGCTTAAC		unknown
AAAGGTATTTAGACTCCTAACT		unknown
AAAGGTATTTAGGCACCTAGCT		unknown
AAAGGTATTTAGGCTCCTAAT		unknown
AAAGGTATTTAGGCTCCTGACT		unknown
AAAGGTATTTAGGCTCTTCACT		unknown
AAAGGTATTTAGGCTTCTAAG		unknown
AAAGGTATTTAGGCTTCTAAGT		unknown
AAAGGTATTTTGGCTCCTAACT		unknown
AAAGGTCAGGTGTCTTCCCAGT		unknown
AAAGGTCCAACCTCACATGTC	miR_2188	miRNA
AAAGGTCCAACCTCACATGTCC	miR_2188	miRNA
AAAGGTCCAACCTCACATGTCCT	miR_2188	miRNA
AAAGGTCCCAGATGTGCACTG		unknown
AAAGGTCCTTGTGAAAACTGCC		unknown
AAAGGTGATGGTTGA		unknown
AAAGGTGCCACAGGACTGTCTGT		unknown
AAAGGTGCTGGTTGA		unknown
AAAGGTGTTGGTTGA		unknown
AAAGGTGTTGGTTGAT		unknown
AAAGGTGTTGGTTGATA		unknown
AAAGGTGTTGGTTGATAT		unknown
AAAGGTGTTGGTTGATATA		unknown
AAAGGTGTTGGTTGATATAG		unknown
AAAGGTGTTGGTTGATATAGA		unknown
AAAGGTGTTGGTTGATATAGAC		unknown
AAAGGTGTTGGTTGATATAGACA		unknown
AAAGGTGTTGGTTGATATAGACAG		unknown
AAAGGTGTTGGTTGATATAGACAGC		unknown
AAAGGTGTTGGTTGATATAGACAGCA		unknown
AAAGGTGTTGGTTGATATAGACAGCAG		unknown
AAAGGTTCCGGGTTC		unknown
AAAGGTTTTCTGAAG		unknown
AAAGTAACACTTCTAGTTGGAA		unknown
AAAGTACCTTCCTTGGATGTCTGAGC		unknown
AAAGTACCTTCCTTGGATGTCTGAGCG		unknown
AAAGTACTGAAGAATGTGACT		unknown
AAAGTATCTGACTGGAGCAAG		unknown
AAAGTATCTGACTGGAGCAAGT		unknown
AAAGTATCTGACTGGAGCAAGTA		unknown
AAAGTATCTGACTGGAGCAAGTAA		unknown
AAAGTCACTGGAGAGAGAGA		unknown
AAAGTCAGCCTTTGA		unknown
AAAGTCAGCCTTTGAC		unknown
AAAGTCAGCCTTTGACACAAGAC		unknown
AAAGTCAGCCTTTGACACAAGACT		unknown
AAAGTCAGCCTTTGACACAAGACTT		unknown
AAAGTCAGCCTTTGACACAAGACTTT		unknown
AAAGTCAGCCTTTGACACAAGACTTTG		unknown
AAAGTCAGCTAACCA		unknown
AAAGTCAGCTAACTA		mito-tRNA
AAAGTCAGCTAACTAAGCTATTGGG		mito-tRNA
AAAGTCAGCTAACTAAGCTATTGGGC		mito-tRNA
AAAGTCAGCTAACTAAGCTATTGGGCC		mito-tRNA
AAAGTCAGCTAACTG		unknown
AAAGTCATGGACAGGTCACGGGA		unknown
AAAGTCATGGACAGGTCATA		unknown
AAAGTCCACTGAGATCAATGA		unknown
AAAGTCCACTGAGATCAATGAG		unknown
AAAGTCCACTGAGATCAATGAGA		unknown
AAAGTCGAACATGTCCGGGA		unknown
AAAGTCGAACATGTCCGGGAA		unknown
AAAGTCGAACATGTCCGGGAAA		unknown
AAAGTCGGAGGTTCG		unknown
AAAGTCGGAGGTTCGA		unknown
AAAGTCGGAGGTTCGAA		unknown
AAAGTCGGAGGTTCGAAG		unknown
AAAGTCGGAGGTTCGAAGA		unknown
AAAGTCGGAGGTTCGAAGAC		unknown
AAAGTCGGAGGTTCGAAGACG		unknown
AAAGTCGGAGGTTCGAAGACGA		unknown
AAAGTCGGAGGTTCGAAGACGATC		unknown
AAAGTCGGAGGTTCGAAGACGATCA		unknown
AAAGTCGGAGGTTCGAAGACGATCAG		unknown
AAAGTCGGAGGTTCGAAGACGATCAGA		unknown
AAAGTCGTAACAAGG		unknown
AAAGTCGTAACAAGGT		unknown
AAAGTCGTAACAAGGTT		unknown
AAAGTCGTAACAAGGTTTC		unknown
AAAGTCGTAACAAGGTTTCCG		unknown
AAAGTCGTAACAAGGTTTCCGTA		unknown
AAAGTCGTAACAAGGTTTCCGTAGGT		unknown
AAAGTCGTAACAAGGTTTCCGTAGGTG		unknown
AAAGTCTGACCATCCTGTCTCTAG		unknown
AAAGTCTGGGAACACC		unknown
AAAGTCTGGGAACACCC		unknown
AAAGTCTTTGGGTTCC		unknown
AAAGTCTTTGGGTTCCG		unknown
AAAGTCTTTGGGTTCCGGG		unknown
AAAGTCTTTGGGTTCCGGGG		unknown
AAAGTCTTTGGGTTCCGGGGGG		unknown
AAAGTCTTTGGGTTCCGGGGGGAG		unknown
AAAGTGCTAACAGTA		mito-rRNA
AAAGTGCTAGCGTAGAAAC		unknown
AAAGTGCTAGCGTAGAAACG		unknown
AAAGTGCTAGCGTAGAAACGG		unknown
AAAGTGCTAGCGTAGAAACGGC		unknown
AAAGTGCTAGCGTAGAAACGGCA		unknown
AAAGTGCTCATAGTGCAGGTAG	miR_20	stress & hypoxia
AAAGTGCTCATAGTGCAGGTAGT	miR_20	stress & hypoxia
AAAGTGCTCTATCGTTTGG		unknown
AAAGTGCTCTATCGTTTGGG		unknown
AAAGTGCTCTATCGTTTGGGT		unknown
AAAGTGCTCTATCGTTTGGGTG		unknown
AAAGTGCTCTATCGTTTGGGTGA		unknown
AAAGTGCTGCATTGTTTGGGT	miR_5420	miRNA
AAAGTGCTGCATTGTTTGGGTA	miR_5420	miRNA
AAAGTGCTGCATTGTTTGGGTAG	miR_5420	miRNA
AAAGTGCTGTTCGTGCAGGT	miR_93	hypoxia
AAAGTGCTGTTCGTGCAGGTA	miR_93	hypoxia
AAAGTGCTGTTCGTGCAGGTAG	miR_93	hypoxia
AAAGTGCTGTTCGTGCAGGTAGC	miR_93	hypoxia
AAAGTGCTTACAGTGCAGGT	miR_17	stress & hypoxia
AAAGTGCTTACAGTGCAGGTA	miR_17	stress & hypoxia
AAAGTGCTTACAGTGCAGGTAG	miR_106	stress & hypoxia
AAAGTGCTTACAGTGCAGGTAGT	miR_17	stress & hypoxia
AAAGTGCTTATAGTGCAGGTA	miR_20	stress & hypoxia
AAAGTGCTTATAGTGCAGGTAG	miR_20	stress & hypoxia
AAAGTGCTTATAGTGCAGGTAGT	miR_20	stress & hypoxia
AAAGTGCTTCATTGTATTGGCA		unknown
AAAGTGCTTTGTTAGAG		unknown
AAAGTGGAAATATGGACAGATTGC		unknown
AAAGTGGCTGTGACCCTCCCT		unknown
AAAGTGTCCTGCTTTTCCCC		unknown
AAAGTTAAGTCGACATAGCT		unknown
AAAGTTAAGTCGACATAGCTCA		unknown
AAAGTTACCACAGGG		unknown
AAAGTTACCACAGGGA		unknown
AAAGTTACCACAGGGAT		unknown
AAAGTTACCACAGGGATA		unknown
AAAGTTACCACAGGGATAACTGGCTTG		unknown
AAAGTTAGGAGCCTGAATAAC		unknown
AAAGTTAGGAGCCTGAATAACT		unknown
AAAGTTATGCTACTCGGG		unknown
AAAGTTATGCTACTCGGGC		unknown
AAAGTTATGCTACTCGGGCT		unknown
AAAGTTATGCTACTCGGGCTA		unknown
AAAGTTATGCTACTCGGGCTAT		unknown
AAAGTTATGCTACTCGGGCTATG		unknown
AAAGTTATGCTACTCGGGCTATGT		unknown
AAAGTTCTGTGACACT	miR_148	stress & hypoxia
AAAGTTCTGTGACACTC	miR_148	stress & hypoxia
AAAGTTCTGTGACACTCA	miR_148	stress & hypoxia
AAAGTTCTGTGACACTCAG	miR_148	stress & hypoxia
AAAGTTCTGTGACACTCAGA	miR_148	stress & hypoxia
AAAGTTCTGTGACACTCAGAC	miR_148	stress & hypoxia
AAAGTTCTGTGACACTCAGACT	miR_148	stress & hypoxia
AAAGTTGAAAAGAAC		unknown
AAAGTTGAAAAGAACT		unknown
AAAGTTGAAAAGAACTT		unknown
AAAGTTGAAAAGAACTTTG		unknown
AAAGTTGAAAAGAACTTTGA		unknown
AAAGTTGAAAAGAACTTTGAAGAG		unknown
AAAGTTGAAAAGAACTTTGAAGAGAG		unknown
AAAGTTGAAAAGAACTTTGAAGAGAGA		unknown
AAAGTTGCTGCAGTTAAAAAG		unknown
AAAGTTGCTGCAGTTAAAAAGCTC		unknown
AAAGTTGCTGCAGTTAAAAAGCTCGTA		unknown
AAAGTTTAAGATATATTCAATTGGGGT		mito-rRNA
AAAGTTTATACTGATC		unknown
AAATAAAACAGATGAGGC		mito-rRNA
AAATAAAACAGATGAGGCA		mito-rRNA
AAATAAAACAGATGAGGCAA		mito-rRNA
AAATAAAACAGATGAGGCAAG		mito-rRNA
AAATAAAACAGATGAGGCAAGT		mito-rRNA
AAATAAAACAGATGAGGCAAGTC		mito-rRNA
AAATAAAATGGATTTCTGAGCAGC		unknown
AAATAAATCTGAGGAGA		unknown
AAATAACAATACAGGAC		unknown
AAATAACAATACAGGACT		unknown
AAATAACAATACAGGACTC		unknown
AAATAACAATACAGGACTCT		unknown
AAATAACAATACAGGACTCTT		unknown
AAATAACAATACAGGACTCTTT		unknown
AAATAACAATACAGGACTCTTTC		unknown
AAATAACAATACAGGACTCTTTCGA		unknown
AAATAACAATACAGGACTCTTTCGAG		unknown
AAATAACAATACAGGACTCTTTCGAGG		unknown
AAATAACACTCACGGAAAG		mito-rRNA
AAATAACACTGAGCC		mito-rRNA
AAATAACACTGAGCCA		mito-rRNA
AAATAAGAGAAAAAGGGACA		unknown
AAATAAGATACGTCCACTTCAG		unknown
AAATAAGATACGTCCACTTCAGC		unknown
AAATACAAGATTGAACAGATAG		unknown
AAATACAGTATCATCAACAGAC		unknown
AAATACCAATACAGGACT		unknown
AAATACCACTACTCTTATCGT		unknown
AAATACCGGCACGAG		unknown
AAATACCGGCACGAGA		unknown
AAATACCGGCACGAGAC		unknown
AAATACCGGCACGAGACC		unknown
AAATACCGGCACGAGACCG		unknown
AAATACGATACGTCGACTTCAGC		unknown
AAATACGATACGTCGACTTCAGCT		unknown
AAATACTGGGACTCTGGGAA		unknown
AAATAGAGGACAAAAC		mito-rRNA
AAATAGAGGACAAAACA		mito-rRNA
AAATAGAGGACAAAACAC		mito-rRNA
AAATAGAGGACAAAACACC		mito-rRNA
AAATAGAGGACAAAACACCA		mito-rRNA
AAATAGAGGACAAAACACCAA		mito-rRNA
AAATAGAGGACAAAACACCAAA		mito-rRNA
AAATAGAGGACAAAACACCAAAA		mito-rRNA
AAATAGAGGACAAAACACCAAAAT		mito-rRNA
AAATAGAGGACAAAACACCAAAATA		mito-rRNA
AAATAGAGGCCATTGCAACACT		unknown
AAATAGCATTAGGTACCAACTC		unknown
AAATAGCCAGGCTTGTTCCCA		unknown
AAATAGGAACTCTCAGCACT		unknown
AAATAGGACTCGAACCTACACCAGAGA		mito-tRNA
AAATAGGAGTTACAAA		unknown
AAATAGGAGTTACAC		unknown
AAATAGGAGTTACACA		unknown
AAATAGGAGTTACCA		unknown
AAATAGGAGTTACCAA		unknown
AAATAGGAGTTCCCCA		unknown
AAATAGGATTTGTGTTGTAGA		unknown
AAATATAGTCGGCATTGGCA		unknown
AAATATCCTTTTGTCTGATT		unknown
AAATATCCTTTTGTCTGATTC		unknown
AAATATCCTTTTGTCTGATTCAT		unknown
AAATATCCTTTTGTCTGATTCATC		unknown
AAATATCCTTTTGTCTGATTCATCT		unknown
AAATATCTCTGCAAAGCT		unknown
AAATATCTCTGCAAAGCTT		unknown
AAATATCTCTGCAAAGCTTTC		unknown
AAATATCTCTGCAAAGCTTTCC		unknown
AAATATCTCTGCAAAGCTTTCCC		unknown
AAATATCTCTGCAAAGCTTTCCCT		unknown
AAATATCTCTGCAAAGCTTTCCCTC		unknown
AAATATCTCTGCAAAGCTTTCCCTCT		unknown
AAATATGACAGCTCCTGTAGTAC		unknown
AAATATGAGGACTTGTGGCAC		unknown
AAATATGAGGACTTGTGGCACC		unknown
AAATATGCTACAGCCACCT		unknown
AAATATTTGAACAACTGAGA		unknown
AAATATTTGCTACAGACATTG		unknown
AAATATTTGGTCCTA		unknown
AAATCAAAACCTAAAGAAAATG	miR_737	miRNA
AAATCAACCTTGGAGAGCTGAGT		unknown
AAATCACGGCACTGA		unknown
AAATCAGAGAGTGACAAAGACGTAAAA		unknown
AAATCAGCGTCACTCTGTCACG		unknown
AAATCAGTGGCCTTTGGAT		unknown
AAATCAGTGGCCTTTGGATC		unknown
AAATCAGTGGCCTTTGGATCA		unknown
AAATCAGTTATGGTTCCTTTGGTCG		unknown
AAATCAGTTATGGTTCCTTTGGTCGC		unknown
AAATCAGTTATGGTTCCTTTGGTCGCT		unknown
AAATCATAATAGACAG		mito-rRNA
AAATCATTCGTAGAC		unknown
AAATCATTCGTAGACG		unknown
AAATCATTCGTAGACGA		unknown
AAATCATTCGTAGACGAC		unknown
AAATCATTCGTAGACGACCT		unknown
AAATCATTCGTAGACGACCTG		unknown
AAATCATTCGTAGACGACCTGA		unknown
AAATCATTCGTAGACGACCTGAT		unknown
AAATCATTCGTAGACGACCTGATT		unknown
AAATCATTCGTAGACGACCTGATTC		unknown
AAATCATTCGTAGACGACCTGATTCT		unknown
AAATCATTTCACCGGCACTG		unknown
AAATCATTTCACCGGCACTGAAA		unknown
AAATCATTTCACCGGCACTGAAAG		unknown
AAATCATTTCACCGGCACTGAAAGCA		unknown
AAATCCATGCAAAACTG	miR_19	stress & hypoxia
AAATCCCCGAGACTGCGATCT		unknown
AAATCCCGGACGAGCC		unknown
AAATCCCGGACGAGCCC		unknown
AAATCCCGGACGAGCCCC		unknown
AAATCCCGGACGAGCCCCA		unknown
AAATCCCGGACGAGCCCCC		unknown
AAATCCCGGACGAGCCCCCA		unknown
AAATCCCGGACGAGCCCCT		unknown
AAATCCCGGACGAGCCCT		unknown
AAATCCCGGACGAGCCCTCTTT		unknown
AAATCCCGGACGAGCCCTT		unknown
AAATCCCGGACGAGCCCTTG		unknown
AAATCCCGGACGAGCCCTTGTT		unknown
AAATCCCGGACGAGCCCTTGTTT		unknown
AAATCCCGGACGAGCCCTTGTTTT		unknown
AAATCCCGGACGAGCCCTTT		unknown
AAATCCGAGCGAGGC		unknown
AAATCCGGGGGAGATG		unknown
AAATCCGGGGGAGATGG		unknown
AAATCCGGGGGAGATGGTG		unknown
AAATCCGGGGGAGATGGTGTAAA		unknown
AAATCCGGGTGCCCCCTC		unknown
AAATCCGTCTCTGTGG		mito-rRNA
AAATCCGTCTCTGTGGC		mito-rRNA
AAATCCGTCTCTGTGGCA		mito-rRNA
AAATCCGTCTCTGTGGCAA		mito-rRNA
AAATCCGTCTCTGTGGCAAA		mito-rRNA
AAATCCGTCTCTGTGGCAAAA		mito-rRNA
AAATCCGTCTCTGTGGCAAAAGAG		mito-rRNA
AAATCCGTCTCTGTGGCAAAAGAGTGG		mito-rRNA
AAATCCGTGGGACTGGCAGACC		unknown
AAATCCTAGTTCTGTTGAAGTC		unknown
AAATCCTCATCCATTGCACTG		unknown
AAATCCTGAGACCAGTCAACTG		unknown
AAATCCTTCCTGTACAGACC		unknown
AAATCCTTCCTGTACAGACCT		unknown
AAATCCTTCCTGTACAGACCTC		unknown
AAATCCTTGCCTCACTGAAG		unknown
AAATCCTTGCCTCACTGAAGC		unknown
AAATCCTTGCCTCACTGAAGCT		unknown
AAATCGGTCGTCCGA		unknown
AAATCGGTCGTCCGAC		unknown
AAATCGGTCGTCCGACC		unknown
AAATCGGTCGTCCGACCT		unknown
AAATCGGTCGTCCGACCTG		unknown
AAATCGGTCGTCCGACCTGG		unknown
AAATCGGTCGTCCGACCTGGG		unknown
AAATCGGTCGTCCGACCTGGGT		unknown
AAATCGGTCGTCCGACCTGGGTA		unknown
AAATCGGTCGTCCGACCTGGGTATA		unknown
AAATCGTATCTGAGATGTG		unknown
AAATCTAAGGTCTGATCT		unknown
AAATCTAATCTTTGTCATCAG		unknown
AAATCTCGCGCCGGG		unknown
AAATCTCGCGCCGGGC		unknown
AAATCTCGCGCCGGGCC		unknown
AAATCTCGCGCCGGGCCG		unknown
AAATCTCGCGCCGGGCCGT		unknown
AAATCTCGCGCCGGGCCGTA		unknown
AAATCTCGCGCCGGGCCGTAC		unknown
AAATCTCGCGCCGGGCCGTACC		unknown
AAATCTCGCGCCGGGCCGTACCC		unknown
AAATCTCGCGCCGGGCCGTACCCATA		unknown
AAATCTCGTGCCAGCCACCGCGG		mito-rRNA
AAATCTCTGCAGGCAAATG	miR_216	miRNA
AAATCTCTGCAGGCAAATGT	miR_216	miRNA
AAATCTCTGCAGGCAAATGTG	miR_216	miRNA
AAATCTCTGCAGGCAAATGTGA	miR_216	miRNA
AAATCTGGATGCCTGGCGAC		unknown
AAATCTGGATGCCTGGCGACC		unknown
AAATCTGTTGGAAACAAGT		unknown
AAATCTTTGAGAATCTGGGTCT		unknown
AAATGAAGCACTGTAGCT	miR_143	stress
AAATGAAGGTACTCAGCACC		unknown
AAATGACTTTGGAACCTAA		unknown
AAATGACTTTGGAACCTAAG		unknown
AAATGACTTTGGAACCTAAGT		unknown
AAATGACTTTGGAACCTAAGTC		unknown
AAATGAGAGACTGTATC		unknown
AAATGAGCCTGGAGAACCC		unknown
AAATGATGACAATTGGAAATCTGAAG		unknown
AAATGATGACAATTGGAAATCTGAAGA		unknown
AAATGCAACTGCTCAGTCTGAG		unknown
AAATGCACAAGAATATTGAACTCT		unknown
AAATGCATTGCTCCACCTTG		unknown
AAATGCATTGCTCCACCTTGA		unknown
AAATGCATTGCTCCACCTTGAT		unknown
AAATGCATTGCTCCACCTTGATT		unknown
AAATGCCTCGTCATC		unknown
AAATGCCTCGTCATCT		unknown
AAATGCCTCGTCATCTA		unknown
AAATGCCTCGTCATCTAA		unknown
AAATGCCTCGTCATCTAATTAG		unknown
AAATGCCTCGTCATCTAATTAGT		unknown
AAATGCCTCGTCATCTAATTAGTG		unknown
AAATGCCTCGTCATCTAATTAGTGA		unknown
AAATGCGGAGCAGAGAGAGAGA		unknown
AAATGCGGGAAACTCGACT		unknown
AAATGCGGGAAACTCGACTGC		unknown
AAATGCGGTGGCTGTGTCGGCAC		unknown
AAATGCTAATCTTGTCATATTTAG		unknown
AAATGCTCTGACCTTC		unknown
AAATGGAACTTAGTGTAATTG		unknown
AAATGGAACTTAGTGTAATTGA		unknown
AAATGGAGTTCTGAGCAGC		unknown
AAATGGATGGCGCTG	miR_6236	miRNA
AAATGGATGGCGCTGG	miR_6236	miRNA
AAATGGATGGCGCTGGA	miR_6236	miRNA
AAATGGATGGCGCTGGAG	miR_6236	miRNA
AAATGGATGGCGCTGGAGC	miR_6236	miRNA
AAATGGATGGCGCTGGAGCG	miR_6236	miRNA
AAATGGATGGCGCTGGAGCGT	miR_6236	miRNA
AAATGGATGGCGCTGGAGCGTC	miR_6236	miRNA
AAATGGATGGCGCTGGAGCGTCGGG	miR_6236	miRNA
AAATGGATGGCGCTGGAGCGTCGGGCC	miR_6236	miRNA
AAATGGATTTCTGAGCAG		unknown
AAATGGATTTCTGAGCAGC		unknown
AAATGGATTTCTGAGCAGCT		unknown
AAATGGATTTTTGGA	miR_1246	miRNA
AAATGGATTTTTGGAA		unknown
AAATGGATTTTTGGAAC	miR_1246	miRNA
AAATGGATTTTTGGAACA	miR_1246	miRNA
AAATGGATTTTTGGAACAGG	miR_1246	miRNA
AAATGGATTTTTGGAACAGGG	miR_1246	miRNA
AAATGGATTTTTGGAACAGGGA	miR_1246	miRNA
AAATGGATTTTTGGAACAGGGAG	miR_1246	miRNA
AAATGGATTTTTGGAACAGGGAGA		unknown
AAATGGATTTTTGGAACAGGGAGAT		unknown
AAATGGATTTTTGGAACAGGGAGATG		unknown
AAATGGATTTTTGGAACAGGGAGATGG		unknown
AAATGGCAGAACACA		unknown
AAATGGCCTGATCCTGAGGGC		unknown
AAATGGCTATGAGTG		unknown
AAATGGCTTTGCTGATGCC		unknown
AAATGGCTTTGCTGATGCCT		unknown
AAATGGGATCACAGTAGCAC		unknown
AAATGGGATCACAGTAGCACC		unknown
AAATGGGCTACATTTTCTACACT		mito-rRNA
AAATGGGGGGCACAGCT		unknown
AAATGGGTAAGAAGCC		unknown
AAATGGGTAAGAAGCCCGGCTCGCT		unknown
AAATGGGTAAGAAGCCCGGCTCGCTG		unknown
AAATGGTGACTGTTGGATGAATCC		unknown
AAATGGTGACTGTTGGATGAATCCT		unknown
AAATGGTGACTGTTGGATGAATCCTG		unknown
AAATGTAGATCAAGGTACTTGGCA		unknown
AAATGTATGTCACTCGGGTGT		unknown
AAATGTCATTCAGAAAG		unknown
AAATGTCTGAGACCC		unknown
AAATGTGGCGTACAG		unknown
AAATGTGGCGTACAGA		unknown
AAATGTGGCGTACAGAA		unknown
AAATGTGGCGTACAGAAG		unknown
AAATGTGGCGTACAGAAGA		unknown
AAATGTGGCGTACAGAAGAC		unknown
AAATGTGGCGTACAGAAGACC		unknown
AAATGTGGCGTACAGAAGACCC		unknown
AAATGTGGCGTACAGAAGACCCACT		unknown
AAATGTGGCTGTATTTG		unknown
AAATGTTAGTTAAAAA		unknown
AAATGTTAGTTAAAAAAA		unknown
AAATGTTAGTTACACA		unknown
AAATGTTGGTAAAAA		unknown
AAATGTTGGTTAAAA		unknown
AAATGTTGGTTAAAAA		unknown
AAATGTTGGTTAAAAAA	miR_8781	miRNA
AAATGTTGGTTAAAAAAA		unknown
AAATGTTGGTTAAAAAAAA		unknown
AAATGTTGGTTAAAAAAAAA		unknown
AAATGTTGGTTAAAAAAAAAA		unknown
AAATGTTGGTTAAAAAAAAAAA		unknown
AAATGTTGGTTAAAAAAAAAAAA		unknown
AAATGTTGGTTAAAAAAAAAAAAA		unknown
AAATGTTGGTTAAAAAAAAAAAAAA		unknown
AAATGTTGGTTAAAAAAAAAAAAAAA		unknown
AAATGTTGGTTAAAAAC		unknown
AAATGTTGGTTAAAAC		unknown
AAATGTTGGTTAAAC		unknown
AAATGTTGGTTAAACA		unknown
AAATGTTGGTTAAACC		unknown
AAATGTTGGTTAACA		unknown
AAATGTTGGTTAACC		unknown
AAATGTTGGTTACAA		unknown
AAATGTTGGTTACAAA		unknown
AAATGTTGGTTACAC		unknown
AAATGTTGGTTACACA		unknown
AAATGTTGGTTACACAA		unknown
AAATGTTGGTTACACC		unknown
AAATGTTGGTTACACCA		unknown
AAATGTTGGTTACAT		unknown
AAATGTTGGTTACCA		unknown
AAATGTTGGTTACCAA		unknown
AAATGTTGGTTACCAC		unknown
AAATGTTGGTTACCACA		unknown
AAATGTTGGTTAGCCC		unknown
AAATGTTGGTTAGCCCA		unknown
AAATGTTGGTTGCACA		unknown
AAATGTTGGTTGGCACCA		unknown
AAATGTTGGTTTAAA		mito-tRNA
AAATGTTGGTTTAAAC		mito-tRNA
AAATGTTGGTTTAAACC		mito-tRNA
AAATGTTGGTTTACC		unknown
AAATGTTGGTTTGACA		unknown
AAATTAAGGTGGACT		mito-rRNA
AAATTAAGGTGGACTA		mito-rRNA
AAATTAAGGTGGACTACTTACT		mito-rRNA
AAATTAAGGTGGACTACTTACTCGGCT		mito-rRNA
AAATTACCCACTCCCGA		unknown
AAATTACCCACTCCCGAC		unknown
AAATTACCCACTCCCGACC		unknown
AAATTACCCACTCCCGACCC		unknown
AAATTACCCACTCCCGACCCG		unknown
AAATTACCCACTCCCGACCCGG		unknown
AAATTACCCACTCCCGACCCGGGGA		unknown
AAATTACTGTCGTGAGTTT		mito-non-code
AAATTACTGTCGTGAGTTTT		mito-non-code
AAATTAGAGTGTTCAAAGC		unknown
AAATTAGAGTGTTCAAAGCAGG		unknown
AAATTAGAGTGTTCAAAGCAGGCTG		unknown
AAATTAGAGTGTTCAAAGCAGGCTGG		unknown
AAATTAGAGTGTTCAAAGCAGGCTGGT		unknown
AAATTAGCTGAACTCT		unknown
AAATTAGGAGCCTAAGTACC		unknown
AAATTAGGAGCCTAAGTACCC		unknown
AAATTAGGAGCCTAAGTACCCA		unknown
AAATTAGTCATGTGCTGA		unknown
AAATTCAATGAAGCGCGG		unknown
AAATTCAATGAAGCGCGGGTA		unknown
AAATTCAATGAAGCGCGGGTAAAC		unknown
AAATTCCAAAAAGCCGGACAT		unknown
AAATTCCAAAAAGCCGGACATGT		unknown
AAATTCCAAAAAGCCGGGCATGT		unknown
AAATTCCGGTCCCATTGATGTG		unknown
AAATTCGTATCTAGGGGAAT	miR_10	stress
AAATTCTAATTCTGAAC		unknown
AAATTCTTGGACCGG		unknown
AAATTCTTGGACCGGC		unknown
AAATTCTTGGACCGGCG		unknown
AAATTCTTGGACCGGCGC		unknown
AAATTCTTGGACCGGCGCA		unknown
AAATTCTTGGACCGGCGCAA		unknown
AAATTCTTGGACCGGCGCAAG		unknown
AAATTCTTGGACCGGCGCAAGA		unknown
AAATTCTTGGACCGGCGCAAGACG		unknown
AAATTCTTGGACCGGCGCAAGACGG		unknown
AAATTCTTGGACCGGCGCAAGACGGA		unknown
AAATTCTTGGACCGGCGCAAGACGGAC		unknown
AAATTCTTGGCCCGG		unknown
AAATTGACATTTTGACTGAACTCCGAG		unknown
AAATTGACTAAACACTGATA		unknown
AAATTGATCTCCCCGTG		mito-rRNA
AAATTGATCTCCCCGTGC		mito-rRNA
AAATTGATGGCGCTG		unknown
AAATTGCACGGTATCCATCT	miR_363	stress
AAATTGCACGGTATCCATCTG	miR_363	stress
AAATTGCACGGTATCCATCTGT	miR_363	stress
AAATTTATGTCGCTCAGGGTGT		unknown
AAATTTCAGACAGGC		unknown
AAATTTGCATGCTAAC		unknown
AAATTTGGAGAGACATC	miR_5140	miRNA
AAATTTGGCCTGTCTGACC		unknown
AAATTTGGCCTGTCTGACCCCT		unknown
AAATTTTATACGGATCTGGCTTCTGA		unknown
AAATTTTATACGGATCTGGCTTCTGAG		unknown
AACAAAACGGTTGTCTTTCAGA		unknown
AACAAAAGCTTGTAGTAAGACC		unknown
AACAAAATCATACTACC		mito-rRNA
AACAAAATCATACTACCAA		mito-rRNA
AACAAAATCATACTACCAAA		mito-rRNA
AACAAACATTAGACT		mito-tRNA
AACAAACATTAGACTGT		mito-tRNA
AACAAACATTAGACTGTG		mito-tRNA
AACAAACATTAGACTGTGGCTCTAA		mito-tRNA
AACAAAGAGGCCTGTGGCACT		unknown
AACAAAGAGGCCTGTGGCACTA		unknown
AACAAAGCATCGCGA		unknown
AACAAAGCATCGCGAA		unknown
AACAAAGCATCGCGAAG		unknown
AACAAAGCATCGCGAAGG		unknown
AACAAAGCATCGCGAAGGC		unknown
AACAAAGCATCGCGAAGGCC		unknown
AACAAAGCATCGCGAAGGCCC	miR_6240	miRNA
AACAAAGCATCGCGAAGGCCCG		unknown
AACAAAGCATCGCGAAGGCCCGC		unknown
AACAAAGCATCGCGAAGGCCCGCG		unknown
AACAAAGCATCGCGAAGGCCCGCGG		unknown
AACAAAGCGTCCTGTGGCAC		unknown
AACAAATAAAACAGATGA		unknown
AACAAATAAAACAGATGAGGC		unknown
AACAAATATTCTGAGGCT		unknown
AACAAATCATAGCCTGCCATA	miR_7	stress & hypoxia & preconditioning
AACAAATCGCAGTCTGCC	miR_7	stress & hypoxia & preconditioning
AACAAATCGCAGTCTGCCA	miR_7	stress & hypoxia & preconditioning
AACAAATCGCAGTCTGCCAT	miR_7	stress & hypoxia & preconditioning
AACAAATCGCAGTCTGCCATA	miR_7	stress & hypoxia & preconditioning
AACAAATCGCAGTCTGCCATAT	miR_7	stress & hypoxia & preconditioning
AACAAATTTATTAGAGTGGGC		unknown
AACAAATTTATTAGAGTGGGCT		unknown
AACAACAGTCGGTAGGC	miR_21	stress & hypoxia & preconditioning
AACAACAGTCGGTAGGCT	miR_21	stress & hypoxia & preconditioning
AACAACAGTCGGTAGGCTG	miR_21	stress & hypoxia & preconditioning
AACAACAGTCGGTAGGCTGT	miR_21	stress & hypoxia & preconditioning
AACAACAGTCGGTAGGCTGTCT	miR_21	stress & hypoxia & preconditioning
AACAACGAACAACCCAATTCCGACCA		mito-protein-code
AACAACTCACCTGCC		unknown
AACAACTCACCTGCCG		unknown
AACAACTCACCTGCCGA	miR_6236	miRNA
AACAACTCACCTGCCGAATCA	miR_6236	miRNA
AACAACTCACCTGCCGAATCAACT	miR_6236	miRNA
AACAAGAACTTTGAA		unknown
AACAAGAACTTTGAAGGCC		unknown
AACAAGAACTTTGAAGGCCGA		unknown
AACAAGAACTTTGAAGGCCGAA		unknown
AACAAGAACTTTGAAGGCCGAAG		unknown
AACAAGAAGTCTGGTGGCACCT		unknown
AACAAGACTATTTTG		mito-tRNA
AACAAGACTATTTTGAC		mito-tRNA
AACAAGACTATTTTGACA		unknown
AACAAGAGATTTCTGGACATG		unknown
AACAAGAGATTTCTGGACATGT		unknown
AACAAGCCTTACCTTAC		mito-rRNA
AACAAGCCTTACCTTACA		mito-rRNA
AACAAGGACCAAAAA		unknown
AACAAGGACCAAATT		unknown
AACAAGGACCAAATTG		unknown
AACAAGGAGTCTGGTGGCACCA		unknown
AACAAGGAGTCTGGTGGCACCC		unknown
AACAAGGAGTCTGGTGGCACCCA		unknown
AACAAGGCCCAAATTG		unknown
AACAAGGCGTCTGGTGGCACC		unknown
AACAAGGGCCAAAAA		unknown
AACAAGGGCCAAAAAA		unknown
AACAAGGGCCAAAAAAA		unknown
AACAAGGGCCAAAAAAAA		unknown
AACAAGGGCCAAATA		unknown
AACAAGGGCCAAATT		mito-other
AACAAGGGCCAAATTA		unknown
AACAAGGGCCAAATTAAA		unknown
AACAAGGGCCAAATTG		mito-other
AACAAGGGCCCAAAA		unknown
AACAAGGGCCCAATT		unknown
AACAAGGGCCCAATTG		unknown
AACAAGGTCAGGATTTCACC		unknown
AACAAGGTCCAAATTG		unknown
AACAAGGTTTCCGTAGGTG		unknown
AACAAGTACCGTAAGGG		unknown
AACAAGTACCGTAAGGGA		unknown
AACAAGTCAGGTCAAG		mito-rRNA
AACAAGTCAGGTCAAGGTGTAGCT		mito-rRNA
AACAATACAGGACTC		unknown
AACAATACAGGACTCT		unknown
AACAATACAGGACTCTT		unknown
AACAATACAGGACTCTTT		unknown
AACAATACAGGACTCTTTC		unknown
AACAATACAGGACTCTTTCG		unknown
AACAATACAGGACTCTTTCGA		unknown
AACAATACAGGACTCTTTCGAG		unknown
AACAATACAGGACTCTTTCGAGG		unknown
AACAATACAGGACTCTTTCGAGGC		unknown
AACAATACAGGACTCTTTCGAGGCCC		unknown
AACAATACAGGACTCTTTCGAGGCCCT		unknown
AACAATATCCTGGTG	miR_338	preconditioning
AACAATATCCTGGTGC	miR_338	preconditioning
AACAATATCCTGGTGCT	miR_338	preconditioning
AACAATATCCTGGTGCTG	miR_338	preconditioning
AACAATATCCTGGTGCTGA	miR_338	preconditioning
AACAATATCCTGGTGCTGAG	miR_338	preconditioning
AACAATATCCTGGTGCTGAGT	miR_338	preconditioning
AACAATATCCTGGTGCTGAGTG	miR_338	preconditioning
AACAATATCCTGGTGCTGAGTGA	miR_338	preconditioning
AACAATATCCTGGTGCTGAGTGAG	miR_338	preconditioning
AACAATATCCTGGTGCTGAGTGAGT	miR_338	preconditioning
AACAATATCCTGGTGCTGAGTGAGTT	miR_338	preconditioning
AACAATCACAAGTCAGGCTCTTGGGAC	miR_125	stress & hypoxia
AACAATCGGTCAGCCATGAAT		unknown
AACAATCTAATAAGACTGAAGGAGCC		mito-rRNA
AACAATGATGACAGG		unknown
AACAATGATGACAGGT		unknown
AACAATGATGACAGGTT		unknown
AACAATGATGACAGGTTTTCAGAC		unknown
AACAATGATGACAGGTTTTCAGACT		unknown
AACAATGATGACAGGTTTTCAGACTG		unknown
AACAATGATGACAGGTTTTCAGACTGT		unknown
AACAATGTAGGTAAG		unknown
AACAATGTAGGTAAGG		unknown
AACAATGTAGGTAAGGG		unknown
AACAATGTAGGTAAGGGA		unknown
AACAATGTAGGTAAGGGAA		unknown
AACAATGTAGGTAAGGGAAG		unknown
AACAATGTAGGTAAGGGAAGT		unknown
AACAATGTAGGTAAGGGAAGTC		unknown
AACAATGTAGGTAAGGGAAGTCG		unknown
AACAATGTAGGTAAGGGAAGTCGG		unknown
AACAATGTAGGTAAGGGAAGTCGGC		unknown
AACAATGTAGGTAAGGGAAGTCGGCA		unknown
AACAATGTAGGTAAGGGAAGTCGGCAA		unknown
AACACAAATCAACTACCA		mito-rRNA
AACACAAATCAACTACCATA		mito-rRNA
AACACAAGGAGTCTGCATGTCT		unknown
AACACAAGGCTGTACCTCAGGC		unknown
AACACAGACTGAGTG		unknown
AACACAGACTGAGTGG		unknown
AACACAGACTGAGTGGT		unknown
AACACAGACTGAGTGGTTAGTTCT		unknown
AACACAGACTGAGTGGTTAGTTCTT		unknown
AACACAGACTGAGTGGTTAGTTCTTT		unknown
AACACAGATTAGGATCACTC		unknown
AACACAGTCTCTTGATCT		unknown
AACACATAGAGCCTCCAGATA		unknown
AACACATCGTGGATGGTCATGT		unknown
AACACATCTCTGCCAGGACT		unknown
AACACATCTCTGCCAGGACTACT		unknown
AACACCACTTGGGCCAG		unknown
AACACCATATAACTAAACTG		mito-rRNA
AACACCATATAACTAAACTGT		mito-rRNA
AACACCCCGGTCTGCATTGTC		unknown
AACACCCCGGTCTGCATTGTCT		unknown
AACACCCGCTGCATCGATCACA		unknown
AACACCCTCTGACTGAAATCTC		unknown
AACACCTAGCTTTAGCC		mito-rRNA
AACACCTAGCTTTAGCCACACCCCCA		mito-rRNA
AACACGCCCGATCTC	miR_7641	miRNA
AACACGCCCGATCTCG	miR_7641	miRNA
AACACGCCCGATCTCGT	miR_7641	miRNA
AACACGCCCGATCTCGTC	miR_7641	miRNA
AACACGCCCGATCTCGTCT	miR_7641	miRNA
AACACGCCCGATCTCGTCTG	miR_7641	miRNA
AACACGCCCGATCTCGTCTGA	miR_7641	miRNA
AACACGCCCGATCTCGTCTGAT	miR_7641	miRNA
AACACGCCCGATCTCGTCTGATC	miR_7641	miRNA
AACACGCCCGATCTCGTCTGATCT	miR_7641	miRNA
AACACGCCCGATCTCGTCTGATCTC	miR_7641	miRNA
AACACGCTGATCGCCG		unknown
AACACGGACCAAGGA		unknown
AACACGGACCAAGGAG		unknown
AACACGGACCAAGGAGT		unknown
AACACGGACCAAGGAGTC		unknown
AACACGGACCAAGGAGTCT		unknown
AACACGGACCAAGGAGTCTA		unknown
AACACGGACCAAGGAGTCTAAC		unknown
[truncated: 87,517 more rows]
