# Supplementary material for: Small Non-coding RNA Expression and Vertebrate Anoxia Tolerance
Source: Front Genet. 2018 Jul 10;9:230. doi: 10.3389/fgene.2018.00230 (PMC6048248; doi:10.3389/fgene.2018.00230)
Supplement: Supplementary file 4 [file Table_4.xlsx]

## Sheet: shark
Supplementary Table S4. Sequences differentially expressed in response to anoxia or recovery, relative to normoxia. Normalized expression for each sequence under each treatment is provided, along with annotation details and differential expression values and statistics. Sheet 1 = shark; sheet 2 = frog; sheet 3 = turtle; sheet 4 = carp.
	Sequence	species	S_C_1	S_C_2	S_C_3	S_C_4		S_A_1	S_A_2	S_A_3	S_A_4	S_R_1	S_R_2	S_R_3	S_R_4	Expression.values	Length	Count	Name	Resource	annot.simplified	Match.type	Mismatches	database	general.pie.name	pie.chart.name	baseMean	log2FoldChange	lfcSE	stat	pvalue	padj
1	AACATTCAACGCTGTCGGA	shark	14.0896	2.53783	10.61	22.3324		140.492	63.0834	46.1114	224.807	45.179	17.7504	69.9301	71.8087	1	19	1	mir-181a-1//mir-181a-2	Oryzias latipes	miR_181	Mature 5' variant	1	mirbase	stress-resp miRNA	stress & hypoxia & preconditioning	60.7277	3.26493	0.732462	17.3976	0.000166788	0.0232732
2	AACGAGAACTTTGAAGGCCGA	shark	489.821	1049.39	693.185	688.243		208.071	296.121	301.196	199.828	324.8	446.804	289.711	153.284	1	21	1					NA	none	unknown	unknown	428.371	-1.53446	0.391963	18.6858	8.76e-05	0.0159602
3	AACGAGGATCTATTGGAGGGC	shark	13.2608	7.61348	12.3783	21.3172		40.9029	28.202	42.1871	47.4592	23.2	34.4866	37.7401	27.6187	1	21	1					NA	none	unknown	unknown	28.0305	1.54587	0.404662	15.2314	0.000492645	0.0418428
4	AACGGGCTTGGCAGAATTAGCGGGGA	shark	125.149	213.812	258.176	129.934		126.265	89.0589	45.1303	69.9398	67.1579	78.1019	29.4151	42.8091	1	26	1					NA	none	unknown	unknown	106.246	-1.14219	0.466538	14.8762	0.000588399	0.0460713
5	AAGGGTTCGTTTGTAAAAAAAAAAA	shark	18.2336	20.9371	9.72582	12.1813		74.6922	69.0207	52.9791	27.4764	9.76842	17.7504	16.095	24.8569	1	25	1					NA	none	unknown	unknown	29.4764	1.87957	0.450734	23.6864	7.19e-06	0.00332469
6	AAGGGTTCGTTTGTAAAAAAAAAAAA	shark	14.9184	21.5715	7.95749	5.07554		49.7948	63.0834	51.998	29.9742	15.8737	13.6932	8.88002	27.6187	1	26	1					NA	none	unknown	unknown	25.8699	1.96705	0.538366	16.6006	0.000248438	0.0295249
7	AATCATTCGTAGACGACCT	shark	28.1792	32.3573	32.7141	40.6043		56.9084	92.7697	192.295	97.4162	43.9579	86.7236	60.4951	67.6659	1	19	1	AB102742.1/112-3806//AAWZ02036944.1/13391-9461//X02995.1/3838-7923//AAFR03067789.1/5996-1042//AASZ01002370.1/1703-389//AGAI01044523.1/3122-1643//AY859623.1/1-1268//BC158454.1/1-1512//AAMC01155058.1/742-1//AAMC01158165.1/1-591//AAMC01009153.1/1-589//AAMC01152916.1/1-571//AAMC01155069.1/1-427//AAWZ02007279.1/101606-102023//AGAI01066268.1/32727-33149//ACJG01018362.1/1-317	RF02543		Exact	0	RFAM	rRNA	rRNA	69.3405	1.7275	0.424683	16.0726	0.000323511	0.0333021
8	AATCCGACTGTTTAATTAAA	shark	102.771	109.761	91.069	85.269		23.119	48.2403	19.6219	42.4635	56.1684	50.7155	55.5001	45.5709	1	20	1					NA	none	unknown	unknown	60.8558	-1.54291	0.335797	22.5203	1.29e-05	0.00490052
9	AATCCGACTGTTTAATTAAAA	shark	86.1952	123.719	99.0265	84.2539		24.8974	38.5922	23.5463	24.9785	51.2842	40.0653	64.3801	48.3328	1	21	1					NA	none	unknown	unknown	59.106	-1.77856	0.323204	32.0725	1.09e-07	0.000171742
10	AATCCGACTGTTTAATTAAAAC	shark	29.008	57.1011	60.1232	38.5741		10.6703	20.7804	10.792	4.9957	19.5368	18.7647	19.98	38.6662	1	22	1					NA	none	unknown	unknown	27.4161	-1.86662	0.498479	14.7951	0.000612754	0.0472402
11	AATTCCACCACGTTCCCGTGG	shark	58.016	5.71011	10.61	81.2086		506.84	86.0903	114.788	6172.19	67.1579	29.415	153.735	128.427	1	21	1					NA	none	unknown	unknown	617.849	5.4686	1.21015	20.6703	3.25e-05	0.00834469
12	AATTGGCTGTAGAAGGCCATATGGCCC	shark	9.9456	6.34456	12.3783	13.1964		263.201	55.6618	76.5254	64.9441	25.6421	54.2656	47.7301	26.2378	1	27	1					NA	none	unknown	unknown	54.6727	3.46613	0.611895	29.5176	3.89e-07	0.000487774
13	ACACGAGATTGAGCAATAACAGGTCTG	shark	110.23	142.753	247.566	110.647		28.4542	54.1775	40.2249	77.4334	76.9263	40.5724	32.7451	56.6184	1	27	1					NA	none	unknown	unknown	84.8624	-1.624	0.456472	18.0622	0.000119631	0.0192567
14	ACAGGTCTGTGATGCC	shark	1202.59	1074.13	770.992	950.14		179.617	135.073	103.996	64.9441	604.421	393.553	38.2951	132.57	1	16	1					NA	none	unknown	unknown	470.86	-3.04517	0.699729	18.5311	9.46e-05	0.0165825
15	ACCACAGGGTAGAACCACGGACG	shark	7.4592	8.88239	18.5675	12.1813		76.4706	19.2961	32.3761	104.91	23.2	30.4293	32.1901	24.8569	1	23	1	mir-140	Gallus gallus	miR_140	Mature 3' super	0	mirbase	stress-resp miRNA	stress & hypoxia & preconditioning	32.5683	2.28073	0.579397	14.7985	0.000611711	0.0472402
16	ACCTCAGATCAGACGCGACAACCCGC	shark	485.677	720.742	374.886	368.484		243.639	223.39	239.387	142.377	239.326	206.919	157.62	223.712	1	26	1					NA	none	unknown	unknown	302.18	-1.19458	0.318561	21.0746	2.65e-05	0.00763164
17	ACTCTAGTCTGGCACTGTGA	shark	34.8096	57.7355	85.764	42.6345		14.2271	11.8745	7.84876	4.9957	30.5263	36.008	13.32	15.1903	1	20	1					NA	none	unknown	unknown	29.5779	-2.47081	0.546035	21.1724	2.53e-05	0.00744665
18	ACTCTTAACGGTGGATCACTCGGCT	shark	48.8992	32.9917	69.849	114.707		346.785	189.25	389.494	352.197	199.032	81.652	346.876	244.426	1	25	1	AANG01520539.1/406-254//AGKD01531665.1/406-253//AF158724.1/274-427//AAPN01207469.1/194-346//AF228805.1/463-617//AF228804.1/470-624//AB546598.1/761-920//AB193504.1/824-983//AB193500.1/898-1057//AB193499.1/899-1058//AB278154.1/463-622//AB211305.1/443-602//AB501212.1/867-1026//AF316394.1/331-490//AF316393.1/331-490//AF316387.1/345-504//HQ534064.1/319-478//HQ534061.1/334-493//HQ534056.1/338-497//HQ53…	RF00002		Exact	0	RFAM	rRNA	rRNA	201.347	2.26492	0.53374	16.6733	0.000239571	0.0288946
19	ACTGGCGCTGCGGGATGAACCGAA	shark	46.4128	63.4456	68.0807	41.6194		10.6703	16.3275	14.7164	0	21.979	18.7647	4.99501	19.3331	1	24	1					NA	none	unknown	unknown	27.1954	-2.28522	0.610698	17.7145	0.000142343	0.0213992
20	AGAACTGAATTCCATGGGCTGT	shark	76.2496	24.1093	64.544	140.085		764.706	210.031	339.459	744.359	216.126	74.0447	326.341	258.235	1	22	1	mir-146b	Bos taurus	miR_146	Mature 5' sub variant	1	mirbase	stress-resp miRNA	hypoxia & preconditioning	269.857	2.75593	0.653882	16.199	0.000303691	0.0323797
21	AGCTGGTGTTGTGAATCAGGCC	shark	125.978	70.4247	102.563	73.0877		39.1245	31.1706	24.5274	12.4893	72.0421	31.4436	54.9451	42.8091	1	22	1	mir-138	Danio rerio	miR_138	Mature 5'	0	mirbase	stress-resp miRNA	stress	56.7171	-1.76577	0.423489	17.6391	0.000147814	0.022023
22	AGGATTCCCTTAGTAACTG	shark	85.3664	111.03	72.5015	58.8762		24.8974	22.2647	13.7353	9.9914	42.7369	30.9365	13.875	24.8569	1	19	1					NA	none	unknown	unknown	42.589	-2.1847	0.46339	26.4688	1.79e-06	0.00119467
23	AGGATTCGGCGCTCTCACC	shark	27.3504	23.4749	18.5675	24.3626		55.13	48.9824	34.3383	177.347	25.6421	17.7504	19.425	26.2378	1	19	1					NA	none	unknown	unknown	41.5507	1.72139	0.531884	15.6818	0.000393314	0.0379031
24	AGTCGGTAGAGCATC	shark	741.776	282.968	190.095	705.499		3338.03	2956.01	2651.9	6736.7	195.368	1130.45	172.605	472.281	1	15	1					NA	none	unknown	unknown	1631.14	3.02975	0.696732	26.4732	1.78e-06	0.00119467
25	AGTCGGTAGAGCATCAGA	shark	48.8992	23.4749	17.6833	33.4985		65.8003	94.9962	66.7144	137.382	12.2105	23.3291	5.55001	31.7616	1	18	1					NA	none	unknown	unknown	46.775	1.55686	0.561719	17.9695	0.000125307	0.019546
26	AGTCGGTAGAGCATCAGAC	shark	132.608	67.8868	50.3974	141.1		385.91	356.236	255.085	804.308	50.0632	100.924	46.6201	98.0466	1	19	1					NA	none	unknown	unknown	207.432	2.19842	0.517838	31.1257	1.74e-07	0.000249461
27	AGTCGGTAGAGCATG	shark	19.8912	6.97902	5.30499	39.5892		76.4706	100.933	41.206	144.875	18.3158	33.9794	9.99002	16.5712	1	15	1					NA	none	unknown	unknown	42.8422	2.34691	0.693916	15.4997	0.000430815	0.0394918
28	AGTCGGTAGAGCATGAGAC	shark	86.1952	29.8194	15.915	121.813		273.871	486.856	228.595	584.497	67.1579	73.5375	22.2	92.5228	1	19	1					NA	none	unknown	unknown	173.582	2.63491	0.675536	21.7662	1.88e-05	0.00623886
29	AGTCGGTAGAGCATGAGACT	shark	17.4048	8.88239	6.18916	15.2266		44.4596	49.7246	34.3383	77.4334	15.8737	20.7934	17.76	23.4759	1	20	1					NA	none	unknown	unknown	27.6302	2.09396	0.433727	25.5381	2.85e-06	0.00174732
30	AGTCGGTAGAGCATGAGACTC	shark	17.4048	10.1513	4.42083	18.2719		96.0328	132.104	105.958	189.837	17.0947	19.2719	8.32502	13.8094	1	21	1					NA	none	unknown	unknown	52.7235	3.38556	0.488236	66.7273	3.24e-15	6.84e-11
31	AGTCGGTAGAGCATGGGAC	shark	51.3856	8.88239	30.9458	72.0726		229.412	204.836	94.1851	424.635	26.8632	49.7012	33.3001	57.9994	1	19	1					NA	none	unknown	unknown	107.018	2.54675	0.643478	22.1385	1.56e-05	0.00551249
32	AGTCGGTAGAGCATGGGACTC	shark	8.288	0.634456	0	8.12086		55.13	59.3726	43.1682	127.39	3.66316	6.08586	7.21502	13.8094	1	21	1					NA	none	unknown	unknown	27.7398	4.08684	0.846371	27.9329	8.6e-07	0.000760431
33	AGTGGTAGAATTCTCGC	shark	77.0784	47.5842	33.5983	41.6194		176.06	180.344	186.408	107.408	72.0421	118.167	61.0501	73.1897	1	17	1					NA	none	unknown	unknown	97.8791	1.70755	0.374905	21.2938	2.38e-05	0.00714839
34	ATAACAGGTCTGTGATGCC	shark	221.29	486.628	324.489	200.991		81.8058	66.7942	35.3194	32.4721	145.305	184.097	20.535	59.3803	1	19	1					NA	none	unknown	unknown	154.926	-2.5077	0.658443	15.1259	0.000519345	0.0433754
35	ATCCCCGCTCGCCTGACGG	shark	145.04	203.66	394.338	158.357		23.119	22.2647	22.5652	22.4807	144.084	40.5724	2.77501	52.4756	1	19	1	AY049834.1/1-3542//AF061799.1/528-4296	RF02540		Exact	0	RFAM	rRNA	rRNA	102.644	-3.3176	0.820757	16.0335	0.000329891	0.0336232
36	ATCCGACTGTTTAATTAAA	shark	351.411	395.901	309.458	378.635		46.238	152.142	56.9035	134.884	218.568	156.204	61.6051	95.2847	1	19	1					NA	none	unknown	unknown	196.436	-1.87945	0.510742	15.7491	0.000380307	0.0370054
37	ATCCGACTGTTTAATTAAAA	shark	297.539	517.082	343.056	377.62		72.9138	159.564	127.542	122.395	216.126	198.805	208.68	98.0466	1	20	1					NA	none	unknown	unknown	228.281	-1.66238	0.367569	21.9362	1.72e-05	0.00582529
38	ATCCGACTGTTTAATTAAAAC	shark	69.6192	169.4	142.351	97.4503		26.6758	54.9197	39.2438	24.9785	81.8106	72.5232	55.5001	55.2375	1	21	1					NA	none	unknown	unknown	74.1424	-1.6743	0.408674	17.0341	0.000200026	0.0259232
39	ATCCGACTGTTTAATTAAAACA	shark	58.8448	185.261	139.698	60.9064		19.5622	26.7177	18.6408	14.9871	36.6316	47.1654	10.545	35.9044	1	22	1					NA	none	unknown	unknown	54.5721	-2.45581	0.583412	20.604	3.36e-05	0.00855286
40	ATCGAGCTCACTGTCCCGGGA	shark	423.517	203.026	257.292	149.221		81.8058	85.3482	95.1662	99.914	102.568	88.245	83.8052	113.237	1	21	1					NA	none	unknown	unknown	148.595	-1.5151	0.354491	25.1268	3.5e-06	0.00194754
41	ATCGAGCTCACTGTCCCGGGAA	shark	164.102	140.849	155.613	51.7705		56.9084	37.1079	44.1493	42.4635	32.9684	37.5295	41.0701	38.6662	1	22	1					NA	none	unknown	unknown	70.2665	-1.51503	0.398972	25.4328	3e-06	0.00176954
42	ATCGCACGTCCTCGTG	shark	44.7552	80.576	98.1423	88.3143		14.2271	12.6167	2.94328	7.49355	61.0527	67.4517	11.655	11.0475	1	16	1	L11288.1/1-1779//AJ555449.1/1-1889//AJ555450.1/1-1889//AY049849.1/1-1775//AY859634.1/1-1776//AY049858.1/1-1775//AY049855.1/1-1776//AY049830.1/1-1776//AY049827.1/1-1776//AY049835.1/1-1775//AY049819.1/1-1777//AY049822.1/1-1777//M91181.1/1-1772//AF212180.2/1-1777//M91183.1/1-1771//GU901866.1/1-1741//M91179.1/1-1771//AY049810.1/1-1777//GU453339.1/1-1694//GU901867.1/1-1516//FN393330.1/1-567//AFYH01265…	RF01960		Exact	0	RFAM	rRNA	rRNA	41.6896	-3.06718	0.742899	15.5398	0.00042226	0.0393432
43	ATGCTTCTTACAGCCTCAGGAC	shark	15.7472	9.51685	16.7991	16.2417		67.5787	57.8883	68.6766	54.9527	30.5263	21.3005	32.1901	56.6184	1	22	1					NA	none	unknown	unknown	37.3364	2.11379	0.39448	28.195	7.54e-07	0.000750304
44	ATTATGACTGAACGCCT	shark	346.439	443.485	558.792	462.889		179.617	118.745	53.9602	142.377	239.326	336.244	221.445	92.5228	1	17	1					NA	none	unknown	unknown	266.32	-1.88054	0.473713	15.6284	0.000403966	0.0384368
45	CAAACACATCGTTACCTGGACT	shark	8.288	6.34456	9.72582	19.287		55.13	45.2716	34.3383	134.884	32.9684	14.2003	29.9701	41.4281	1	22	1					NA	none	unknown	unknown	35.9864	2.62193	0.592132	18.5296	9.47e-05	0.0165825
46	CAAACGATCCCGGAGA	shark	131.779	183.358	235.188	187.795		37.3461	32.6549	14.7164	17.485	101.347	61.8729	6.10501	30.3806	1	16	1	AY049832.1/177-3801//AY049806.1/214-3834//AF212182.1/586-4217//AF212178.1/1-3557//AY049829.1/207-3811//AY049834.1/1-3542//AY049839.1/195-3806//AY049845.1/1-3652//AF061800.1/128-3650//AY049818.1/229-3782//AY049809.1/1-3523//AF061799.1/528-4296//U34336.1/1-3410//U34337.1/1-3471//U34338.1/1-3400	RF02540		Exact	0	RFAM	rRNA	rRNA	86.669	-2.84784	0.702635	17.614	0.000149683	0.0220614
47	CAAACGATCCCGGAGAAGCCG	shark	29.008	58.37	66.3124	36.5439		17.7839	19.2961	7.84876	12.4893	18.3158	27.3864	21.09	24.8569	1	21	1	AY049832.1/177-3801//AY049806.1/214-3834//AF212182.1/586-4217//AF212178.1/1-3557//AY049829.1/207-3811//AY049834.1/1-3542//AY049839.1/195-3806//AY049845.1/1-3652//AF061800.1/128-3650//AF061799.1/528-4296//U34336.1/1-3410//U34337.1/1-3471//U34338.1/1-3400	RF02540		Exact	0	RFAM	rRNA	rRNA	28.2751	-1.72194	0.452477	16.0203	0.000332069	0.0336632
48	CAAAGTGCTGACAGTGCAGGTAA	shark	79.5648	61.5423	92.8373	68.0122		12.4487	35.6236	26.4896	29.9742	75.7053	56.2942	56.6101	77.3325	1	23	1	mir-17	Homo sapiens	miR_17	Mature 5' variant	2	mirbase	stress-resp miRNA	stress & hypoxia	56.0362	-1.49404	0.344434	20.3323	3.85e-05	0.00929025
49	CAAGCTCGGGTTTAAGGGTGTGT	shark	121.005	93.8995	122.015	143.13		35.5677	40.0765	37.2816	17.485	101.347	36.008	89.9102	81.4753	1	23	1					NA	none	unknown	unknown	76.6001	-1.8404	0.408268	19.7656	5.1e-05	0.0113688
50	CAAGGCCCTGGTGGAGCGCCGAGA	shark	63.8176	98.3407	137.93	66.9971		10.6703	30.4285	23.5463	17.485	35.4105	24.3435	12.765	24.8569	1	24	1	AY049835.1/1-1775	RF01960		Exact	0	RFAM	rRNA	rRNA	45.5493	-2.11157	0.479475	27.4284	1.11e-06	0.000853131
51	CACCGGCCCGTCTCACCC	shark	238.694	152.904	200.705	197.946		99.5896	107.613	75.5443	72.4377	203.916	176.997	171.495	138.094	1	18	1	AY859641.1/123-3794//AY049832.1/177-3801//AY049806.1/214-3834//AF212182.1/586-4217//AY049829.1/207-3811//AY049834.1/1-3542//AY049839.1/195-3806//AY049845.1/1-3652//AF061800.1/128-3650//AY049818.1/229-3782//AY049809.1/1-3523//U34340.1/1-3432//U34337.1/1-3471	RF02540		Exact	0	RFAM	rRNA	rRNA	152.995	-1.13962	0.257173	20.8398	2.98e-05	0.00801852
52	CACGAGACCGATAGTCAACAAGTACC	shark	77.0784	144.656	150.308	37.559		19.5622	26.7177	14.7164	9.9914	40.2948	37.5295	5.55001	17.9522	1	26	1					NA	none	unknown	unknown	48.493	-2.5023	0.683251	16.6868	0.00023796	0.0288939
53	CACGGACCAAGGAGTC	shark	166.589	181.455	244.03	205.052		39.1245	37.8501	17.6597	24.9785	116	132.368	17.76	24.8569	1	16	1					NA	none	unknown	unknown	100.643	-2.73456	0.650258	17.2203	0.000182243	0.0245724
54	CACGTTCGCCTGACACG	shark	26.5216	8.24793	9.72582	23.3475		83.5841	34.8814	89.2796	92.4205	51.2842	52.237	90.4652	45.5709	1	17	1	ACQM01000333.1/32011-32084//AGAI01038541.1/31086-31014//ABQF01010763.1/16874-16802//AADN03005254.1/8016-8088//ADDD01092455.1/3164-3236	RF00005		Exact	0	RFAM	tRNA	tRNA	50.6305	2.14582	0.520586	16.9829	0.000205212	0.0261582
55	CAGATTGATAGCTCTTTC	shark	101.114	124.988	114.941	82.2237		19.5622	30.4285	13.7353	12.4893	68.379	63.3944	9.43502	31.7616	1	18	1					NA	none	unknown	unknown	56.0377	-2.44373	0.602046	16.5457	0.000255356	0.0298172
56	CAGCTGACTTAGAACT	shark	1.6576	1.90337	2.6525	15.2266		17.7839	43.0452	129.504	72.4377	24.4211	42.601	44.4001	22.095	1	16	1					NA	none	unknown	unknown	34.8107	3.66201	0.813054	17.4619	0.00016151	0.0228456
57	CAGGTCTGTGATGCC	shark	956.436	607.809	582.665	794.829		179.617	157.337	112.826	179.845	531.158	457.454	283.606	106.332	1	15	1					NA	none	unknown	unknown	412.493	-2.22741	0.475183	20.9962	2.76e-05	0.00775243
58	CAGTCGGTAGAGCAT	shark	52.2144	20.9371	19.4516	33.4985		236.525	186.282	178.559	332.214	14.6526	69.4803	26.0851	31.7616	1	15	1					NA	none	unknown	unknown	100.138	2.88641	0.535365	39.3391	2.87e-09	7.19e-06
59	CAGTCGGTAGAGCATC	shark	3279.56	2041.68	2138.8	3020.96		22196	16850	13838.3	25650.4	873.053	6476.88	1267.07	2169.45	1	16	1					NA	none	unknown	unknown	8316.85	2.90555	0.593872	33.5769	5.12e-08	0.000102536
60	CAGTCGGTAGAGCATCAGAC	shark	97.7984	74.8659	87.5323	109.632		286.32	236.748	168.748	427.132	57.3895	107.01	78.2552	114.618	1	20	1					NA	none	unknown	unknown	153.837	1.59057	0.364945	27.9894	8.36e-07	0.000760431
61	CAGTCGGTAGAGCATCT	shark	5.8016	6.34456	5.30499	2.03021		90.6977	47.4981	33.3572	87.4248	2.44211	13.186	2.77501	5.52375	1	17	1					NA	none	unknown	unknown	25.1988	3.6948	0.665603	42.944	4.73e-10	2.37e-06
62	CAGTCGGTAGAGCATGAGAC	shark	29.8368	21.5715	30.0616	26.3928		51.5732	84.606	54.9413	64.9441	17.0947	31.4436	13.32	35.9044	1	20	1					NA	none	unknown	unknown	38.4742	1.25975	0.394115	16.3275	0.000284797	0.0313128
63	CAGTTGAACATGGGTCAGTCGGTCCT	shark	24.0352	25.3783	38.0191	44.6647		247.196	92.0276	200.143	207.322	59.8316	42.0939	177.6	131.189	1	26	1					NA	none	unknown	unknown	107.458	2.49949	0.538096	19.6335	5.45e-05	0.0119676
64	CATATGGTCTAGCGGTTAGGATTCCT	shark	30.6656	22.8404	29.1774	33.4985		71.1354	105.386	206.03	149.871	53.7263	40.5724	87.6902	91.1419	1	26	1					NA	none	unknown	unknown	76.8113	2.20296	0.434785	24.4934	4.8e-06	0.00253244
65	CCACTGTGGTGAGCACTGAAGCCTAGG	shark	45.584	155.442	186.559	54.8158		17.7839	14.8432	9.81094	0	41.5158	26.3721	7.77002	40.0472	1	27	1	AY049834.1/1-3542	RF02540		Exact	0	RFAM	rRNA	rRNA	50.0453	-3.33407	0.779665	18.7303	8.57e-05	0.0158572
66	CCAGGATTCCCTTAGTAACTG	shark	54.7008	128.16	129.088	29.4381		21.3406	18.5539	13.7353	2.49785	31.7474	26.8792	7.77002	27.6187	1	21	1	AY049834.1/1-3542	RF02540		Exact	0	RFAM	rRNA	rRNA	40.9609	-2.56575	0.687526	16.3163	0.000286395	0.0313128
67	CCGAACGCTGGGTTAAGGCGCCCGA	shark	65.4752	115.471	149.424	60.9064		8.89193	19.2961	8.82985	17.485	20.7579	10.6503	12.765	17.9522	1	25	1	AY049832.1/177-3801//AY049806.1/214-3834//AF212182.1/586-4217//AY049829.1/207-3811//AY049834.1/1-3542//AY049845.1/1-3652//AF061800.1/128-3650//AY049809.1/1-3523//U34340.1/1-3432//AF154052.1/1-3517	RF02540		Exact	0	RFAM	rRNA	rRNA	42.3254	-2.84138	0.495714	49.3226	1.95e-11	1.17e-07
68	CCGGCAGCTTTGGTGACTCTAGA	shark	48.8992	40.6052	68.0807	30.4532		7.11354	17.8118	17.6597	9.9914	23.2	40.5724	23.31	28.9997	1	23	1					NA	none	unknown	unknown	29.7247	-1.75487	0.452345	15.3049	0.000474876	0.0411826
69	CCGGTCGGTCGCGTTGGGGTCTGGC	shark	100.285	93.8995	180.37	167.493		857.182	339.908	872.193	297.244	234.442	232.784	269.176	433.614	1	25	1	AY049834.1/1-3542	RF02540		Exact	0	RFAM	rRNA	rRNA	339.883	2.12862	0.472545	19.33	6.35e-05	0.0133445
70	CCGTGATCGTATAGTGGTTAGTACTC	shark	82.88	53.9288	157.381	118.768		309.439	237.491	311.988	319.725	179.495	147.075	189.255	265.14	1	26	1					NA	none	unknown	unknown	197.714	1.515	0.370378	16.0906	0.000320603	0.0333021
71	CCGTGATCGTATAGTGGTTAGTACTCT	shark	154.986	107.223	356.319	389.801		896.307	774.071	1333.31	854.265	510.4	396.088	617.716	802.325	1	27	1					NA	none	unknown	unknown	599.401	1.9378	0.467627	16.0709	0.000323786	0.0333021
72	CCGTGCAACTCGGATCATTCTGACC	shark	15.7472	5.07565	11.4941	9.13596		56.9084	24.4912	51.998	42.4635	24.4211	31.4436	26.0851	71.8087	1	25	1	NC_017882.1	Chiloscyllium_griseum_mitochondrion		Variant	2	bamboo_shark_mito	mito-smRNA	mito-other	30.9227	2.08553	0.544717	15.5032	0.000430064	0.0394918
73	CCGTGCAACTCGGATCATTCTGACCA	shark	19.8912	27.9161	19.4516	20.3021		44.4596	47.4981	111.845	102.412	31.7474	39.5581	58.8301	70.4278	1	26	1					NA	none	unknown	unknown	49.5282	1.79349	0.447691	15.5148	0.000427557	0.0394918
74	CCTAGCAGCTGACTTAGAACTGGTGC	shark	76.2496	112.299	114.057	84.2539		24.8974	48.2403	20.603	22.4807	40.2948	36.5152	16.095	35.9044	1	26	1					NA	none	unknown	unknown	52.6575	-1.69839	0.43055	22.2461	1.48e-05	0.00534965
75	CCTGATCGAGGCCTAGCCT	shark	115.203	152.904	155.613	37.559		23.119	22.2647	29.4328	7.49355	28.0842	68.466	17.76	23.4759	1	19	1	AY049834.1/1-3542	RF02540		Exact	0	RFAM	rRNA	rRNA	56.7813	-2.45388	0.630007	17.2736	0.00017745	0.0242518
76	CGAACGCTGGGTTAAGGCGCCCGA	shark	26.5216	81.8449	91.069	47.71		12.4487	14.8432	11.7731	12.4893	18.3158	7.60733	25.5301	8.28562	1	24	1	AY049832.1/177-3801//AY049806.1/214-3834//AF212182.1/586-4217//AY049829.1/207-3811//AY049834.1/1-3542//AY049845.1/1-3652//AF061800.1/128-3650//AY049809.1/1-3523//U34340.1/1-3432//AF154052.1/1-3517	RF02540		Exact	0	RFAM	rRNA	rRNA	29.8699	-2.25413	0.576015	21.5806	2.06e-05	0.00655237
77	CGAATCCCCGCTCGCCTGACG	shark	90.3392	120.547	125.551	69.0273		46.238	37.1079	30.4139	24.9785	41.5158	54.2656	86.5802	52.4756	1	21	1	AY049834.1/1-3542//AF061799.1/528-4296	RF02540		Exact	0	RFAM	rRNA	rRNA	64.92	-1.54051	0.3714	17.4484	0.000162602	0.0228456
78	CGAATGATTAGAGGCCTTGG	shark	100.285	116.106	119.362	76.133		24.8974	24.4912	19.6219	7.49355	41.5158	50.2084	10.545	23.4759	1	20	1					NA	none	unknown	unknown	51.1779	-2.38954	0.535937	23.2227	9.06e-06	0.00383792
79	CGAGAACTTTGAAGGCCGAA	shark	776.586	1328.55	1122.01	1191.74		457.045	381.469	327.686	444.617	628.842	735.882	713.177	270.664	1	20	1					NA	none	unknown	unknown	698.188	-1.45796	0.356735	17.3927	0.000167194	0.0232732
80	CGAGATTGTGTCTTCTTGGAGTCGGGT	shark	5.8016	8.24793	10.61	15.2266		69.3571	21.5226	39.2438	157.365	17.0947	9.1288	29.9701	42.8091	1	27	1	AY049834.1/1-3542	RF02540		Exact	0	RFAM	rRNA	rRNA	35.5314	2.83717	0.709604	15.5815	0.000413546	0.0389783
81	CGCCGTGGATCACTGGTTGGCCTAGG	shark	60.5024	109.126	126.436	38.5741		24.8974	21.5226	10.792	9.9914	24.4211	38.0366	79.9202	30.3806	1	26	1	AY859633.1/688-4373//AY049815.1/127-3721	RF02541		Variant	2	RFAM	rRNA	rRNA	47.8834	-2.3032	0.584068	14.9223	0.000574994	0.0457031
82	CGCCTGTCTGAGGGTCGT	shark	8.288	5.71011	0.884165	10.1511		103.146	17.8118	16.6786	194.832	17.0947	16.229	11.1	17.9522	1	18	1	ABLF02000332.1/2032-1612	RF02541		Exact	0	RFAM	rRNA	rRNA	34.9899	3.72127	0.860263	19.4079	6.1e-05	0.0130163
83	CGCGTCCTGCCGCCGAGTCGGGT	shark	8.288	3.80674	3.53666	7.10575		55.13	9.64805	43.1682	84.9269	41.5158	15.7218	40.5151	12.4284	1	23	1	AY049834.1/1-3542	RF02540		Exact	0	RFAM	rRNA	rRNA	27.1493	3.07018	0.725123	16.3012	0.000288567	0.0313225
84	CGCTTCTGGTCGGAAGCGCCCGGGC	shark	6.6304	8.24793	14.1466	9.13596		90.6977	26.7177	51.998	29.9742	13.4316	19.2719	7.77002	28.9997	1	25	1	AY049806.1/214-3834//AF212182.1/586-4217//AY049834.1/1-3542//AY049839.1/195-3806//AY049845.1/1-3652//AF061800.1/128-3650//AF061799.1/528-4296	RF02540		Exact	0	RFAM	rRNA	rRNA	25.5851	2.38557	0.580376	18.2071	0.00011127	0.0187928
85	CGGCCGGGCGCGACC	shark	39.7824	39.9708	39.7874	45.6798		16.0055	11.8745	13.7353	4.9957	46.4	31.9508	54.9451	15.1903	1	15	1					NA	none	unknown	unknown	30.0265	-1.77606	0.474895	15.603	0.000409121	0.0386825
86	CGGGCCCATACCCGGCCGTCGCT	shark	0.8288	0.634456	0.884165	14.2115		94.2545	42.303	138.334	112.403	45.179	16.7361	73.8152	53.8566	1	23	1					NA	none	unknown	unknown	49.4534	4.60384	0.913904	20.2534	4e-05	0.00949288
87	CGGGGCCACGCCTGTCTGAGGGTCGT	shark	7.4592	7.61348	10.61	7.10575		108.482	32.6549	86.3363	59.9484	17.0947	13.6932	17.205	46.9519	1	26	1					NA	none	unknown	unknown	34.5962	3.12708	0.564907	30.5208	2.36e-07	0.000308219
88	CGGGGCCACGCCTGTCTGAGGGTCGTT	shark	4.144	7.61348	14.1466	30.4532		64.0219	111.324	154.032	267.27	45.179	17.2433	47.7301	81.4753	1	27	1	X59734.1/3092-7391	RF02540		Variant	1	RFAM	rRNA	rRNA	70.386	3.41568	0.703807	21.5495	2.09e-05	0.00655237
89	CGGTCGGTCGCGTTGGGGTCTGG	shark	2.4864	1.90337	5.30499	5.07554		160.055	9.64805	54.9413	82.4291	18.3158	7.10017	23.8651	24.8569	1	23	1	AY049834.1/1-3542	RF02540		Exact	0	RFAM	rRNA	rRNA	32.9984	4.39273	0.823789	26.3074	1.94e-06	0.00126695
90	CGGTCGGTCGCGTTGGGGTCTGGC	shark	417.715	285.505	395.222	672.001		5911.35	1473.93	4161.8	5450.31	908.463	892.086	1969.7	1340.89	1	24	1	AY049834.1/1-3542	RF02540		Exact	0	RFAM	rRNA	rRNA	1989.91	3.26335	0.49791	39.9378	2.13e-09	6.39e-06
91	CGTGAAACCGTTAAGAGG	shark	77.0784	131.332	170.644	100.496		46.238	48.2403	19.6219	29.9742	68.379	71.0017	46.0651	37.2853	1	18	1					NA	none	unknown	unknown	70.5297	-1.73009	0.429296	17.5371	0.000155546	0.0224847
92	CGTGATCGTATAGTGGTTAGTACTCT	shark	15.7472	6.97902	29.1774	24.3626		53.3516	77.9266	155.994	124.893	40.2948	25.3578	78.8102	70.4278	1	26	1					NA	none	unknown	unknown	58.6101	2.44605	0.577174	16.6261	0.000245289	0.0292663
93	CTAGCGGTTAGGATTCCT	shark	10.7744	8.88239	12.3783	18.2719		53.3516	47.4981	53.9602	32.4721	25.6421	31.4436	24.9751	17.9522	1	18	1					NA	none	unknown	unknown	28.1335	1.94414	0.372142	27.6055	1.01e-06	0.000801391
94	CTCTAGTCTGGCACTGTGA	shark	125.978	223.963	499.553	124.858		60.4651	31.9128	27.4706	17.485	122.105	98.3881	21.09	46.9519	1	19	1					NA	none	unknown	unknown	116.685	-2.82481	0.682973	17.6372	0.000147958	0.022023
95	CTCTCACCGCCGCGGCCC	shark	49.728	38.7018	35.3666	61.9215		186.731	72.7315	62.79	89.9226	20.7579	43.6154	36.0751	27.6187	1	18	1					NA	none	unknown	unknown	60.4966	1.14326	0.444652	14.8118	0.000607656	0.0470886
96	CTGACTTAGAACTGGTGCGGA	shark	33.152	74.8659	68.0807	61.9215		10.6703	14.8432	17.6597	4.9957	36.6316	20.2862	8.88002	19.3331	1	21	1					NA	none	unknown	unknown	30.9433	-2.22763	0.545593	19.3705	6.22e-05	0.0131687
97	CTGAGATGAAGCACTGTAGCTC	shark	94.4832	39.3363	86.6482	113.692		286.32	264.95	204.068	222.309	159.958	117.153	202.02	197.474	1	22	1	mir-143	Homo sapiens	miR_143	Mature 3' super	0	mirbase	stress-resp miRNA	stress	165.701	1.55473	0.366341	17.3431	0.000171395	0.0236401
98	CTGCCGTTCTGAAGG	shark	298.368	184.627	234.304	382.695		56.9084	94.9962	90.2607	62.4463	272.295	169.897	91.0202	93.9037	1	15	1	AY049834.1/1-3542	RF02540		Exact	0	RFAM	rRNA	rRNA	169.31	-1.83927	0.450181	16.0725	0.000323515	0.0333021
99	CTGGCGCTGCGGGATGAACCGAA	shark	88.6816	208.102	205.126	75.1179		28.4542	36.3657	28.4517	14.9871	74.4842	39.051	24.9751	33.1425	1	23	1					NA	none	unknown	unknown	71.4116	-2.38523	0.528603	23.8681	6.56e-06	0.00313229
100	CTGGGAATACCAGGTGCAGTAGGCTTT	shark	5.8016	10.1513	18.5675	19.287		44.4596	35.6236	45.1303	92.4205	25.6421	19.2719	26.6401	35.9044	1	27	1	FJ517211.1/1-119//FJ517209.1/1-119//FJ517205.1/1-119//FJ517197.1/1-119//FJ517195.1/1-119//FJ517189.1/1-119//FJ517185.1/1-119//FJ517183.1/1-119//FJ517194.1/1-119//FJ517184.1/1-119//FJ517178.1/1-119//M24954.1/1-119//FJ517181.1/1-119//FJ517210.1/1-119//FJ517198.1/1-119//FJ517190.1/1-119//FJ517186.1/1-119//FJ517179.1/1-119//FJ517208.1/1-119//FJ517207.1/1-119//FJ517203.1/1-119//FJ517202.1/1-119//FJ517…	RF00001		Variant	2	RFAM	rRNA	rRNA	31.575	2.00163	0.490868	16.3922	0.000275731	0.0312846
101	CTGTCACGCGGGAGA	shark	90.3392	55.8322	54.8182	73.0877		152.941	164.759	108.901	139.88	45.179	65.423	16.095	49.7137	1	15	1					NA	none	unknown	unknown	84.7475	1.04851	0.42669	15.926	0.000348109	0.0348887
102	CTGTCACGCGGGAGACC	shark	12.432	9.51685	12.3783	18.2719		62.2435	55.6618	38.2627	44.9613	3.66316	18.7647	7.21502	19.3331	1	17	1	MIR8175	Arabidopsis thaliana	miR_8175	Precursor variant	1	mirbase	miRNA	miRNA	25.2254	1.94784	0.502052	22.8207	1.11e-05	0.00438346
103	CTTAAAGGAATTGACGGAAGGGCACC	shark	25.6928	108.492	90.1848	37.559		5.33516	16.3275	10.792	14.9871	9.76842	15.2147	4.99501	12.4284	1	26	1					NA	none	unknown	unknown	29.3147	-2.45427	0.628625	25.1587	3.44e-06	0.00194754
104	CTTAAAGGAATTGACGGAAGGGCACCA	shark	29.8368	68.5213	75.154	42.6345		12.4487	29.6863	24.5274	17.485	13.4316	16.7361	13.875	24.8569	1	27	1					NA	none	unknown	unknown	30.7661	-1.31391	0.455689	16.57	0.000252277	0.0297569
105	CTTAGAACTGGTGCGGA	shark	116.032	139.58	153.845	199.976		33.7893	47.4981	26.4896	52.4549	140.421	93.3166	64.3801	41.4281	1	17	1					NA	none	unknown	unknown	92.4343	-1.93814	0.43879	18.8088	8.24e-05	0.0155725
106	CTTATGCCCGAAATGTCGACTGT	shark	98.6272	33.6262	114.941	173.583		1198.63	257.529	571.978	914.213	426.148	179.026	213.675	303.806	1	23	1					NA	none	unknown	unknown	373.815	2.80692	0.598351	20.487	3.56e-05	0.00869921
107	CTTGTGCCCGAAATGTCGACTGT	shark	9.1168	4.44119	34.4824	28.423		257.866	47.4981	90.2607	189.837	51.2842	36.5152	40.5151	59.3803	1	23	1					NA	none	unknown	unknown	70.8016	2.94132	0.694101	17.4589	0.00016175	0.0228456
108	GAAAGATGGTGAACTATGCCTGGGCA	shark	41.44	46.3153	43.3241	37.559		106.703	87.5746	146.183	117.399	42.7369	64.9159	120.99	70.4278	1	26	1					NA	none	unknown	unknown	77.1308	1.43742	0.366653	14.9974	0.000553793	0.0448811
109	GAAGGTTCTGTCATACACTCTGG	shark	28.1792	6.34456	7.07332	29.4381		149.384	68.2785	52.9791	264.772	43.9579	32.4579	49.9501	48.3328	1	23	1					NA	none	unknown	unknown	65.0957	2.91275	0.66665	18.5427	9.41e-05	0.0165825
110	GAAGGTTCTGTCATACACTCTGGC	shark	36.4672	3.17228	17.6833	25.3777		236.525	78.6687	63.7711	197.33	40.2948	16.7361	30.5251	57.9994	1	24	1					NA	none	unknown	unknown	67.0459	2.80159	0.713254	16.9329	0.000210413	0.026694
111	GAAGGTTCTGTCATACACTCTGGCT	shark	24.864	3.17228	15.0308	19.287		128.044	59.3726	60.8279	142.377	40.2948	19.7791	36.0751	53.8566	1	25	1					NA	none	unknown	unknown	50.2484	2.64835	0.607216	18.4142	0.000100325	0.0173361
112	GAATTCCACCACGTTCCCGTGG	shark	9.9456	5.07565	4.42083	16.2417		1399.59	23.0069	207.011	3829.2	75.7053	7.60733	56.6101	220.95	1	22	1					NA	none	unknown	unknown	487.947	7.26261	1.18699	28.3302	7.05e-07	0.000743849
113	GAATTCCACCCCGTTCCCGTGG	shark	1.6576	0.634456	0	1.01511		225.855	0	8.82985	157.365	1.22105	0.507155	2.22	20.7141	1	22	1					NA	none	unknown	unknown	35.0016	6.89029	1.67909	15.4221	0.000447843	0.0402589
114	GACCCGAAACGTGAACTCTGCT	shark	3.3152	4.44119	8.84165	15.2266		152.941	34.1393	18.6408	99.914	20.7579	10.1431	32.1901	16.5712	1	22	1					NA	none	unknown	unknown	34.7602	3.27066	0.756933	18.7231	8.6e-05	0.0158572
115	GACGAGCAATGAAGTCTGAGC	shark	8.288	3.17228	20.3358	27.4079		71.1354	32.6549	149.126	257.279	42.7369	20.7934	70.4851	51.0947	1	21	1					NA	none	unknown	unknown	62.8758	3.11409	0.77014	14.957	0.000565096	0.0451881
116	GACGTCGGCTTTAGC	shark	2.4864	0	0	6.09064		24.8974	29.6863	53.9602	219.811	13.4316	7.60733	18.87	6.90469	1	15	1					NA	none	unknown	unknown	31.9788	5.31526	1.06344	23.3856	8.35e-06	0.00364017
117	GACGTCGGCTTTAGCTCAGT	shark	5.8016	6.34456	0.884165	13.1964		65.8003	49.7246	208.973	1079.07	19.5368	8.62164	59.9401	17.9522	1	20	1					NA	none	unknown	unknown	127.987	5.74627	1.03945	28.4595	6.61e-07	0.000743849
118	GACGTCGGCTTTAGCTCAGTAGT	shark	4.144	9.51685	5.30499	21.3172		76.4706	73.4736	353.194	3666.84	98.9053	17.7504	122.655	60.7612	1	23	1					NA	none	unknown	unknown	375.861	6.69815	1.13079	28.1445	7.74e-07	0.000750304
119	GAGAACTGAATTCCATGGGCTGT	shark	358.042	138.311	249.335	670.986		3158.41	1128.82	1467.72	4551.08	888.927	414.346	1359.2	1362.99	1	23	1	mir-146b	Bos taurus	miR_146	Mature 5' sub variant	1	mirbase	stress-resp miRNA	hypoxia & preconditioning	1312.35	2.86308	0.633552	18.6972	8.71e-05	0.0159602
120	GAGAACTGAATTCCATGGGCTGTT	shark	24.0352	15.8614	28.2933	36.5439		168.947	67.5364	110.864	279.759	52.5053	28.9079	102.675	121.522	1	24	1	mir-146b	Xenopus tropicalis	miR_146	Precursor variant	1	mirbase	stress-resp miRNA	hypoxia & preconditioning	86.4542	2.57828	0.589784	17.4707	0.000160802	0.0228456
121	GAGATAGGTCTGGGACATA	shark	232.064	404.149	189.211	261.898		261.423	514.315	686.766	951.681	178.274	255.606	198.135	113.237	1	19	1	tRNA-Ser_[11795:11862](+)	chiloscyllium_griseum_mito_gene_name		Exact	0	bamboo_shark_mito	mito-smRNA	mito-tRNA	353.897	1.14862	0.45681	14.7077	0.000640119	0.0490981
122	GAGATAGGTCTGGGACATAAAGTACT	shark	1214.19	1181.36	1078.68	733.922		1500.96	3020.58	1692.39	3691.82	626.4	1370.84	910.757	966.656	1	26	1	tRNA-Ser_[11795:11862](+)	chiloscyllium_griseum_mito_gene_name		Exact	0	bamboo_shark_mito	mito-smRNA	mito-tRNA	1499.05	1.23453	0.393998	15.4597	0.000439512	0.0399238
123	GATCGGGCTGGCGGTCCGCCGCGAGGC	shark	14.0896	29.8194	7.07332	14.2115		19.5622	57.1462	129.504	74.9355	20.7579	17.7504	23.31	15.1903	1	27	1	AY049861.1/1-1782//AY049846.1/1-1782//AY049835.1/1-1775//AY859642.1/1-1782//FJ944812.1/1-527	RF01960		Exact	0	RFAM	rRNA	rRNA	35.2792	2.10198	0.607611	15.7074	0.000388317	0.0375419
124	GATGTCGGTCACCCACCCGA	shark	45.584	31.0884	53.9341	64.9669		441.04	149.174	225.652	429.63	186.821	97.881	414.031	140.856	1	20	1	AY049834.1/1-3542	RF02540		Exact	0	RFAM	rRNA	rRNA	190.055	2.67017	0.552656	21.0654	2.67e-05	0.00763164
125	GCATGAGCGCACGTGTTAGGACC	shark	29.8368	14.5925	50.3974	47.71		129.822	94.9962	141.278	244.789	137.979	59.3372	225.33	142.237	1	23	1	AY049834.1/1-3542	RF02540		Exact	0	RFAM	rRNA	rRNA	109.859	2.09912	0.544154	15.6048	0.000408747	0.0386825
126	GCATTGGTGGTTCAGT	shark	64.6464	53.9288	47.7449	70.0424		32.0109	26.7177	29.4328	29.9742	58.6105	51.7298	61.0501	48.3328	1	16	1					NA	none	unknown	unknown	47.8518	-1.01285	0.274923	15.4061	0.000451455	0.0402787
127	GCCGGCTTTAGCTCAGTAGTTACTTC	shark	5.8016	15.227	9.72582	12.1813		21.3406	31.9128	112.826	57.4506	10.9895	5.57871	24.4201	8.28562	1	26	1	AGCE01114584.1/1149-1248//ACFV01170233.1/2643-2552//ACFV01090148.1/4703-4802	RF00006		Variant	1	RFAM	other	other	26.3116	2.38088	0.673909	16.8143	0.000223262	0.02797
128	GCCTAGCAGCTGACTTAGAACTGGTGC	shark	100.285	157.345	144.119	46.6949		10.6703	34.1393	40.2249	17.485	59.8316	59.8443	68.2651	30.3806	1	27	1					NA	none	unknown	unknown	64.1071	-2.0862	0.540364	14.8305	0.000602006	0.0468925
129	GCGGGCACGGCTGTCGCCGGGC	shark	23.2064	15.8614	22.9883	50.7554		272.093	94.9962	178.559	212.317	85.4737	52.237	125.985	71.8087	1	22	1	AY049832.1/177-3801//AF212182.1/586-4217//AY049834.1/1-3542	RF02540		Exact	0	RFAM	rRNA	rRNA	100.523	2.75428	0.498782	27.9952	8.34e-07	0.000760431
130	GCTTCTGGTCGGAAGCGCCCGGG	shark	25.6928	41.2397	30.0616	25.3777		83.5841	52.6932	90.2607	67.442	17.0947	28.4007	17.205	27.6187	1	23	1	AY049806.1/214-3834//AF212182.1/586-4217//AY049834.1/1-3542//AY049839.1/195-3806//AY049845.1/1-3652//AF061800.1/128-3650//AF061799.1/528-4296	RF02540		Exact	0	RFAM	rRNA	rRNA	42.2226	1.25129	0.348109	26.0534	2.2e-06	0.00139524
131	GGAATCCGACTGTTTAATTAAA	shark	87.8528	95.1685	47.7449	54.8158		14.2271	34.8814	21.5841	39.9656	29.3053	16.7361	10.545	27.6187	1	22	1					NA	none	unknown	unknown	40.0371	-1.37935	0.479862	16.7475	0.000230854	0.0285641
132	GGATTCCCTTAGTAACTG	shark	114.374	95.1685	93.7215	72.0726		17.7839	37.1079	29.4328	17.485	75.7053	36.5152	22.755	27.6187	1	18	1					NA	none	unknown	unknown	53.3117	-1.83647	0.469842	17.0499	0.000198451	0.025889
133	GGCTAAGGCTATCGGATTGC	shark	26.5216	52.0254	41.5558	38.5741		67.5787	123.94	123.618	252.283	89.1369	69.9874	153.735	139.475	1	20	1					NA	none	unknown	unknown	98.2026	1.82611	0.470919	15.0138	0.000549277	0.0446715
134	GGGGATGTAGCTCAGTGG	shark	11.6032	1.26891	4.42083	16.2417		119.152	22.2647	24.5274	457.107	18.3158	20.7934	4.99501	13.8094	1	18	1					NA	none	unknown	unknown	59.5416	4.22166	1.0084	20.2484	4.01e-05	0.00949288
135	GGGGCCACGCCTGTCTGAGGGTC	shark	11.6032	12.6891	12.3783	18.2719		39.1245	46.7559	36.3005	57.4506	21.979	25.3578	49.3951	20.7141	1	23	1					NA	none	unknown	unknown	29.335	1.70432	0.418624	16.3748	0.000278133	0.0313128
136	GGTCGGTCGCGTTGGGGTCTGGC	shark	278.477	171.938	145.887	432.436		2575.1	1350.73	4099.99	5360.39	581.221	590.836	1703.85	869.991	1	23	1	AY049834.1/1-3542	RF02540		Exact	0	RFAM	rRNA	rRNA	1513.4	3.70225	0.570376	37.4222	7.48e-09	1.61e-05
137	GGTTAGGATTCGGCG	shark	11.6032	3.17228	13.2625	22.3324		136.936	71.2472	76.5254	219.811	20.7579	23.3291	21.09	13.8094	1	15	1					NA	none	unknown	unknown	52.823	3.33609	0.58514	38.9608	3.47e-09	8.02e-06
138	GGTTAGGATTCGGCGCT	shark	83.7088	10.7858	41.5558	107.601		802.052	128.393	324.742	801.81	234.442	98.3881	103.785	294.14	1	17	1					NA	none	unknown	unknown	252.617	3.07878	0.762819	14.885	0.000585833	0.0459902
139	GGTTAGGATTCGGCGCTC	shark	28.1792	9.51685	36.2508	100.496		295.212	123.198	244.293	542.034	129.432	77.0876	98.2352	124.284	1	18	1					NA	none	unknown	unknown	150.685	2.79143	0.670643	16.5371	0.000256451	0.0298172
140	GTAAATCTCGCGCCGGGCC	shark	53.0432	31.7228	40.6716	57.8611		88.9193	94.9962	175.616	137.382	86.6948	83.6806	137.085	81.4753	1	19	1					NA	none	unknown	unknown	89.0957	1.4454	0.363338	15.8954	0.000353475	0.0350756
141	GTCGGTAGAGCATGAGAC	shark	56.3584	34.2606	30.9458	141.1		131.601	321.354	166.786	314.729	57.3895	60.3515	30.5251	78.7134	1	18	1					NA	none	unknown	unknown	118.676	1.83525	0.57717	16.3516	0.000281383	0.0313128
142	GTCGGTAGAGCATGAGACT	shark	17.4048	13.3236	11.4941	34.5136		39.1245	71.2472	38.2627	112.403	18.3158	14.2003	13.875	24.8569	1	19	1					NA	none	unknown	unknown	34.0852	1.76306	0.516401	17.8121	0.000135565	0.0207961
143	GTCGGTAGAGCATGAGACTC	shark	11.6032	9.51685	5.30499	19.287		69.3571	104.644	67.6955	117.399	13.4316	24.3435	13.875	16.5712	1	20	1					NA	none	unknown	unknown	39.4191	2.98644	0.448692	55.4293	9.2e-13	6.91e-09
144	GTCGGTAGAGCATGGGAC	shark	103.6	32.3573	44.2083	164.447		369.904	286.473	125.58	609.475	78.1474	94.838	39.9601	91.1419	1	18	1					NA	none	unknown	unknown	170.011	2.01302	0.629114	16.1215	0.000315694	0.033101
145	GTCGGTCGCGTTGGGGTCTGGC	shark	5.8016	3.17228	2.6525	9.13596		37.3461	16.3275	107.92	82.4291	9.76842	5.57871	49.3951	22.095	1	22	1	AY049834.1/1-3542	RF02540		Exact	0	RFAM	rRNA	rRNA	29.3019	3.56914	0.83449	16.513	0.00025956	0.0298172
146	GTGGTTAGGATTCGGC	shark	12.432	6.97902	12.3783	18.2719		46.238	56.404	42.1871	132.386	26.8632	13.6932	38.8501	20.7141	1	16	1					NA	none	unknown	unknown	35.6164	2.46285	0.545624	20.8167	3.02e-05	0.00801852
147	GTGGTTAGGATTCGGCG	shark	34.8096	18.3992	22.9883	47.71		227.633	122.456	99.0905	302.24	40.2948	40.0653	33.3001	46.9519	1	17	1					NA	none	unknown	unknown	86.3283	2.59782	0.462595	39.7109	2.38e-09	6.51e-06
148	GTGGTTAGGATTCGGCGCTC	shark	6.6304	1.26891	20.3358	11.1662		90.6977	45.2716	58.8657	119.897	14.6526	10.6503	11.655	17.9522	1	20	1					NA	none	unknown	unknown	34.0869	3.00737	0.651463	26.6915	1.6e-06	0.00111852
149	GTTAGGATTCGGCGCT	shark	18.2336	1.90337	14.1466	46.6949		247.196	66.0521	117.731	459.604	45.179	37.5295	29.9701	107.713	1	16	1					NA	none	unknown	unknown	99.3295	3.46484	0.849871	16.034	0.000329813	0.0336232
150	GTTAGGATTCGGCGCTC	shark	64.6464	17.7648	44.2083	108.616		316.553	156.595	216.822	499.57	137.979	116.139	75.4802	133.951	1	17	1					NA	none	unknown	unknown	157.36	2.33895	0.566777	16.9936	0.000204121	0.0261582
151	GTTAGGATTCGGCGCTCTCAC	shark	6.6304	6.97902	0.884165	2.03021		17.7839	28.9442	22.5652	117.399	20.7579	18.2576	38.2951	20.7141	1	21	1					NA	none	unknown	unknown	25.1034	3.43537	0.789463	17.0537	0.000198074	0.025889
152	GTTCTGGTAGCTTAAAC	shark	15.7472	10.1513	6.18916	3.04532		65.8003	43.0452	103.996	14.9871	20.7579	17.2433	21.09	30.3806	1	17	1	tRNA-Thr_[15497:15568](+)	chiloscyllium_griseum_mito_gene_name		Variant	1	bamboo_shark_mito	mito-smRNA	mito-tRNA	29.3694	2.69721	0.636138	17.7944	0.000136768	0.020801
153	GTTGAACATGGGTCAGTCGGTCCT	shark	10.7744	9.51685	7.95749	17.2568		33.7893	35.6236	57.8846	52.4549	17.0947	21.3005	33.3001	38.6662	1	24	1					NA	none	unknown	unknown	27.9683	1.99434	0.436048	20.5595	3.43e-05	0.00865938
154	GTTTCCGTAGTGTAGTGGTTATC	shark	285.936	275.989	349.245	339.046		2055.81	734.736	1407.87	1096.56	549.474	686.688	448.996	1271.84	1	23	1					NA	none	unknown	unknown	791.85	2.08229	0.428152	22.0424	1.64e-05	0.00569218
155	TAAAGTGCTTATAGTGCAGGTAA	shark	75.4208	85.0172	70.7332	52.7856		33.7893	34.1393	34.3383	27.4764	61.0527	52.7442	53.2801	63.5231	1	23	1	mir-20a	Homo sapiens	miR_20	Mature 5' variant	1	mirbase	stress-resp miRNA	stress & hypoxia	53.6917	-1.11562	0.272439	17.2303	0.000181339	0.0245724
156	TAACAGGTCTGTGATGCC	shark	496.451	657.931	468.607	377.62		144.049	99.4492	72.601	27.4764	264.969	287.05	66.6001	100.808	1	18	1					NA	none	unknown	unknown	255.301	-2.53579	0.591457	18.3908	0.000101507	0.01744
157	TAACAGGTCTGTGATGCCC	shark	265.216	276.623	199.821	204.037		62.2435	95.7384	56.9035	37.4678	186.821	157.725	93.2402	55.2375	1	19	1					NA	none	unknown	unknown	140.923	-1.88589	0.445892	17.6216	0.000149115	0.0220614
158	TAACGAGGATCTATTGGAGGGC	shark	8.288	6.34456	13.2625	16.2417		39.1245	28.202	36.3005	42.4635	29.3053	29.415	40.5151	19.3331	1	22	1					NA	none	unknown	unknown	25.733	1.7362	0.423478	18.166	0.000113581	0.0187928
159	TACCACAGGGTAGAACCACG	shark	348.096	189.068	175.065	243.626		1052.8	497.246	546.47	699.398	246.653	420.939	446.776	509.566	1	20	1	mir-140	Homo sapiens	miR_140	Mature 3' sub	0	mirbase	stress-resp miRNA	stress & hypoxia & preconditioning	447.975	1.54701	0.381156	16.1408	0.000312654	0.0329844
160	TACCACAGGGTAGAACCACGGAC	shark	111.888	27.2816	148.54	202.006		3051.71	353.267	742.688	392.163	341.895	342.837	140.97	513.709	1	23	1	mir-140	Danio rerio	miR_140	Mature 3'	0	mirbase	stress-resp miRNA	stress & hypoxia & preconditioning	530.746	3.21371	0.797925	15.304	0.000475105	0.0411826
161	TACCACAGGGTAGAACCACGGACT	shark	42.2688	9.51685	83.1115	141.1		2443.5	253.076	636.73	1201.47	262.526	172.433	164.28	465.376	1	24	1	mir-140	Taeniopygia guttata	miR_140	Mature 3' variant	1	mirbase	stress-resp miRNA	stress & hypoxia & preconditioning	489.616	4.04071	0.820845	21.4845	2.16e-05	0.00663065
162	TATCGAGCTCACTGTCCCGGGA	shark	109.402	95.8029	150.308	48.7251		17.7839	25.2334	41.206	32.4721	24.4211	28.4007	34.9651	38.6662	1	22	1					NA	none	unknown	unknown	53.9488	-1.78641	0.435764	23.9368	6.34e-06	0.00310576
163	TATCTGTGATGACCACTTGGCTCCC	shark	74.592	168.765	98.1423	57.8611		24.8974	37.8501	24.5274	12.4893	31.7474	45.644	21.645	41.4281	1	25	1					NA	none	unknown	unknown	53.2991	-1.95844	0.487376	19.7328	5.19e-05	0.0114719
164	TATTGCACTTGTCCCGGCCTGTAG	shark	40.6112	8.88239	22.9883	72.0726		497.948	133.588	202.105	1141.52	123.326	32.9651	81.0302	258.235	1	24	1	mir-92a-1//mir-92a-2	Homo sapiens	miR_92	Mature 3' super variant	1	mirbase	stress-resp miRNA	stress & hypoxia & preconditioning	217.939	3.7744	0.849185	17.967	0.000125465	0.019546
165	TCACTGGTTGGCCTAGG	shark	504.739	398.439	387.264	496.387		65.8003	106.129	55.9224	139.88	307.705	157.725	42.7351	106.332	1	17	1	AY881632.1/1-1769	RF01960		Variant	1	RFAM	rRNA	rRNA	230.755	-2.28705	0.56307	17.7397	0.000140561	0.0212374
166	TCAGTAGTTACTTCGC	shark	19.8912	15.227	14.1466	12.1813		87.1409	98.707	97.1284	74.9355	65.9369	119.689	37.1851	13.8094	1	16	1					NA	none	unknown	unknown	54.6648	2.5433	0.577372	18.0709	0.000119113	0.0192567
167	TCAGTCGGTAGAGCATC	shark	91.168	62.1767	63.6599	88.3143		293.434	212.257	191.313	344.703	58.6105	239.884	138.75	95.2847	1	17	1					NA	none	unknown	unknown	156.63	1.76737	0.452824	15.083	0.000530606	0.0439496
168	TCCATAGTAGTCAGTTCT	shark	168.246	140.849	137.046	166.478		382.353	356.236	259.009	277.261	210.021	323.058	242.536	294.14	1	18	1	AFYH01084316.1/17834-17740//AAVX01275541.1/618-713	RF00691		Exact	0	RFAM	miRNA	miRNA	246.436	1.05968	0.237504	20.5125	3.51e-05	0.00865938
169	TCCATAGTAGTCAGTTCTC	shark	850.349	545.632	732.973	633.427		1717.92	1859.11	1326.44	2208.1	1037.9	1392.14	1259.3	1383.7	1	19	1	AFYH01084316.1/17834-17740	RF00691		Exact	0	RFAM	miRNA	miRNA	1245.58	1.36334	0.241788	30.7636	2.09e-07	0.000285392
170	TCCGACTGTTTAATTAAAACA	shark	50.5568	116.74	60.1232	74.1028		7.11354	26.7177	20.603	9.9914	35.4105	25.3578	9.99002	37.2853	1	21	1					NA	none	unknown	unknown	39.4993	-2.15884	0.57085	16.511	0.000259823	0.0298172
171	TCGGTAGAGCATGAGACTC	shark	20.72	8.88239	8.84165	21.3172		48.0164	81.6374	49.0547	109.905	20.7579	22.3148	20.535	11.0475	1	19	1					NA	none	unknown	unknown	35.2525	2.27441	0.477013	28.747	5.72e-07	0.000688366
172	TCGGTAGAGCATGGGACTC	shark	9.1168	3.80674	6.18916	30.4532		62.2435	54.1775	51.998	92.4205	14.6526	12.1717	12.21	17.9522	1	19	1					NA	none	unknown	unknown	30.616	2.41559	0.598219	21.7457	1.9e-05	0.00623886
173	TCTAGTAGCTGGTTCCCTC	shark	123.491	118.009	96.374	83.2388		46.238	38.5922	26.4896	27.4764	65.9369	50.7155	21.645	34.5234	1	19	1					NA	none	unknown	unknown	61.0608	-1.59979	0.408838	19.0897	7.16e-05	0.0142505
174	TCTAGTCTGGCACTGTGA	shark	73.7632	116.74	244.914	68.0122		32.0109	14.101	6.86766	14.9871	68.379	63.9016	12.765	23.4759	1	18	1					NA	none	unknown	unknown	61.6598	-2.91369	0.710429	16.5384	0.000256296	0.0298172
175	TCTAGTCTGGCACTGTGAAGAGA	shark	105.258	234.749	294.427	97.4503		71.1354	41.5608	55.9224	22.4807	69.6	99.9096	43.8451	71.8087	1	23	1					NA	none	unknown	unknown	100.679	-1.92856	0.513201	15.8291	0.000365385	0.0359021
176	TCTGTGGGATTATGACTGAACGCCT	shark	115.203	215.715	197.169	155.311		88.9193	69.0207	85.3552	89.9226	84.2527	50.7155	100.455	57.9994	1	25	1					NA	none	unknown	unknown	109.17	-1.04587	0.332789	17.0454	0.000198901	0.025889
177	TGAAACCGTTAAGAGG	shark	72.1056	137.677	169.76	84.2539		30.2326	29.6863	7.84876	9.9914	80.5895	45.644	23.31	12.4284	1	16	1					NA	none	unknown	unknown	58.6273	-2.56159	0.671255	15.0484	0.000539847	0.0445923
178	TGAAATTCTTGGACCGG	shark	28.1792	80.576	134.393	55.8309		21.3406	7.42158	2.94328	2.49785	14.6526	26.3721	6.66001	4.14281	1	17	1					NA	none	unknown	unknown	32.0842	-3.14412	0.815196	18.5254	9.49e-05	0.0165825
179	TGACTTAGAACTGGTGCGGA	shark	67.1328	110.395	72.5015	92.3747		32.0109	50.4667	31.395	37.4678	61.0527	39.5581	49.3951	41.4281	1	20	1					NA	none	unknown	unknown	57.0982	-1.1605	0.322474	15.1526	0.000512455	0.0431597
180	TGAGATGAAGCACTGTAG	shark	412.743	147.194	245.798	480.146		1874.42	1227.53	700.501	1156.5	658.148	704.439	468.976	756.754	1	18	1	mir-143	Oryzias latipes	miR_143	Mature 3' sub	0	mirbase	stress-resp miRNA	stress	736.096	1.94788	0.447057	18.1934	0.000112034	0.0187928
181	TGAGATGAAGCACTGTAGA	shark	76.2496	37.4329	99.9106	78.1632		378.796	184.797	97.1284	272.266	95.2421	112.081	79.3652	74.5706	1	19	1	mir-143	Homo sapiens	miR_143	Mature 3' sub variant	1	mirbase	stress-resp miRNA	stress	132.167	1.67413	0.469815	15.2324	0.000492417	0.0418428
182	TGAGATGAAGCACTGTAGCTC	shark	8550.73	2173.65	7803.64	9978.5		25004.1	25616.3	17529.2	29279.8	13050.6	12821.4	18082.5	17891.4	1	21	1	mir-143	Homo sapiens	miR_143	Mature 3'	0	mirbase	stress-resp miRNA	stress	15648.5	1.7731	0.446555	14.8684	0.000590696	0.046131
183	TGAGATGAAGCACTGTAGCTCT	shark	6503.6	1586.78	5884.12	8468.02		22025.3	18508.7	16373.5	30054.1	12438.9	10515.4	16466.3	13854.9	1	22	1	mir-143	Artibeus jamaicensis	miR_143	Mature 3' variant	1	mirbase	stress-resp miRNA	stress	13556.6	1.95417	0.475084	15.7743	0.000375532	0.0366595
184	TGAGATGAAGCACTGTAGT	shark	44.7552	19.6681	30.0616	46.6949		232.969	112.808	60.8279	224.807	48.8421	78.1019	49.9501	60.7612	1	19	1	mir-143	Homo sapiens	miR_143	Mature 3' sub variant	1	mirbase	stress-resp miRNA	stress	84.1872	2.15599	0.497584	19.7656	5.1e-05	0.0113688
185	TGATGTTGTGTTGTTGCAATA	shark	81.2224	79.9415	80.459	43.6496		12.4487	14.101	8.82985	2.49785	19.5368	18.2576	2.22	16.5712	1	21	1	AY049834.1/1-3542	RF02540		Exact	0	RFAM	rRNA	rRNA	31.6446	-2.84793	0.655154	24.9497	3.82e-06	0.00208915
186	TGCGGCCGTATGGGC	shark	242.838	181.455	320.952	291.336		51.5732	56.404	47.0925	24.9785	255.2	120.703	28.3051	75.9516	1	15	1					NA	none	unknown	unknown	141.399	-2.51197	0.60482	16.1444	0.000312097	0.0329844
187	TGGATAAGGCACTGGC	shark	19.8912	6.97902	15.0308	26.3928		69.3571	44.5295	38.2627	64.9441	3.66316	12.6789	3.88501	4.14281	1	16	1					NA	none	unknown	unknown	25.8131	1.67004	0.554748	27.6527	9.89e-07	0.000801391
188	TGGTTAGGATTCGGCG	shark	26.5216	14.5925	46.8607	57.8611		304.104	110.582	127.542	489.579	35.4105	33.9794	27.1951	48.3328	1	16	1					NA	none	unknown	unknown	110.213	2.82272	0.592236	32.6071	8.31e-08	0.000138763
189	TGGTTAGGATTCGGCGCT	shark	12.432	2.53783	13.2625	25.3777		259.644	34.8814	67.6955	139.88	34.1895	21.8077	13.32	31.7616	1	18	1					NA	none	unknown	unknown	54.7325	3.2364	0.746147	20.6771	3.24e-05	0.00834469
190	TGGTTAGGATTCGGCGCTC	shark	13.2608	9.51685	38.0191	23.3475		181.395	51.9511	69.6577	137.382	20.7579	23.8363	7.21502	23.4759	1	19	1					NA	none	unknown	unknown	49.9846	2.38616	0.613412	23.3077	8.69e-06	0.0037306
191	TGGTTAGGATTCGGCGCTCTCACC	shark	29.008	52.0254	91.069	43.6496		197.401	94.9962	93.204	197.33	14.6526	32.9651	16.65	28.9997	1	24	1					NA	none	unknown	unknown	74.3292	1.42434	0.489389	27.103	1.3e-06	0.000954892
192	TGTTGTGTTGTTGCAATA	shark	135.923	67.2524	45.0924	76.133		5.33516	18.5539	4.90547	4.9957	52.5053	19.7791	4.99501	23.4759	1	18	1	AY049834.1/1-3542	RF02540		Exact	0	RFAM	rRNA	rRNA	38.2456	-3.18757	0.763692	17.6015	0.000150619	0.022091
193	TTAAAACAAAGCATCGCGAAGGC	shark	44.7552	98.9752	68.9649	45.6798		10.6703	22.2647	16.6786	12.4893	40.2948	17.7504	12.765	23.4759	1	23	1					NA	none	unknown	unknown	34.5637	-2.01037	0.507043	19.0552	7.28e-05	0.0144036
194	TTATGACTGAACGCCT	shark	630.717	956.126	991.149	941.004		183.174	189.992	140.297	284.755	522.611	738.925	256.966	129.808	1	16	1					NA	none	unknown	unknown	497.127	-2.1444	0.517467	16.5692	0.00025237	0.0297569
195	TTCAACTCGGCGGCTCCGGTCGGT	shark	81.2224	89.4583	113.173	68.0122		23.119	25.2334	10.792	2.49785	50.0632	19.7791	8.32502	24.8569	1	24	1	AY049834.1/1-3542	RF02540		Exact	0	RFAM	rRNA	rRNA	43.0444	-2.46461	0.640899	17.3202	0.000173364	0.0238016
196	TTCCACCACGTTCCCGTGG	shark	8.288	1.90337	0.884165	14.2115		135.157	18.5539	37.2816	1411.29	58.6105	15.2147	32.7451	57.9994	1	19	1					NA	none	unknown	unknown	149.345	5.99595	1.19871	20.8065	3.03e-05	0.00801852
197	TTGACGGAAGGGCACC	shark	103.6	85.0172	53.9341	106.586		16.0055	20.7804	11.7731	17.485	48.8421	32.4579	3.88501	13.8094	1	16	1					NA	none	unknown	unknown	42.848	-2.40138	0.66316	15.6511	0.000399404	0.0381234
198	TTGACGGAAGGGCACCA	shark	118.518	86.9205	68.9649	106.586		32.0109	33.3971	19.6219	12.4893	61.0527	44.1225	18.87	26.2378	1	17	1					NA	none	unknown	unknown	52.3994	-1.93401	0.475168	18.9484	7.68e-05	0.0149956
199	TTGACTCTAGTCTGGCACTGTGA	shark	365.501	564.032	673.734	308.593		96.0328	120.23	54.9413	24.9785	177.053	130.339	31.0801	93.9037	1	23	1					NA	none	unknown	unknown	220.035	-2.67874	0.610777	23.0721	9.77e-06	0.00402452
200	TTGACTCTAGTCTGGCACTGTGAA	shark	161.616	264.568	283.817	160.387		67.5787	77.9266	50.0358	17.485	118.442	83.1735	32.7451	86.9991	1	24	1					NA	none	unknown	unknown	117.065	-2.0096	0.521905	16.7861	0.00022644	0.0281338
201	TTGATGAAACCACCCTGTCACCTG	shark	454.183	7.61348	47.7449	3.04532		3.55677	4.45295	1.96219	2.49785	6.10527	8.62164	3.33001	4.14281	1	24	1					NA	none	unknown	unknown	45.6046	-5.34242	1.24619	22.4529	1.33e-05	0.00494341
202	TTGCAAAGCTGAAACTT	shark	33.9808	69.1557	51.2816	84.2539		17.7839	18.5539	15.6975	9.9914	52.5053	34.4866	36.6301	27.6187	1	17	1					NA	none	unknown	unknown	37.6616	-1.89984	0.42648	19.8037	5.01e-05	0.0113688
203	TTGGACCGGCGCAAGACG	shark	76.2496	91.9962	99.9106	72.0726		37.3461	34.1393	32.3761	42.4635	47.6211	49.1941	24.9751	38.6662	1	18	1					NA	none	unknown	unknown	53.9175	-1.24211	0.315537	20.802	3.04e-05	0.00801852

## Sheet: frog
	X		F_C_1	F_C_2	F_C_3	F_A_1	F_A_2	F_A_3	F_A_4	F_R_1	F_R_2	F_R_3	F_R_4	Expression.values	Length	Count	Name	Resource		Match.type	Mismatches	database	general.pie.name	pie.chart.name	baseMean	log2FoldChange	lfcSE	stat	pvalue	padj
1	AAATAGCTCAGCGGTTACTTCATGC	frog	0	0	0	52.6196	125.599	351.798	61.7655	175.488	83.4248	17.0678	17.1031	1	25	1					NA	unknown	unknown	unknown	80.4423	11.8315	2.8521	27.8152	9.12e-07	0.00105723
2	AACCTGCCGGGACTTCC	frog	3.30404	0	1.36248	58.3391	91.9812	36.6032	28.9764	84.9135	15.6422	41.4504	14.2525	1	17	1					NA	unknown	unknown	unknown	34.2568	4.92366	1.08499	18.355	0.000103338	0.0320706
3	AAGGGATAAAAGTCGGTACAATGTTGC	frog	1.98242	0	4.08745	45.7562	34.5513	262.323	78.5414	334.802	92.8101	56.0799	41.3324	1	27	1					NA	unknown	unknown	unknown	86.5696	5.68087	1.20106	18.4454	9.88e-05	0.0311432
4	AATTGAAAGGGTCTGACC	frog	38.9876	38.4784	20.4372	256.235	668.148	475.842	287.477	162.549	46.9265	338.918	109.032	1	18	1					NA	unknown	unknown	unknown	222.094	3.68914	0.746182	19.6309	5.46e-05	0.0214702
5	AGGAACTCGGCAAACTTCAGCC	frog	66.0808	75.4768	49.0493	5.71952	25.68	20.3351	4.57523	6.4696	8.34248	8.5339	12.8273	1	22	1	rRNA-16S_[3515:5100](+)	rana_catesbeiana_mito_gene_name		Variant	2	rana_catesbeiana_mito	mito-smRNA	mito-rRNA	25.7355	-2.17438	0.729337	17.5975	0.000150924	0.0413092
6	AGGGGCATTCACTTT	frog	39.6485	179.072	132.161	5.71952	14.9411	0	5.33776	6.4696	0	9.75303	2.13788	1	15	1					NA	unknown	unknown	unknown	35.931	-4.09292	1.13364	22.0138	1.66e-05	0.00920802
7	CAGTCCGAGTAGCTC	frog	45.5957	168.713	104.911	10.2951	30.3491	10.1676	27.4514	3.2348	2.08562	10.9722	7.8389	1	15	1	AJ966506.1/1-1754//AY821981.1/1-1627	RF01960		Exact	0	rfam	rRNA	rRNA	38.3286	-2.40735	0.785651	26.7969	1.52e-06	0.00157397
8	CAGTCGGTAGAGCATCAGA	frog	323.135	367.024	450.982	42.3245	63.4997	30.5027	141.069	24.261	31.2843	93.8729	48.4587	1	19	1					NA	unknown	unknown	unknown	146.947	-2.44512	0.708458	21.7744	1.87e-05	0.00982534
9	CAGTCGGTAGAGCATCAGAC	frog	483.05	593.455	392.395	96.0879	95.7165	65.0724	71.6785	38.8176	107.409	92.6538	87.6532	1	20	1					NA	unknown	unknown	unknown	193.09	-2.57006	0.481568	42.786	5.12e-10	1.83e-06
10	CCCTAAAAAGTTCTAAGAGTA	frog	91.8523	34.0386	94.0112	1.1439	4.20219	10.1676	4.57523	8.8957	31.2843	19.5061	32.0682	1	21	1	tRNA-Phe_[2439:2509](+)	rana_catesbeiana_mito_gene_name		Variant	2	rana_catesbeiana_mito	mito-smRNA	mito-tRNA	30.1587	-3.97188	0.800138	23.7168	7.08e-06	0.00507284
11	CCCTGGCAGAAACTCC	frog	1.32162	1.47994	2.72496	177.305	55.0954	42.7037	38.1269	93.8092	61.5258	25.6017	20.6662	1	16	1					NA	unknown	unknown	unknown	47.3055	5.45752	1.05616	22.6812	1.19e-05	0.00743271
12	CCGTATTGGCTGAAC	frog	171.149	150.954	129.436	3.43171	42.0219	10.1676	45.7523	5.6609	8.34248	21.9443	17.1031	1	15	1					NA	unknown	unknown	unknown	55.0875	-2.54326	0.869621	18.4598	9.81e-05	0.0311432
13	CCTAAAAAGTTCTAAGAGTA	frog	300.667	186.472	284.759	5.71952	30.816	24.4021	19.0634	16.9827	82.382	84.1199	115.446	1	20	1	AB511282.1/5305-5374//AB325887.1/4170-4240//AB325876.1/8561-8630//AB511305.1/309-378//AB231642.1/952-1021//AB325886.1/7598-7667//AB511310.1/1334-1403//JN627423.1/216-285//JN627421.1/216-285//JN627425.1/216-285//JN627424.1/216-285//JF730436.1/3192-3261//AB043889.1/2640-2709//AB036397.1/858-927	RF00005		Variant	1	rfam	tRNA	tRNA	104.621	-3.67929	0.765822	22.1869	1.52e-05	0.00868913
14	CCTGGCAGAAACTCC	frog	6.60808	7.39969	8.17489	102.951	122.797	48.8043	68.6284	149.609	46.9265	62.1756	44.1829	1	15	1	EU818441.1/1-704//EU818440.1/1-707//EU818439.1/1-710//EU793309.1/1-381	RF01960		Exact	0	rfam	rRNA	rRNA	60.7508	3.55481	0.712991	22.0947	1.59e-05	0.00896906
15	CCTGGTTTCTTGTGGTGACTTAG	frog	86.5658	115.435	0	0	0	0	0	180.34	28.1559	39.0121	20.6662	1	23	1	mir-29b	Xenopus tropicalis		Precursor variant	1	mirbase	stress-resp miRNA	stress & hypoxia	42.7432	-10.9062	2.73205	19.7172	5.23e-05	0.0208202
16	CCTGGTTTCTTGTGGTGACTTAGA	frog	178.418	142.074	0	0	0.46691	0	0	245.036	30.2415	51.2034	42.7576	1	24	1	mir-29b	Xenopus tropicalis		Precursor variant	1	mirbase	stress-resp miRNA	stress & hypoxia	62.7452	-9.21535	2.17888	18.8356	8.13e-05	0.0278515
17	CCTTCCAAGCAGTTGACCCG	frog	181.722	82.8765	59.9492	8.00733	18.2095	16.2681	32.7891	8.8957	14.5993	4.87651	23.5167	1	20	1					NA	unknown	unknown	unknown	41.0646	-2.51398	0.757935	20.3907	3.73e-05	0.0167253
18	CCTTCCAAGCAGTTGACCCGGGT	frog	527.985	313.747	482.319	37.7488	65.3674	69.1394	93.0296	61.4612	36.4984	58.5182	53.4471	1	23	1					NA	unknown	unknown	unknown	163.569	-2.73231	0.476754	55.6156	8.38e-13	1.65e-08
19	CCTTCCAAGCAGTTGACCCGGGTT	frog	146.038	105.076	107.636	9.15123	17.7426	22.3686	18.3009	19.4088	10.4281	12.1913	12.1147	1	24	1					NA	unknown	unknown	unknown	43.6778	-2.84093	0.508977	52.4035	4.18e-12	3.29e-08
20	CGGAAGCGTGCTGGGC	frog	67.4024	421.782	385.582	6.86342	39.6873	8.13405	23.6387	9.70439	7.29967	28.04	12.1147	1	16	1					NA	unknown	unknown	unknown	91.8408	-3.86152	0.894369	31.0148	1.84e-07	0.000259241
21	CGGTAGAGCATGAGAC	frog	55.5078	110.995	147.148	6.86342	12.6066	10.1676	10.6755	1.6174	17.7278	4.87651	4.98839	1	16	1					NA	unknown	unknown	unknown	34.834	-3.35896	0.789847	31.2758	1.62e-07	0.000235952
22	CTAAAAAGTTCTAAGAGTA	frog	98.4603	56.2376	129.436	3.43171	12.6066	12.2011	4.57523	6.4696	16.685	21.9443	47.0334	1	19	1	AB511282.1/5305-5374//AB325887.1/4170-4240//AB325876.1/8561-8630//AB511305.1/309-378//AB231642.1/952-1021//AB325886.1/7598-7667//AB511310.1/1334-1403//JN627423.1/216-285//JN627421.1/216-285//JN627425.1/216-285//JN627424.1/216-285//JF730436.1/3192-3261//AB043889.1/2640-2709//AB036397.1/858-927	RF00005		Variant	1	rfam	tRNA	tRNA	37.1891	-3.53912	0.821728	19.327	6.36e-05	0.0227744
23	CTCACCGCCGCGGCCC	frog	192.295	199.792	380.132	17.1586	40.6212	28.4692	64.8157	15.3653	31.2843	41.4504	37.0566	1	16	1					NA	unknown	unknown	unknown	95.3127	-2.75338	0.633798	31.3474	1.56e-07	0.000235952
24	CTCACCGCCGCGGCCCG	frog	202.868	176.113	284.759	6.86342	11.2058	16.2681	21.3511	4.0435	23.9846	40.2312	22.0914	1	17	1					NA	unknown	unknown	unknown	73.6162	-3.99322	0.755266	35.5855	1.87e-08	3.69e-05
25	CTCTTGTATTCCTCCCC	frog	1.32162	2.95987	5.44993	56.0513	139.139	52.8713	95.3172	249.079	28.1559	118.255	32.7809	1	17	1	AAHX01000162.1/6398-6123//AABR05016217.1/12901-12626	RF00100		Variant	1	rfam	other	other	71.0347	4.80183	1.01788	19.6157	5.5e-05	0.0214702
26	CTGAATCCAGCGATCCGAGT	frog	617.855	648.212	520.468	46.9001	42.4888	36.6032	70.1535	17.7914	44.8408	42.6695	45.6082	1	20	1					NA	unknown	unknown	unknown	193.963	-3.59268	0.492184	88.0615	7.55e-20	2.97e-15
27	CTGAATCCAGCGATCCGAGTT	frog	296.703	368.504	231.622	57.1952	85.4445	38.6367	50.3275	46.9046	32.3271	37.793	34.9187	1	21	1					NA	unknown	unknown	unknown	116.398	-2.34832	0.448458	53.2477	2.74e-12	2.7e-08
28	CTGTCACGCGGGAGA	frog	241.195	321.146	711.216	13.7268	23.3455	4.06702	31.264	2.4261	17.7278	34.1356	18.5283	1	15	1					NA	unknown	unknown	unknown	128.98	-4.51991	0.896782	37.0967	8.8e-09	2.45e-05
29	CTGTCACGCGGGAGAC	frog	141.413	285.628	341.983	13.7268	33.6175	8.13405	38.1269	6.4696	37.5412	35.3547	20.6662	1	16	1					NA	unknown	unknown	unknown	87.5146	-3.42128	0.782529	28.1778	7.61e-07	0.000908689
30	CTTCCAAGCAGTTGACCCGGGT	frog	357.497	116.915	280.671	20.5903	33.1506	58.9718	43.4646	24.261	21.899	26.8208	37.0566	1	22	1					NA	unknown	unknown	unknown	92.8453	-2.70602	0.589038	37.6941	6.53e-09	1.98e-05
31	CTTCCCGTGATGAGAACT	frog	40.9701	8.87962	49.0493	4.57562	0.46691	0	0	36.3915	32.3271	73.1477	46.3208	1	18	1					NA	unknown	unknown	unknown	26.5572	-4.80289	1.12092	22.8442	1.1e-05	0.00707559
32	CTTTGAATCCAGCGATCCGAGT	frog	163.88	68.0771	91.2863	6.86342	11.2058	2.03351	11.4381	3.2348	8.34248	12.1913	6.41365	1	22	1					NA	unknown	unknown	unknown	34.997	-3.68969	0.713192	43.0921	4.39e-10	1.73e-06
33	GGTAGAGCATCAGAC	frog	134.805	266.389	288.846	40.0366	57.8968	26.4357	64.8157	20.2175	17.7278	32.9165	34.2061	1	15	1					NA	unknown	unknown	unknown	89.4811	-2.26009	0.550732	36.5107	1.18e-08	2.62e-05
34	GGTAGAGCATGAGAC	frog	200.886	390.703	366.508	21.7342	68.6357	18.3016	90.742	12.1305	44.8408	43.8886	47.746	1	15	1					NA	unknown	unknown	unknown	118.738	-2.66199	0.756173	21.8147	1.83e-05	0.00978524
35	GGTATGATTCTCGCT	frog	317.188	464.7	591.317	42.3245	88.246	16.2681	134.969	21.8349	57.3546	98.7494	90.5037	1	15	1					NA	unknown	unknown	unknown	174.86	-2.68779	0.790222	17.791	0.000137006	0.0380279
36	GGTGCTGATAACGCCAAGGTCGCGGGT	frog	70.0456	1681.21	220.722	35.461	34.5513	16.2681	18.3009	33.9654	93.8529	23.1634	24.942	1	27	1	AGTP01110065.1/190-117//ABVD01299467.1/1330-1401	RF00005		Exact	0	rfam	tRNA	tRNA	204.771	-4.64444	1.01006	26.1658	2.08e-06	0.00199999
37	GTAAAACCTGCCGAAA	frog	103.086	405.503	40.8745	50.3318	70.5034	28.4692	35.8393	15.3653	16.685	10.9722	4.98839	1	16	1					NA	unknown	unknown	unknown	71.1471	-1.97423	0.831242	20.7206	3.17e-05	0.0150364
38	GTAAAACCTGCCGGGACTTCC	frog	99.1211	156.873	34.062	676.047	884.794	947.616	353.817	2015.28	789.407	868.019	559.413	1	21	1					NA	unknown	unknown	unknown	671.314	2.88797	0.71272	18.0394	0.000121003	0.0353275
39	GTCGGTAGAGCATGAGAC	frog	630.41	1912.08	897.876	184.169	216.179	67.1059	223.424	80.87	344.127	191.403	314.269	1	18	1					NA	unknown	unknown	unknown	460.174	-2.72664	0.712245	18.7039	8.68e-05	0.0287474
40	GTTAGGATTCGGCGCTCTCACCGCC	frog	1112.8	236.79	609.029	74.3538	49.9593	134.212	109.043	99.47	98.0242	106.064	123.997	1	25	1					NA	unknown	unknown	unknown	250.34	-2.83788	0.623449	28.561	6.28e-07	0.000773686
41	GTTGAGAATCATGACTGA	frog	23.1283	13.3194	28.6121	37.7488	74.7056	63.0389	56.4278	122.922	127.223	138.981	89.0784	1	18	1					NA	unknown	unknown	unknown	70.4714	1.41383	0.493397	23.8048	6.77e-06	0.00503778
42	GTTTAAGCCCTCTCTTTACCACCA	frog	128.197	312.267	121.261	30.8854	56.963	40.6702	51.09	46.0959	45.8836	42.6695	73.4006	1	24	1					NA	unknown	unknown	unknown	86.3075	-2.04686	0.547465	18.6312	9e-05	0.0293194
43	TAAACTAGGGCAAAA	frog	68.0632	93.236	43.5994	19.4464	29.4153	10.1676	12.9631	4.8522	3.12843	18.2869	6.41365	1	15	1					NA	unknown	unknown	unknown	28.1429	-1.89389	0.726093	18.4155	0.000100258	0.0313617
44	TAACCCGCGGGCACCATCTGACCCTTT	frog	0.660808	267.869	34.062	0	0	4.06702	0	0	0	0	0	1	27	1					NA	unknown	unknown	unknown	27.878	-6.97424	2.20196	18.2167	0.000110739	0.0335744
45	TAGAATTCTCGCCTG	frog	54.847	146.514	141.698	6.86342	24.7462	0	16.7758	4.8522	10.4281	23.1634	9.97678	1	15	1					NA	unknown	unknown	unknown	39.9877	-3.17659	0.939722	17.6192	0.000149293	0.0411486
46	TAGAATTCTCGCCTGC	frog	97.1387	253.069	147.148	19.4464	29.4153	2.03351	38.8894	8.8957	31.2843	23.1634	33.4935	1	16	1					NA	unknown	unknown	unknown	62.1798	-2.84955	0.82582	17.4175	0.000165135	0.0439773
47	TAGAATTCTCGCCTGCCACG	frog	1488.8	1296.42	1497.37	309.998	244.661	727.997	627.568	413.245	224.204	316.973	331.372	1	20	1					NA	unknown	unknown	unknown	679.874	-1.5821	0.522338	19.4344	6.02e-05	0.0222472
48	TAGGGGTATGATTCTCGCT	frog	130.179	125.795	156.685	8.00733	15.8749	6.10053	13.7257	2.4261	21.899	10.9722	15.6778	1	19	1					NA	unknown	unknown	unknown	46.1221	-3.60348	0.720865	36.4817	1.2e-08	2.62e-05
49	TAGTGGTTAGGATTCGGCG	frog	78.6361	335.946	147.148	36.6049	45.2903	32.5362	44.2272	12.9392	27.1131	40.2312	30.643	1	19	1					NA	unknown	unknown	unknown	75.5741	-2.22761	0.64409	22.4925	1.31e-05	0.00779678
50	TATATAAGCGGGAGAA	frog	331.725	621.574	535.455	104.095	244.194	152.513	173.096	92.1918	28.1559	90.2155	109.745	1	16	1	EF616877.1/1-883//EF616876.1/1-882//AF519625.1/1-505//AF108537.1/1-367	RF00177		Exact	0	rfam	rRNA	rRNA	225.724	-1.55472	0.592575	20.2766	3.95e-05	0.0167554
51	TATATAAGCGGGAGAAA	frog	82.601	183.512	128.073	17.1586	31.7499	34.5697	10.6755	12.9392	6.25686	10.9722	12.8273	1	17	1	EF616877.1/1-883//EF616876.1/1-882//AF519625.1/1-505//AF108537.1/1-367	RF00177		Exact	0	rfam	rRNA	rRNA	48.3032	-2.49229	0.616915	36.982	9.32e-09	2.45e-05
52	TCCCTGGCAGAAACTCC	frog	4.62565	8.87962	9.53737	160.147	134.003	107.776	65.5782	170.636	92.8101	64.6138	41.3324	1	17	1					NA	unknown	unknown	unknown	78.1762	3.97005	0.720047	25.2249	3.33e-06	0.00279273
53	TCGGTAGAGCATCAGAC	frog	273.574	466.18	467.331	73.2099	114.86	73.2064	134.207	32.348	52.1405	145.076	56.2976	1	17	1					NA	unknown	unknown	unknown	171.676	-2.01872	0.625911	19.5426	5.71e-05	0.0218371
54	TCGGTAGAGCATGAGAC	frog	531.289	1043.36	942.837	68.6342	99.9187	40.6702	82.3541	30.7306	103.238	78.0242	89.0784	1	17	1					NA	unknown	unknown	unknown	282.739	-3.51287	0.58348	53.4117	2.52e-12	2.7e-08
55	TCTAGGGGTATGATTCTCGCT	frog	105.729	85.8364	129.436	32.0293	32.6837	16.2681	25.9263	11.3218	34.4127	32.9165	23.5167	1	21	1					NA	unknown	unknown	unknown	48.1888	-1.97866	0.545284	20.4102	3.7e-05	0.0167253
56	TGAATCCAGCGATCCGAGT	frog	134.805	415.862	138.973	53.7635	25.68	12.2011	70.1535	12.9392	14.5993	15.8487	19.9536	1	19	1					NA	unknown	unknown	unknown	83.1617	-2.49254	0.724454	29.549	3.83e-07	0.000503553
57	TGAATCCAGCGATCCGAGTT	frog	97.1387	226.43	122.623	45.7562	40.6212	24.4021	96.0797	16.9827	29.1987	32.9165	20.6662	1	20	1					NA	unknown	unknown	unknown	68.4378	-1.50787	0.625773	17.2722	0.000177582	0.0464768
58	TGAGGAGACCATGTGAATTGCC	frog	97.7995	22.1991	64.0366	27.4537	49.0255	95.575	47.2773	0	0	0	0	1	22	1					NA	unknown	unknown	unknown	36.6697	-10.8227	2.4203	49.5276	1.76e-11	1.16e-07
59	TGGTTAGGATTCGGCGCTCTCACCGC	frog	170.488	41.4382	83.1114	9.15123	9.80511	38.6367	8.38791	8.8957	13.5565	15.8487	16.3904	1	26	1					NA	unknown	unknown	unknown	37.7918	-2.65159	0.770105	19.128	7.02e-05	0.0247082
60	TGGTTAGGATTCGGCGCTCTCACCGCC	frog	24564.9	4935.59	12999.4	1626.63	1242.91	5828.04	2302.86	1711.21	1775.91	2109.09	2941.73	1	27	1					NA	unknown	unknown	unknown	5639.84	-2.36539	0.73762	17.8388	0.000133765	0.0373917
61	TTAACCCCTGCTCAAGGCTCCCA	frog	120.267	88.7962	108.999	3.43171	16.3418	24.4021	21.3511	20.2175	3.12843	19.5061	19.9536	1	23	1					NA	unknown	unknown	unknown	40.5813	-2.70681	0.772276	18.7528	8.47e-05	0.028533
62	TTAACCCCTGCTCAAGGCTCCCC	frog	72.6888	69.557	114.448	8.00733	16.3418	20.3351	10.6755	12.9392	4.17124	21.9443	17.1031	1	23	1					NA	unknown	unknown	unknown	33.4738	-2.6474	0.651936	24.4652	4.87e-06	0.00391646
63	TTCAGATCCCCGAAC	frog	124.893	349.265	147.148	40.0366	40.1542	14.2346	38.8894	16.174	51.0977	54.8608	44.8955	1	15	1					NA	unknown	unknown	unknown	83.7862	-2.61432	0.669297	20.3596	3.79e-05	0.0167554
64	TTCTACAGTCCGGACGATC	frog	20.485	147.994	100.824	34.3171	42.4888	18.3016	81.5915	4.8522	7.29967	6.09564	0.712627	1	19	1					NA	unknown	unknown	unknown	42.2692	-1.00778	0.884833	18.6819	8.78e-05	0.0288228
65	TTGTTCGTTCGGCTCGCGTTA	frog	0.660808	29.5987	659.441	28.5976	3.26837	2.03351	0.762538	1.6174	1.04281	1.21913	4.27576	1	21	1	mir-375-1//mir-375-2	Danio rerio		Mature 3' sub	0	mirbase	miRNA	miRNA	66.5925	-4.73167	1.59269	17.5486	0.000154658	0.0417514
66	TTTATATAAGCGGGAGACCA	frog	91.8523	75.4768	129.436	16.0147	54.1615	12.2011	51.8526	16.174	7.29967	17.0678	13.5399	1	20	1					NA	unknown	unknown	unknown	44.0978	-1.52849	0.68263	17.23	0.000181367	0.0467216
67	TTTGTTCGTTCGGCTCGCG	frog	3.30404	51.7978	1092.71	41.1805	9.3382	6.10053	1.52508	0.8087	7.29967	9.75303	2.13788	1	19	1	mir-375-1//mir-375-2	Ictalurus punctatus		Mature 3' sub	0	mirbase	miRNA	miRNA	111.451	-4.71895	1.48786	18.5813	9.23e-05	0.0296498
68	TTTGTTCGTTCGGCTCGCGT	frog	23.1283	238.27	6161.14	228.781	42.0219	34.5697	14.4882	9.70439	21.899	24.3826	23.5167	1	20	1	mir-375	Homo sapiens		Mature 3' sub	0	mirbase	miRNA	miRNA	620.173	-4.74295	1.36632	23.7242	7.05e-06	0.00507284
69	TTTGTTCGTTCGGCTCGCGTA	frog	5.94727	44.3981	816.127	54.9074	6.53674	10.1676	2.28761	1.6174	0	2.43826	5.70102	1	21	1	mir-375-1//mir-375-2	Ictalurus punctatus		Mature 3' variant	1	mirbase	miRNA	miRNA	86.3753	-3.97013	1.49098	18.1316	0.000115553	0.034503
70	TTTGTTCGTTCGGCTCGCGTT	frog	192.956	2224.35	52834.3	3145.74	531.343	522.612	198.26	131.818	300.329	264.551	189.559	1	21	1	mir-375-1//mir-375-2	Ictalurus punctatus		Mature 3'	0	mirbase	miRNA	miRNA	5503.26	-4.06615	1.35309	20.7782	3.08e-05	0.014788
71	TTTGTTCGTTCGGCTCGCGTTA	frog	327.1	2764.52	68324.4	2732.79	395.006	628.355	235.624	126.966	214.819	293.81	190.272	1	22	1	mir-375-1//mir-375-2	Danio rerio		Mature 3'	0	mirbase	miRNA	miRNA	6930.33	-4.57624	1.31803	25.3046	3.2e-06	0.00274204
72	TTTGTTCGTTCGGCTCGCGTTAA	frog	25.7715	211.631	5071.16	315.718	39.6873	22.3686	13.7257	12.1305	19.8134	18.2869	14.9652	1	23	1	mir-375-1	Danio rerio		Mature 3' super	0	mirbase	miRNA	miRNA	524.114	-4.17626	1.3958	21.0886	2.63e-05	0.0131432
73	TTTGTTCGTTCGGCTCGCGTTAT	frog	18.5026	174.633	5086.14	215.054	28.9484	30.5027	16.7758	36.3915	20.8562	17.0678	27.0798	1	23	1	mir-375	Branchiostoma belcheri		Mature 3'	0	mirbase	miRNA	miRNA	515.632	-4.59537	1.37183	20.9095	2.88e-05	0.0140191
74	TTTGTTCGTTCGGCTCGCGTTT	frog	20.485	220.511	6218.37	160.147	28.0146	20.3351	16.7758	13.7479	45.8836	23.1634	9.97678	1	22	1	mir-375-1//mir-375-2	Danio rerio		Mature 3' variant	1	mirbase	miRNA	miRNA	616.128	-5.25677	1.39015	23.8365	6.67e-06	0.00503778
75	TTTGTTCGTTCGGCTCGCGTTTT	frog	4.62565	31.0787	694.866	38.8927	5.13601	4.06702	3.05015	2.4261	5.21405	2.43826	0.712627	1	23	1	mir-375	Branchiostoma belcheri		Mature 3' variant	1	mirbase	miRNA	miRNA	72.0461	-4.25281	1.41057	19.9386	4.68e-05	0.0192206
76	TTTTCACCCAGGCGGCCC	frog	442.08	512.058	356.97	38.8927	55.5623	85.4075	102.943	38.8176	56.3117	63.3947	76.2511	1	18	1					NA	unknown	unknown	unknown	166.244	-2.63139	0.501167	45.5025	1.32e-10	6.48e-07
77	TTTTCACCCAGGCGGCCCG	frog	159.915	93.236	98.0987	1.1439	9.3382	12.2011	12.9631	6.4696	26.0703	15.8487	13.5399	1	19	1					NA	unknown	unknown	unknown	40.8023	-3.72215	0.76043	29.9861	3.08e-07	0.000418653

## Sheet: turtle
	X		T_C_1	T_C_2	T_C_3	T_C_4	T_A_1	T_A_2	T_A_3	T_A_4	T_R_1	T_R_2	T_R_3	T_R_4	Expression.values	Length	Count	Name	Resource	annotation.simplified	Match.type	Mismatches	database	general.pie.name	pie.chart.name	baseMean	log2FoldChange	lfcSE	stat	pvalue	padj
1	AAACAAGGGCCAAATT	turtle	49.3976	43.6532	22.0893	76.537	12.403	12.2305	13.7444	10.456	13.7843	14.3524	18.0853	34.8021	1	16	1	gi|605669481|ref|NC_023890.1	turtle_mt_genome		Exact	0	turtle_mito	turtle_mito	mito-other	26.7946	-1.97557	0.456557	19.9579	4.63658e-05	0.00979374
2	AAAGGTCCAACCTCACATGTCC	turtle	4.70453	5.1792	0	1.15965	82.2515	48.9222	26.057	7.46856	28.7173	20.7313	87.9603	4.8561	1	22	1	mir-2188	Danio rerio	miR_2188	Mature 5' super	0	mirbase	miRNA	miRNA	26.5006	3.78602	0.953398	15.3786	0.000457695	0.0392818
3	AACATGAAAATATTTGAACAACTGAGA	turtle	334.022	113.202	445.467	241.208	82.2515	89.6906	79.8891	88.129	87.3007	130.767	153.725	123.831	1	27	1	unknown				NA	none	unknown	unknown	164.123	-1.73478	0.381792	22.3456	1.40515e-05	0.00557609
4	AACTTTATGCATGTGACTAGTCCT	turtle	4068.25	2370.59	4381.04	1740.64	1158.7	1115.02	1076.64	1676.69	1446.21	1940.77	1647.41	2113.21	1	24	1	unknown				NA	none	unknown	unknown	2061.26	-1.32048	0.325276	17.0361	0.00019983	0.0241986
5	AAGCCTGTGGCTTCGTTTT	turtle	11.7613	11.0983	9.20386	4.63861	64.6262	36.6916	21.1892	16.4308	102.234	28.7049	397.055	33.9927	1	19	1	unknown				NA	none	unknown	unknown	61.4688	1.91184	0.790296	23.7749	6.87607e-06	0.00379903
6	AAGCTCAGGGTCAAGCGCGACT	turtle	49.3976	134.659	60.7455	111.327	48.9593	32.6148	27.4887	11.2028	5.74347	4.78414	26.3059	18.6151	1	22	1	unknown				NA	none	unknown	unknown	44.3202	-1.57486	0.575116	20.6492	3.28161e-05	0.00879073
7	AAGGTCCAACCTCACATGT	turtle	0	8.13874	0	2.3193	36.5562	16.3074	10.3083	11.2028	27.5686	11.163	179.209	14.5683	1	19	1	mir-2188	Danio rerio	miR_2188	Mature 5' sub	0	mirbase	miRNA	miRNA	26.4451	2.6768	1.04803	15.8098	0.000368929	0.0344954
8	AAGGTCCAACCTCACATGTC	turtle	9.40907	54.7515	1.84077	13.9158	249.366	209.958	105.087	71.6981	189.534	79.7357	1105.67	91.4566	1	20	1	mir-2188	Danio rerio	miR_2188	Mature 5' sub	0	mirbase	miRNA	miRNA	181.868	2.96126	0.89586	17.3245	0.000172992	0.0226269
9	AAGGTCCAACCTCACATGTCC	turtle	161.13	693.273	80.9939	262.081	3245.67	2287.11	1277.08	881.29	2212.38	1247.07	8643.95	832.012	1	21	1	mir-2188	Danio rerio	miR_2188	Mature 5'	0	mirbase	miRNA	miRNA	1818.67	2.68076	0.752449	17.2686	0.000177901	0.022792
10	AAGGTCCAACCTCACATGTCCT	turtle	2976.79	3520.37	1489.18	2809.84	26373.4	14721.5	8018.41	6009.95	11569.6	9459.84	39194.1	4945.94	1	22	1	mir-2188	Gallus gallus	miR_2188	Mature 5'	0	mirbase	miRNA	miRNA	10924.1	2.35197	0.614745	16.8787	0.000216195	0.0258265
11	AATAGAGGACAAAACACCAAAAT	turtle	205.823	98.4047	255.867	235.409	77.682	67.268	75.0213	59.7485	71.219	108.441	166.056	124.64	1	23	1	rRNA-16S_[1107:2721](+)	Chrysemys_picta_mito_gene		Exact	0	turtle_mito	turtle_mito	mito-rRNA	128.798	-1.4979	0.357059	17.3123	0.000174053	0.0226269
12	ACCAAGATCGCTGATGC	turtle	121.142	81.3874	134.376	70.7388	31.9867	61.1527	23.1936	41.0771	31.0147	39.8679	65.7647	55.0358	1	17	1	unknown				NA	none	unknown	unknown	63.0615	-1.42032	0.383388	15.4804	0.000434992	0.0381017
13	ACCAAGATCGCTGATGCA	turtle	54.1021	31.8151	57.0639	48.7054	16.3198	18.3458	14.0307	20.1651	26.4199	17.5419	34.5265	26.7086	1	18	1	CAEC01150299.1/6513-6439//AEHL01158264.1/1568-1494//AEHK01080483.1/6559-6485//AC190317.4/151468-151394//AANU01299155.1/6558-6484//Z48765.1/1-75//X52138.1/3220-3294//DAAB012092294.1/353-427//BX641050.1/1173-1247//AL772161.10/148393-148467//AL593848.15/911-985//AL158826.23/82907-82981//AEKP01008989.1/10811-10885//ADFV01097624.1/12209-12283//ADDF010101657.1/353-427//AC195415.3/125978-125904//AC00210…	RF00069		Exact	0	rfam	small nucleolar RNA	unknown	30.4787	-1.48647	0.342075	19.0384	7.34302e-05	0.0141114
14	ACGGACCTTACAGCAACACAGT	turtle	230.522	267.099	123.332	208.737	33.2923	120.267	0	97.0912	0	0	0	0	1	22	1	unknown				NA	none	unknown	unknown	90.0284	-1.73282	1.34992	25.1569	3.44556e-06	0.00226279
15	ACGGGTATTCTTGGGTAGATAAT	turtle	212.88	221.226	173.033	179.746	95.9601	71.3448	91.6291	119.497	109.126	116.414	64.1206	111.69	1	23	1	mir-137b	Monodelphis domestica	miR_137	Mature 5' sub	0	mirbase	stress-resp miRNA	stress & preconditioning	130.556	-1.04534	0.260772	21.3261	2.33939e-05	0.00689339
16	AGCCTGTGGCTTCGTTTT	turtle	3.5284	6.65897	3.68154	3.47896	63.3206	34.6532	20.3302	4.48113	87.3007	25.5154	143.038	17.8057	1	18	1	unknown				NA	none	unknown	unknown	34.4828	2.78312	0.835769	20.1326	4.24866e-05	0.00979374
17	AGCTACATCTGGCTACTGGG	turtle	388.124	567.492	360.791	291.073	1184.16	1157.82	879.067	593.75	1078.62	612.37	1168.15	929.134	1	20	1	mir-222	Cyprinus carpio	miR_222	Mature 3'	0	mirbase	stress-resp miRNA	stress	767.546	1.24358	0.324379	17.3681	0.000169262	0.0226269
18	AGCTACATCTGGCTACTGGGT	turtle	2129.98	2297.34	2153.7	1281.42	6031.78	5430.36	4151.08	2864.94	5912.33	3466.91	4277.17	3973.91	1	21	1	mir-222	Homo sapiens	miR_222	Mature 3'	0	mirbase	stress-resp miRNA	stress	3664.24	1.23255	0.307874	18.1353	0.000115338	0.0185379
19	AGCTTCTTTACAGTGCTGCCTTG	turtle	21.1704	51.0521	33.1339	17.3948	87.4739	85.6138	88.4794	37.3428	132.1	110.035	288.543	55.0358	1	23	1	mir-103a-2	Homo sapiens	miR_103	Mature 5'	0	mirbase	stress-resp miRNA	stress & hypoxia	83.9479	1.27261	0.537113	16.7881	0.000226206	0.0266622
20	AGCTTCTTTACAGTGCTGCCTTGT	turtle	39.9885	67.3296	51.5416	37.1089	132.516	116.19	109.382	52.2799	172.304	124.388	281.144	86.6005	1	24	1	mir-103	Cricetulus griseus	miR_103	Mature 5'	0	mirbase	stress-resp miRNA	stress & hypoxia	105.898	1.0589	0.433003	15.9581	0.00034256	0.0339297
21	AGGCAGTGTAGTTAGCTGATTGC	turtle	3765.98	2504.51	2843.99	751.454	473.926	417.877	597.021	938.798	2083.73	1062.08	805.618	814.206	1	23	1	mir-34c	Homo sapiens	miR_34	Mature 5'	0	mirbase	stress-resp miRNA	stress & hypoxia	1421.6	-2.02189	0.48923	16.5877	0.000250047	0.0279799
22	AGGCAGTGTAGTTAGCTGATTGCT	turtle	663.339	312.971	430.741	88.1335	50.2648	48.9222	58.9862	132.94	321.634	202.529	157.013	93.8846	1	24	1	mir-34c	Homo sapiens	miR_34	Mature 5' super	0	mirbase	stress-resp miRNA	stress & hypoxia	213.447	-2.35568	0.573441	15.5534	0.000419404	0.037832
23	ATAAGGATTGGCTCTAAGG	turtle	79.9771	55.4914	62.5862	61.4615	197.795	154.92	155.483	105.307	191.832	169.04	308.272	88.2192	1	19	1	mir-6497	Bombyx mori	miR_6497	Precursor variant	1	mirbase	miRNA	miRNA	135.865	1.24337	0.381046	16.6502	0.000242357	0.0277886
24	ATAGAGGACAAAACACCAAAAT	turtle	150.545	82.8672	252.186	205.258	82.9043	57.0759	57.5545	44.8113	64.3268	105.251	109.334	94.694	1	22	1	rRNA-16S_[1107:2721](+)	Chrysemys_picta_mito_gene		Exact	0	turtle_mito	turtle_mito	mito-rRNA	108.901	-1.49941	0.372992	16.4692	0.000265317	0.0286303
25	ATCCCACCCTCGTCGCCAAAA	turtle	224.641	163.515	88.357	156.553	41.7786	28.5379	27.2024	97.0912	41.353	60.5991	27.1279	78.507	1	21	1	unknown				NA	none	unknown	unknown	86.2719	-1.69669	0.490086	16.4766	0.000264336	0.0286303
26	ATCCGGCGGCGTTATTC	turtle	135.255	73.2486	147.262	88.1335	30.6811	52.999	28.0614	45.5582	48.2451	51.0309	31.2382	59.0826	1	17	1	unknown				NA	none	unknown	unknown	65.8997	-1.52781	0.351874	22.1805	1.52603e-05	0.00557609
27	ATCCGGCGGCGTTATTCC	turtle	56.4544	24.4162	90.1978	49.865	7.83348	26.4995	12.0263	20.912	24.1226	11.163	9.04265	16.187	1	18	1	unknown				NA	none	unknown	unknown	29.06	-1.76652	0.510654	17.7528	0.000139644	0.0199105
28	ATGGCACTGGTAGAATTCAC	turtle	28.2272	49.5723	20.2485	11.5965	35.2507	28.5379	37.2243	169.536	0	4.78414	4.1103	3.2374	1	20	1	mir-183-1//mir-183-2	Oryzias latipes	miR_183	Mature 5' super	0	mirbase	stress-resp miRNA	stress & preconditioning	32.6938	1.29422	0.687843	29.1883	4.5902e-07	0.000606665
29	ATGGCACTGGTAGAATTCACT	turtle	366.954	482.405	222.733	143.797	400.813	201.804	416.912	1794.69	91.8955	25.5154	134.818	45.3236	1	21	1	mir-183-1//mir-183-2	Oryzias latipes	miR_183	Mature 5' super	0	mirbase	stress-resp miRNA	stress & preconditioning	360.639	1.21038	0.671186	19.8669	4.85248e-05	0.00979374
30	ATGGCACTGGTAGAATTCACTG	turtle	361.073	596.348	228.256	118.284	418.438	238.496	412.331	1735.69	74.6651	22.326	152.903	61.5106	1	22	1	mir-183	Cricetulus griseus	miR_183	Mature 5'	0	mirbase	stress-resp miRNA	stress & preconditioning	368.36	1.10445	0.687181	18.0954	0.000117659	0.0185733
31	ATGGCACTGGTAGAATTCACTGT	turtle	311.675	505.342	176.714	110.167	336.187	146.766	453.278	1602.01	37.9069	17.5419	132.352	37.2301	1	23	1	mir-183	Cricetulus griseus	miR_183	Mature 5' super	0	mirbase	stress-resp miRNA	stress & preconditioning	322.264	1.20063	0.737272	18.596	9.16067e-05	0.0165266
32	CGATCCGGCGGCGTTATTC	turtle	59.9828	32.555	64.427	51.0247	9.13906	16.3074	16.0351	23.1525	26.4199	25.5154	41.925	25.8992	1	19	1	unknown				NA	none	unknown	unknown	32.6986	-1.67694	0.387609	18.3769	0.000102214	0.017185
33	CGCGATGACCGTTCCTCTTGCTGCCA	turtle	78.8009	59.1908	163.829	99.7301	42.4314	14.269	9.44925	18.6714	32.1634	33.489	23.8397	28.3273	1	26	1	unknown				NA	none	unknown	unknown	50.3492	-2.22194	0.485458	25.0783	3.5836e-06	0.00226279
34	CGCTGTCTGGCCTTTT	turtle	7.0568	5.1792	11.0446	5.79826	33.2923	34.6532	36.938	24.6462	58.5834	12.7577	64.1206	14.5683	1	16	1	unknown				NA	none	unknown	unknown	25.7199	2.20947	0.599952	17.1464	0.000189111	0.0235457
35	CGGAGTGCGGACAGAA	turtle	144.664	163.515	268.753	279.476	112.28	79.4985	60.4179	88.129	93.0442	68.5727	129.885	126.259	1	16	1	unknown				NA	none	unknown	unknown	134.541	-1.32857	0.337109	17.8771	0.000131233	0.0198581
36	CGTGACAACTCTTAGCGGTGGA	turtle	419.88	611.145	434.422	534.599	1065.35	1526.78	846.424	850.669	1308.36	1137.03	1010.31	733.271	1	22	1	unknown				NA	none	unknown	unknown	873.187	1.09606	0.280857	17.8917	0.000130277	0.0198581
37	GATTCGGCGCTCTCACCGCCGCGGCCC	turtle	56.4544	51.0521	68.1085	34.7896	21.5421	14.269	10.881	12.6965	19.5278	46.2467	30.4162	42.8956	1	27	1	unknown				NA	none	unknown	unknown	34.0733	-1.82626	0.395522	20.7621	3.10141e-05	0.00856763
38	GCATTGGTGGTTCAGTGG	turtle	96.4429	306.313	110.446	61.4615	447.814	1013.1	315.834	479.481	405.489	444.925	1464.91	709.8	1	18	1	unknown				NA	none	unknown	unknown	488.001	1.96557	0.574266	16.1866	0.000305587	0.0306976
39	GGTAGTAGATTGAATAGT	turtle	48.2215	34.7746	73.6309	73.0581	26.7644	18.3458	15.7488	17.1777	35.6095	25.5154	29.5941	50.9891	1	18	1	let-7e	Danio rerio	let_7	Precursor	0	mirbase	stress-resp miRNA	stress & hypoxia & preconditioning	37.4525	-1.5422	0.382451	15.8788	0.000356426	0.0343656
40	GTAGTAGGTTGTATAGTTT	turtle	44.6931	27.3758	64.427	74.2177	22.1949	20.3842	9.16291	14.1903	17.2304	19.1366	18.9074	30.7553	1	19	1	let-7a-1//let-7a-2//let-7a-3	Homo sapiens	let_7	Precursor	0	mirbase	stress-resp miRNA	stress & hypoxia & preconditioning	30.223	-1.71289	0.439646	17.1042	0.000193144	0.0237138
41	GTTGAGGCGAGTTGAAGACT	turtle	437.522	403.977	347.906	240.048	92.0434	161.035	121.122	182.233	105.68	237.612	121.665	209.622	1	20	1	mir-727	Anolis carolinensis	miR_727	Mature 3'	0	mirbase	stress-resp miRNA	stress	221.705	-1.36801	0.351703	17.8101	0.0001357	0.0198581
42	TAAATTATGCTACTCCAGCT	turtle	1.17613	1.47977	0	0	0	4.07685	14.6034	2.24057	124.059	1.59471	328.824	84.9818	1	20	1	unknown				NA	none	unknown	unknown	46.9196	2.84165	1.46451	31.4595	1.47455e-07	0.000325876
43	TAACACTGTCTGGTAACGAT	turtle	22.3465	42.1735	20.2485	20.8737	42.4314	20.3842	38.0833	78.4198	8.04085	1.59471	9.04265	10.5216	1	20	1	mir-200a	Oryzias latipes	miR_200	Mature 3' super	0	mirbase	stress-resp miRNA	stress & hypoxia & preconditioning	26.1801	-1.80718	0.550899	22.5074	1.29596e-05	0.00557609
44	TAACACTGTCTGGTAACGATGT	turtle	251.693	728.787	136.217	368.769	941.976	158.997	636.536	1356.29	111.423	100.467	81.3838	229.046	1	22	1	mir-200a	Homo sapiens	miR_200	Mature 3'	0	mirbase	stress-resp miRNA	stress & hypoxia & preconditioning	425.132	1.05748	0.618601	15.5601	0.000417983	0.037832
45	TAAGCTCGCGTTGATTAAGTCCCT	turtle	94.0907	56.9712	114.128	106.688	33.9451	36.6916	32.0702	44.0645	32.1634	38.2731	41.103	34.8021	1	24	1	unknown				NA	none	unknown	unknown	55.4159	-1.3342	0.295392	28.3919	6.83554e-07	0.000671402
46	TAAGGATTGGCTCTA	turtle	25.8749	27.3758	14.7262	30.1509	84.2099	67.268	91.0564	53.7736	81.5572	46.2467	80.5618	31.5647	1	15	1	unknown				NA	none	unknown	unknown	52.8638	1.57803	0.394328	16.4672	0.000265575	0.0286303
47	TAATACTGCCTGGTAATGATG	turtle	44.6931	69.5492	40.497	23.193	133.169	38.73	83.3252	146.384	20.6765	14.3524	24.6618	22.6618	1	21	1	mir-200b	Oryzias latipes	miR_200	Mature 3'	0	mirbase	stress-resp miRNA	stress & hypoxia & preconditioning	55.1577	1.17577	0.453174	24.0118	6.10814e-06	0.00359973
48	TAATACTGCCTGGTAATGATGA	turtle	89.3861	173.873	64.427	53.344	249.366	73.3832	177.531	402.555	51.6912	46.2467	78.9177	25.0899	1	22	1	mir-200b	Homo sapiens	miR_200	Mature 3'	0	mirbase	stress-resp miRNA	stress & hypoxia & preconditioning	123.818	1.24147	0.541175	15.8719	0.000357651	0.0343656
49	TACCTGGTTGATCCTGC	turtle	325.789	215.307	244.823	249.325	707.624	805.177	586.999	480.975	747.799	389.11	408.563	339.118	1	17	1	unknown				NA	none	unknown	unknown	458.384	1.31626	0.307334	17.8324	0.000134195	0.0198581
50	TATACGGATCTGGCTTCTGAGA	turtle	296.386	278.937	1262.77	332.82	140.35	122.305	106.232	147.131	191.832	357.216	147.149	217.715	1	22	1	AAGU03001878.1/19290-19359//AAFR03001945.1/112320-112391//AAWR02014676.1/38872-38803//AAGV020235195.1/2881-2950//ABRN01107517.1/7334-7262//JN899116.1/1-70//AAGW02019269.1/19649-19576//ACBE01172951.1/2077-2008//AANG01363621.1/1518-1449//ABVD01436535.1/1950-1880//AFEY01183014.1/1036-964//AAWR02001461.1/61065-60998	RF00278		Exact	0	rfam	small nucleolar RNA	unknown	300.07	-2.06983	0.498569	17.5471	0.000154772	0.0215899
51	TATGGCACTGGTAGAATTCAC	turtle	134.079	260.44	123.332	39.4282	214.768	114.152	200.152	855.897	17.2304	3.18943	30.4162	18.6151	1	21	1	mir-183-1//mir-183-2	Oryzias latipes	miR_183	Mature 5' super	0	mirbase	stress-resp miRNA	stress & preconditioning	167.642	1.31236	0.702566	28.4461	6.653e-07	0.000671402
52	TATGGCACTGGTAGAATTCACT	turtle	1234.94	1746.13	1275.65	419.794	1504.68	711.41	1489.26	6957.71	227.441	43.0573	453.777	123.831	1	22	1	mir-183	Homo sapiens	miR_183	Mature 5'	0	mirbase	stress-resp miRNA	stress & preconditioning	1348.97	1.18921	0.739423	19.9448	4.66713e-05	0.00979374
53	TATGGCACTGGTAGAATTCACTG	turtle	764.487	1115.75	655.315	221.493	772.903	464.761	710.985	3531.13	125.208	38.2731	235.109	90.6472	1	23	1	mir-183	Danio rerio	miR_183	Mature 5'	0	mirbase	stress-resp miRNA	stress & preconditioning	727.172	-2.49157	0.691967	21.0162	2.73148e-05	0.00778912
54	TATGGCACTGGTAGAATTCACTGT	turtle	208.176	440.232	136.217	86.9739	244.796	67.268	383.411	1289.82	8.04085	11.163	102.757	14.5683	1	24	1	mir-183	Hippoglossus hippoglossus	miR_183	Mature 5'	0	mirbase	stress-resp miRNA	stress & preconditioning	249.452	1.18703	0.873561	15.5309	0.000424138	0.0378725
55	TCAGGACCTACTTAAGCTACC	turtle	65.8635	54.0116	46.0193	73.0581	18.2781	24.4611	18.3258	29.1274	28.7173	49.4361	41.103	50.9891	1	21	1	mir-1839	Canis familiaris	miR_1839	Precursor variant	2	mirbase	miRNA	miRNA	41.6159	-1.4436	0.319903	20.0697	4.38444e-05	0.00979374
56	TCCCTGAGACCCTAAC	turtle	187.005	166.474	156.466	189.023	69.8485	83.5754	58.9862	80.6604	99.9363	103.656	122.487	123.021	1	16	1	mir-125b-1//mir-125b-2	Homo sapiens	miR_125	Precursor	0	mirbase	stress-resp miRNA	stress & hypoxia	120.095	-1.28508	0.207907	37.7886	6.22736e-09	3.28831e-05
57	TCCCTTTGTCATCCTATGCCTG	turtle	74.0964	64.37	73.6309	46.3861	13.0558	18.3458	6.2995	26.1399	36.7582	30.2996	18.0853	30.7553	1	22	1	mir-204	Homo sapiens	miR_204	Mature 5' sub/super	0	mirbase	stress-resp miRNA	hypoxia & preconditioning	36.5186	-2.07329	0.44256	22.1149	1.57695e-05	0.00557609
58	TCGTGACAACTCTTA	turtle	35.284	42.1735	16.5669	19.7141	163.85	216.073	83.0389	42.5708	155.074	78.141	268.813	59.8919	1	15	1	DQ316373.1/6-1526//GQ390227.1/1-1467//FN668355.2/1-1501//HM856582.1/1-1441//HQ663347.1/1-743	RF00177		Exact	0	rfam	rRNA	unknown	98.4326	2.12608	0.593586	15.1567	0.000511392	0.0422496
59	TGAAAATATTTGAACAACTGAGA	turtle	114.085	85.0868	231.937	118.284	54.8344	38.73	42.6648	47.7988	40.2043	39.8679	64.1206	67.1761	1	23	1	AGTP01066692.1/23687-23751//ABRP01124609.1/2873-2939//AAQQ01114996.1/306-371//AAPE02052744.1/4244-4310//AAGU03076505.1/129-195//AAWZ02032435.1/10387-10322//AEYP01095925.1/53357-53290	RF00070		Variant	2	rfam	small nucleolar RNA	unknown	78.7325	-1.55499	0.360992	23.372	8.41091e-06	0.00437367
60	TGAGCCGATGTAGCACTTCTAG	turtle	81.1532	45.8729	123.332	71.8984	37.8618	24.4611	18.6122	12.6965	24.1226	14.3524	51.7897	38.8488	1	22	1	unknown				NA	none	unknown	unknown	45.4168	-1.77795	0.481323	15.2572	0.000486334	0.0405584
61	TGAGGTAGTAGATTGTATAGTTTT	turtle	190.534	173.873	209.848	241.208	104.446	95.8059	91.9154	103.813	110.275	224.855	179.209	151.349	1	24	1	let-7f-2	Homo sapiens	let_7	Mature 5' super	0	mirbase	stress-resp miRNA	stress & hypoxia & preconditioning	156.427	-1.0395	0.252153	17.1666	0.00018721	0.0235457
62	TGAGGTAGTAGTTTGTAC	turtle	336.374	283.376	390.244	236.569	119.461	161.035	102.51	191.942	173.453	231.234	135.64	191.816	1	18	1	let-7g	Homo sapiens	let_7	Precursor	0	mirbase	stress-resp miRNA	stress & hypoxia & preconditioning	212.804	-1.12277	0.288715	16.2574	0.000294958	0.0303189
63	TGGCAGACTCACTCTGTGCCTGACTGC	turtle	38.8124	25.896	53.3824	78.8563	18.9309	4.07685	12.0263	23.1525	13.7843	12.7577	8.22059	15.3777	1	27	1	AAWZ02026152.1/7422-7292	RF00599		Variant	2	rfam	small nucleolar RNA	unknown	25.4395	-1.68724	0.484803	20.2556	3.99531e-05	0.00979374
64	TGTAAACATCCTACACTCTCA	turtle	530.436	817.573	392.084	354.853	1425.04	1259.75	1341.51	879.796	1037.27	1103.54	3300.57	1361.33	1	21	1	mir-30c	Anolis carolinensis	miR_30	Mature 5'	0	mirbase	stress-resp miRNA	stress & hypoxia & preconditioning	1150.31	1.22608	0.42281	15.4591	0.000439635	0.0381017
65	TTACTTGGATAACTGTG	turtle	17.642	18.4971	7.36309	27.8316	90.085	85.6138	58.9862	26.8868	112.572	31.8943	175.921	46.9423	1	17	1	unknown				NA	none	unknown	unknown	58.3529	1.84682	0.594781	14.9131	0.000577644	0.0460034
66	TTACTTGGATAACTGTGG	turtle	19.9943	22.1966	27.6116	27.8316	95.9601	95.8059	53.8321	44.8113	118.315	51.0309	77.2735	66.3667	1	18	1	unknown				NA	none	unknown	unknown	58.4192	1.56475	0.39126	20.4674	3.59394e-05	0.00934423
67	TTCCCTTTGTCATCCTATGCCTG	turtle	31957.9	26098	44408.6	10019.4	3167.99	3475.51	2380.07	9430.55	24100.7	15583.5	4617.51	5760.96	1	23	1	mir-204	Homo sapiens	miR_204	Mature 5' super	0	mirbase	stress-resp miRNA	hypoxia & preconditioning	15083.4	-2.60767	0.61214	16.6269	0.000245193	0.0277886
68	TTTGGCAATGGTAGAACTCA	turtle	223.465	664.417	97.5609	165.83	374.701	83.5754	419.776	1619.93	50.5425	14.3524	2.46618	43.7049	1	20	1	mir-182	Danio rerio	miR_182	Mature 5' sub	0	mirbase	stress-resp miRNA	preconditioning	313.36	1.11654	0.865479	20.0381	4.45424e-05	0.00979374
69	TTTGGCAATGGTAGAACTCAC	turtle	2985.03	7816.15	1654.85	2096.65	4227.47	1247.52	3943.2	15804.2	531.845	153.093	69.053	669.333	1	21	1	mir-182	Capra hircus	miR_182	Mature 5'	0	mirbase	stress-resp miRNA	preconditioning	3433.2	-3.35359	0.783322	21.753	1.88972e-05	0.00618708
70	TTTGGCAATGGTAGAACTCACA	turtle	7496.67	12939.1	4158.3	3562.45	9176.92	3210.52	8212.26	31710.7	1276.2	389.11	386.368	1116.09	1	22	1	mir-182	Danio rerio	miR_182	Mature 5'	0	mirbase	stress-resp miRNA	preconditioning	6969.56	-3.15179	0.663152	29.0973	4.80391e-07	0.000606665
71	TTTGGCAATGGTAGAACTCACAC	turtle	4072.95	6971.94	2335.94	1840.37	3946.77	1577.74	3418.62	14183.5	595.023	269.507	269.635	672.57	1	23	1	mir-182	Oryzias latipes	miR_182	Mature 5'	0	mirbase	stress-resp miRNA	preconditioning	3346.22	-3.07433	0.634142	27.5222	1.0559e-06	0.000933414
72	TTTGGCAATGGTAGAACTCACACT	turtle	7599	13983.8	3825.12	3409.38	7669.63	2495.03	8480.27	27005.6	747.799	550.176	677.377	1158.18	1	24	1	mir-182	Homo sapiens	miR_182	Mature 5'	0	mirbase	stress-resp miRNA	preconditioning	6466.78	-3.20086	0.629697	30.1549	2.83106e-07	0.000500531
73	TTTGGCAATGGTAGAACTCACACTG	turtle	553.959	1007.72	167.51	155.393	492.204	126.382	606.756	1714.78	49.3938	33.489	42.7471	51.7984	1	25	1	mir-182	Eptesicus fuscus	miR_182	Mature 5'	0	mirbase	stress-resp miRNA	preconditioning	416.845	-3.40791	0.705401	26.3336	1.91311e-06	0.00153745
74	TTTGGCAATGGTAGAACTCACACTGG	turtle	154.073	273.758	84.6755	63.7808	163.85	61.1527	176.386	601.219	28.7173	31.8943	27.95	27.5179	1	26	1	mir-182	Homo sapiens	miR_182	Mature 5' super	0	mirbase	stress-resp miRNA	preconditioning	141.248	-2.31848	0.627286	21.5677	2.07315e-05	0.00654522
75	TTTGGCAATGGTAGAACTCACACTGGT	turtle	44.6931	59.1908	23.93	20.8737	35.2507	12.2305	43.2375	141.156	4.59477	6.37886	2.46618	4.04675	1	27	1	mir-182	Eptesicus fuscus	miR_182	Mature 5' super	0	mirbase	stress-resp miRNA	preconditioning	33.1707	-3.14736	0.730234	25.1882	3.39189e-06	0.00226279
76	TTTGGCACTAGCACATTTTTGCT	turtle	55.2783	144.278	14.7262	25.5123	57.4455	26.4995	95.9242	172.524	9.18955	3.18943	9.04265	12.9496	1	23	1	mir-96	Homo sapiens	miR_96	Mature 5'	0	mirbase	stress-resp miRNA	preconditioning	52.2132	-2.7848	0.737862	18.534	9.44893e-05	0.0167057

## Sheet: carp
	X		C_C_1	C_C_2	C_C_3	C_C_4	C_A_1	C_A_2	C_A_3	C_A_4	C_R1_1	C_R1_2	C_R1_3	C_R1_4	C_R6_1	C_R6_2	C_R6_3	C_R6_4	Expression.values	Length	Count	Name	Resource	annotation.simplified	Match.type	Mismatches	database		pie.chart.name	baseMean	log2FoldChange	lfcSE	stat	pvalue	padj
1	AAACGAGAGCTTTGAAGGCCGAA	carp	49.0858	45.7566	21.7972	20.7435	41.7721	31.5722	18.1013	22.7957	108.703	89.8447	86.9857	46.5245	121.818	135.684	83.5019	79.008	1	23	1					NA	none	unknown	unknown	62.7309	1.24604	0.376004	34.9288	1.26e-07	7.33e-05
2	AAAGTCATCCCTCGATCCAAGTTTTTG	carp	115.277	277.13	76.2903	83.9618	62.1488	55.8585	124.446	82.8429	315.239	148.165	82.2838	243.196	377.297	269.684	258.926	356.844	1	27	1	AY260899.1/1-500	RF02543		Exact	0	rfam	rRNA	rRNA	183.099	1.18552	0.441626	20.1166	0.000160553	0.00872136
3	AACGAGAGCTTTGAAGGC	carp	44.6234	39.7133	21.7972	34.5725	166.07	40.0724	42.9906	72.279	106.891	131.615	150.462	50.754	340.075	177.096	134.726	96.7978	1	18	1					NA	none	unknown	unknown	103.158	1.62594	0.49292	23.2263	3.62e-05	0.00323395
4	AACGAGAGCTTTGAAGGCCGAA	carp	61.7291	63.0232	30.8794	27.658	41.7721	41.2868	40.7279	26.6876	110.515	100.09	117.548	88.8194	108.283	157.905	112.973	81.1009	1	22	1					NA	none	unknown	unknown	75.6874	1.14751	0.322178	37.4401	3.71e-08	3.05e-05
5	AACGGGCTTGGCAGAATC	carp	93.3373	114.823	105.353	84.9495	299.537	105.646	190.064	128.434	202.007	136.343	185.726	158.606	400.984	470.011	437.859	229.699	1	18	1					NA	none	unknown	unknown	208.961	1.95103	0.325255	38.0521	2.76e-08	2.64e-05
6	AACGGGCTTGGCAGAATCA	carp	55.4074	44.8933	50.8602	17.7801	50.9416	46.144	40.7279	46.7034	55.2574	38.6175	44.6684	46.5245	96.4392	119.859	77.8883	81.1009	1	19	1					NA	none	unknown	unknown	57.1133	1.14634	0.307578	20.226	0.000152383	0.00839639
7	AACGGGCTTGGCAGAATCAGC	carp	41.2767	57.8432	23.6137	24.6946	46.8663	37.6438	54.3039	56.7112	82.4332	33.1007	47.0193	50.754	103.207	119.523	114.377	69.0666	1	21	1					NA	none	unknown	unknown	60.1521	1.43148	0.350119	19.79	0.000187631	0.00973316
8	AACGGGCTTGGCAGAATCAGCGGGG	carp	42.7641	58.7066	25.4301	17.7801	63.1676	18.2147	31.6773	20.5717	86.0566	32.3126	32.9135	57.0982	130.278	114.136	51.2239	104.646	1	25	1					NA	none	unknown	unknown	55.436	1.44605	0.47679	14.5806	0.00221254	0.0485486
9	AACGGGCTTGGCAGAATCAGCGGGGA	carp	53.1762	97.5565	27.2465	40.4992	110.034	35.2152	85.9811	44.4794	135.879	69.3538	58.7741	82.4752	309.621	199.317	150.163	156.969	1	26	1					NA	none	unknown	unknown	103.546	1.87963	0.435846	23.7996	2.75e-05	0.00270729
10	AACGGGCTTGGCAGAATCAGCGGGGAA	carp	105.981	199.43	56.3095	61.2427	155.881	95.931	190.064	77.283	269.04	136.343	103.442	179.754	402.676	417.825	314.36	262.662	1	27	1					NA	none	unknown	unknown	189.264	1.7139	0.416306	21.2305	9.43e-05	0.00590098
11	AACTCTTAGCGGTGGATC	carp	90.3624	102.737	121.701	72.1083	124.298	78.9306	108.608	97.2987	176.643	150.529	166.919	177.639	174.267	237.025	132.621	309.23	1	18	1					NA	none	unknown	unknown	145.057	1.15911	0.276337	24.7806	1.72e-05	0.00202653
12	AACTCTTAGCGGTGGATCA	carp	71.3975	83.7432	87.1889	63.2183	163.013	40.0724	79.1932	103.415	197.477	167.868	115.197	173.409	302.853	248.809	105.956	391.9	1	19	1					NA	none	unknown	unknown	149.67	1.10673	0.40949	23.5228	3.14e-05	0.0029416
13	AACTCTTAGCGGTGGATCACTC	carp	74.7442	101.873	89.0054	46.4259	94.7514	41.2868	95.0318	75.059	216.5	131.615	98.7406	154.377	177.651	288.875	146.655	244.349	1	22	1					NA	none	unknown	unknown	129.809	1.46707	0.344269	27.7619	4.07e-06	0.000795356
14	AAGGATGGATATTAGCTCTGGCTGATC	carp	10.4121	21.5833	7.26574	11.8534	11.2072	6.07158	18.1013	13.8998	25.3641	18.9147	16.4568	33.836	71.0605	75.4172	48.4171	51.2767	1	27	1					NA	none	unknown	unknown	27.5711	2.23377	0.375086	56.8533	2.76e-12	3.18e-08
15	AAGTCATCCCTCGATCCAAGTTTTTG	carp	38.6736	91.5132	50.8602	28.6458	41.7721	24.2863	52.0412	32.8036	173.925	65.4133	61.1251	86.7047	109.975	137.367	66.6612	128.715	1	26	1	AY260899.1/1-500	RF02543		Exact	0	rfam	rRNA	rRNA	74.4051	1.08287	0.41893	17.5886	0.000534699	0.0195112
16	AAGTCATCCCTCGATCCAAGTTTTTGT	carp	162.132	401.449	207.074	179.777	239.426	172.433	176.488	211.277	828.861	476.808	244.5	372.196	845.958	471.694	435.052	654.039	1	27	1	AY260899.1/1-500	RF02543		Exact	0	rfam	rRNA	rRNA	379.948	1.02166	0.378533	24.277	2.19e-05	0.00227303
17	AATCAACTAGCCCTG	carp	35.3269	27.6266	103.537	79.0228	20.3767	41.2868	38.4652	16.6798	25.3641	12.6098	35.2645	25.377	16.9192	18.1809	9.82375	16.7434	1	15	1	mir-6236	Mus musculus	miR_6236	Precursor	0	mirbase	miRNA	miRNA	32.6628	-1.33368	0.475552	19.2396	0.000243919	0.0117002
18	ACACGGAAAGGATTGACAGATTGA	carp	14.5026	31.9433	10.8986	6.9145	17.3202	19.4291	27.1519	16.6798	39.8578	20.4909	11.7548	23.2622	65.9847	55.5528	31.5763	44.4747	1	24	1					NA	none	unknown	unknown	27.3621	1.58117	0.442715	16.239	0.00101297	0.0293837
19	ACACTTCGAACGCACTTTG	carp	297.118	243.46	276.098	236.081	76.4124	150.575	196.852	90.0708	141.314	95.3615	119.899	114.196	91.3635	130.97	30.8747	79.5312	1	19	1					NA	none	unknown	unknown	148.136	-1.16173	0.376672	22.35	5.52e-05	0.00419371
20	ACCCTGTAGAACCGAAT	carp	26.0303	15.54	10.8986	24.6946	82.5254	40.0724	40.7279	32.8036	20.8348	32.3126	21.1587	31.7212	94.7473	51.5126	109.465	20.9293	1	17	1	mir-10b	Sarcophilus harrisii	miR_10	Mature 5' sub	0	mirbase	stress-resp miRNA	stress	40.9984	1.78821	0.480641	17.0198	0.000700142	0.0238545
21	ACCCTGTAGAACCGAATGTGT	carp	1028.94	787.359	419.597	1195.22	3398.83	647.231	2339.59	1337.72	404.919	1126.21	867.506	1448.6	4691.68	1906.3	5345.52	1192.97	1	21	1	mir-10d	Danio rerio	miR_10	Mature 5' sub	0	mirbase	stress-resp miRNA	stress	1758.64	1.93574	0.535531	17.5102	0.000554962	0.0199717
22	ACCCTGTAGAACCGAATGTGTGT	carp	446.606	346.196	268.833	504.758	1997.93	336.366	995.571	730.018	304.369	557.195	486.65	699.982	2194.42	1112.07	2855.2	766.011	1	23	1	mir-10d	Tetraodon nigroviridis	miR_10	Mature 5' sub	0	mirbase	stress-resp miRNA	stress	912.636	2.1431	0.480159	24.4512	2.01e-05	0.00224372
23	ACCCTGTAGAACCGAATTTGT	carp	11567.5	13859.9	9013.16	13041.7	49515.3	10466.2	23081.4	17930.2	12741.8	17613.5	11195.3	12747.7	80112.2	24663.1	76404.2	14585.1	1	21	1	mir-10b	Homo sapiens	miR_10	Mature 5' sub	0	mirbase	stress-resp miRNA	stress	24908.6	2.0436	0.492746	22.6032	4.89e-05	0.00390676
24	ACCCTGTAGAACCGAATTTGTG	carp	18168.1	25601.2	14146.4	18211.8	27958.8	16473.4	32736.2	22087.9	22858.5	26227.6	16487.3	24002.4	31608.4	35615.1	99974.9	25722.6	1	22	1	mir-10b	Ovis aries	miR_10	Mature 5'	0	mirbase	stress-resp miRNA	stress	28617.5	1.3415	0.384155	15.4452	0.00147314	0.0380373
25	ACCCTGTAGAACCGAATTTGTGT	carp	3633.09	4537.67	3071.59	3885.95	18510.2	3547.02	6523.25	6258.81	5157.96	6554.72	4003.69	4392.33	25563.2	7438.02	26563.4	5715.78	1	23	1	mir-10b	Canis familiaris	miR_10	Mature 5' super	0	mirbase	stress-resp miRNA	stress	8459.79	2.10926	0.500473	21.248	9.35e-05	0.0058838
26	ACCCTGTAGATCCGAATTTGT	carp	1006.63	1307.95	615.772	1051	2379.99	778.377	1527.3	1774.73	537.174	1435.94	618.304	1089.1	4886.25	1175.7	4507	1274.59	1	21	1	mir-10	Acyrthosiphon pisum	miR_10	Mature 5'	0	mirbase	stress-resp miRNA	stress	1622.86	1.57166	0.482381	16.4219	0.000929064	0.0277899
27	ACCCTGTAGATCCGAATTTGTGT	carp	251.75	311.663	199.808	294.36	1163.51	286.579	395.966	577.676	209.253	565.864	239.799	386.999	1615.78	400.654	1905.81	473.001	1	23	1	mir-10a	Homo sapiens	miR_10	Mature 5' sub/super	0	mirbase	stress-resp miRNA	stress	579.904	2.05309	0.51245	19.1836	0.000250512	0.011872
28	ACCCTGTAGATCCGGATTTGTGT	carp	1370.31	1634.29	1058.98	1375.99	3214.42	1075.88	2102.01	2033.27	1176.71	1781.13	973.3	1617.78	3564.87	2418.4	4443.84	2106.53	1	23	1	mir-10c	Danio rerio	miR_10	Mature 5' sub/super	0	mirbase	stress-resp miRNA	stress	1996.73	1.20342	0.333805	18.2148	0.000397182	0.0160489
29	ACCCTGTTGAGCTTGACTCT	carp	127.177	100.147	121.701	81.9862	53.9981	125.075	126.709	71.1671	58.8808	56.744	58.7741	52.8687	28.7626	59.9297	47.7154	44.4747	1	20	1					NA	none	unknown	unknown	76.0068	-1.21804	0.307497	20.3834	0.000141353	0.00797954
30	ACCGAGAACTCTGACATTA	carp	18.965	18.13	41.778	27.658	116.147	17.0004	65.6172	48.9274	26.2699	26.7958	44.6684	38.0655	228.409	147.468	126.305	47.6141	1	19	1					NA	none	unknown	unknown	64.9886	2.39362	0.512706	27.2431	5.24e-06	0.0009418
31	ACGAGAGCTTTGAAGGC	carp	55.7793	28.49	25.4301	43.4626	173.202	51.0013	61.0919	71.1671	121.385	138.708	202.183	57.0982	367.146	179.453	158.583	60.6949	1	17	1					NA	none	unknown	unknown	112.18	1.74245	0.522197	19.2315	0.000244855	0.0117002
32	ACGAGAGCTTTGAAGGCCGAA	carp	41.6485	31.08	32.6959	24.6946	30.565	31.5722	38.4652	20.0157	70.657	65.4133	72.8799	44.4097	94.7473	131.307	77.8883	52.3232	1	21	1					NA	none	unknown	unknown	53.7727	1.43721	0.33188	31.6027	6.35e-07	0.000221462
33	ACGGGCTTGGCAGAATC	carp	55.4074	43.1666	49.0438	36.5481	150.787	66.7874	54.3039	74.503	112.327	69.3538	108.144	74.0162	186.111	192.583	209.106	96.2746	1	17	1					NA	none	unknown	unknown	98.6539	1.88572	0.350456	29.0505	2.19e-06	0.000493474
34	ACGGGCTTGGCAGAATCA	carp	17.1056	23.31	14.5315	5.92671	20.3767	34.0009	33.9399	22.7957	29.8934	28.372	35.2645	46.5245	45.6817	52.186	29.4713	35.5797	1	18	1					NA	none	unknown	unknown	29.685	1.13996	0.386931	15.0398	0.00178291	0.0422667
35	ACGGGCTTGGCAGAATCAGCGGGGAA	carp	107.096	159.716	49.0438	54.3282	135.505	94.7167	126.709	85.6229	202.912	119.005	98.7406	139.573	270.707	264.297	256.821	154.353	1	26	1					NA	none	unknown	unknown	144.947	1.33571	0.365429	16.2569	0.00100443	0.0293013
36	ACGGTCTTTACGGAGACTG	carp	303.067	756.279	704.777	1061.87	771.256	595.015	667.485	1190.38	374.12	398.784	211.587	279.147	113.358	104.709	140.339	406.551	1	19	1					NA	none	unknown	unknown	504.92	-1.15648	0.448483	26.3563	8.03e-06	0.00124989
37	ACTAATCGAACCATCTAG	carp	23.7992	48.3466	50.8602	65.1938	17.3202	19.4291	67.8798	40.0315	28.9875	18.9147	37.6155	19.0327	15.2272	9.76383	6.31527	19.3596	1	18	1					NA	none	unknown	unknown	30.5048	-1.89643	0.483384	15.6147	0.00136006	0.036172
38	ACTACGGATCTGACTACTGAGT	carp	47.5983	63.0232	43.5945	37.5358	62.1488	41.2868	49.7786	24.4637	73.3746	55.1678	70.529	95.1637	79.5201	160.598	106.658	71.6827	1	22	1	CR626962.9/2254-2329//CABZ01026403.1/13745-13820//BX005435.16/22018-21943//CR626962.9/2553-2628//CABZ01026403.1/14044-14119//BX005435.16/21719-21644	RF00278		Variant	1	rfam	small nucleolar RNA	small nucleolar RNA	67.6327	1.13132	0.343675	17.6716	0.000514037	0.0189732
39	ACTTTGATTGGCCTGG	carp	65.0758	40.5766	90.8218	133.351	126.335	94.7167	79.1932	41.1435	36.2344	26.0077	47.0193	23.2622	21.9949	53.1961	13.3322	47.6141	1	16	1	AY260899.1/1-500	RF02543		Exact	0	rfam	rRNA	rRNA	58.7422	-1.32137	0.484847	14.5639	0.00222992	0.0488209
40	AGAAGACCCTGTTGAGCTTGACTCTA	carp	26.0303	55.2533	19.9808	22.7191	52.9793	31.5722	33.9399	23.3517	123.197	61.4727	56.4232	42.295	89.6715	79.7941	68.0646	83.1938	1	26	1					NA	none	unknown	unknown	54.3711	1.20073	0.401002	18.0875	0.000421941	0.0167554
41	AGAAGACGATCAAACTTGACT	carp	85.1564	48.3466	54.4931	50.3771	35.6591	80.1449	56.5665	48.3714	44.3871	40.1937	51.7212	21.1475	32.1464	15.4875	16.139	29.301	1	21	1					NA	none	unknown	unknown	44.3524	-1.41868	0.365264	16.8741	0.000750165	0.0247653
42	AGACATCAGAAAAATCTGTGC	carp	34.2113	44.0299	59.9424	91.864	21.3955	37.6438	24.8893	37.8075	9.96445	35.465	25.8606	21.1475	16.9192	15.8241	9.12206	28.2545	1	21	1	mir-723-1//mir-723-2	Salmo salar	miR_723	Mature 3' sub variant	1	mirbase	miRNA	miRNA	32.1463	-1.30254	0.45872	16.5626	0.000869285	0.0266952
43	AGAGGGCGTGAAACC	carp	17.4775	16.4033	12.7151	13.829	22.4143	17.0004	13.576	20.0157	38.0461	34.6769	77.5819	29.6065	45.6817	63.9699	16.139	21.9757	1	15	1					NA	none	unknown	unknown	28.8193	1.52202	0.460506	15.4656	0.00145907	0.0379165
44	AGAGTACAACTCTTAGCGGTGG	carp	15.6182	18.9933	32.6959	19.7557	35.6591	17.0004	15.8386	35.5835	29.8934	44.9224	42.3174	42.295	125.202	41.4121	42.8035	55.4625	1	22	1	AGKD01467064.1/295-4566//AGKD01464404.1/1894-6160//AGKD01236336.1/1236-5520//BX537263.17/474-4865//BX537263.17/12121-16512	RF02541		Exact	0	rfam	rRNA	rRNA	38.4658	1.62092	0.415223	17.8232	0.000478362	0.018267
45	AGAGTACAACTCTTAGCGGTGGATC	carp	16.7338	30.2166	9.08218	15.8046	16.3013	9.71453	15.8386	15.5678	40.7637	35.465	23.5097	35.9507	47.3736	47.8091	28.0679	50.7535	1	25	1	AGKD01467064.1/295-4566//AGKD01464404.1/1894-6160//AGKD01236336.1/1236-5520//BX537263.17/474-4865//BX537263.17/12121-16512	RF02541		Exact	0	rfam	rRNA	rRNA	27.4345	1.23034	0.352976	24.9983	1.55e-05	0.00191355
46	AGCACGCCCGATCTCGTCCG	carp	43.8797	38.8499	81.7396	64.2061	22.4143	25.5006	56.5665	18.3478	9.96445	3.94056	4.70193	4.2295	8.45958	10.1005	7.71866	20.406	1	20	1	mir-7641	Hippoglossus hippoglossus	miR_7641	Precursor variant	1	mirbase	miRNA	miRNA	26.3141	-3.23597	0.539904	48.6033	1.58e-10	9.12e-07
47	AGCACGCCCGATCTCGTCCGATCTCG	carp	66.1914	104.463	63.5753	43.4626	51.9605	35.2152	54.3039	33.3596	28.9875	12.6098	14.1058	14.8032	27.0707	18.8543	32.9797	39.2424	1	26	1	mir-7641	Hippoglossus hippoglossus	miR_7641	Precursor variant	1	mirbase	miRNA	miRNA	40.0741	-1.93938	0.401928	26.7505	6.64e-06	0.00108108
48	AGCTGGTGTTGTGAATCAG	carp	223.861	242.596	332.408	642.061	237.388	231.934	185.538	310.8	84.2449	161.563	188.077	175.524	165.808	53.1961	124.902	166.911	1	19	1	mir-138-1//mir-138-2	Gallus gallus	miR_138	Mature 5' super	0	mirbase	stress-resp miRNA	stress	220.426	-1.24768	0.406029	17.1261	0.00066577	0.023024
49	AGCTGGTGTTGTGAATCAGG	carp	108.212	126.91	116.252	248.922	112.072	92.288	92.7691	126.766	46.1988	68.5657	51.7212	76.1309	45.6817	26.2613	30.173	74.8221	1	20	1	mir-138	Danio rerio	miR_138	Mature 5' sub	0	mirbase	stress-resp miRNA	stress	90.2341	-1.31012	0.372395	27.358	4.95e-06	0.000905346
50	AGCTGGTGTTGTGAATCAGGC	carp	216.795	501.596	357.838	739.851	248.595	321.794	144.81	222.397	223.747	264.017	242.149	266.458	109.975	113.126	108.763	274.697	1	21	1	mir-138	Cricetulus griseus	miR_138	Mature 5'	0	mirbase	stress-resp miRNA	stress	272.288	-1.57628	0.38958	17.0874	0.000678079	0.0233097
51	AGGATGGATATTAGCTCTGGCTGATC	carp	12.2714	30.2166	19.9808	10.8656	30.565	18.2147	31.6773	25.5757	64.316	35.465	44.6684	35.9507	79.5201	111.106	55.434	66.9736	1	26	1					NA	none	unknown	unknown	42.05	1.34	0.392768	37.6494	3.35e-08	2.97e-05
52	AGGATTGGCTCTAAGGG	carp	35.3269	38.8499	27.2465	31.6091	38.7156	14.5718	45.2532	30.5796	42.5754	52.8035	56.4232	44.4097	111.666	77.1006	63.1527	66.4504	1	17	1					NA	none	unknown	unknown	48.5459	1.21554	0.301855	24.773	1.72e-05	0.00202653
53	AGTAAAGTCAGCTAAC	carp	4.09048	257.273	14.5315	57.2916	8.15066	15.7861	24.8893	6.67191	18.1172	6.30489	16.4568	10.5737	38.9141	8.75378	18.9458	5.75555	1	16	1	AP009167.1/3979-4048//DQ872160.1/3983-4051//AP006010.1/3984-4052//AP011066.1/3984-4052//EU543793.1/232-300//AY297522.1/227-295//AY297514.1/227-295//EU543795.1/232-300//AP009161.1/3972-4041//AB325885.1/9901-9969//AY297513.1/225-293//EU543775.1/226-295//DQ080223.1/233-302//EU543798.1/231-299//EU543794.1/232-300//AY607304.1/510-579//AY297502.1/219-288//AY297489.1/232-300//AF049866.1/225-293//DQ08022…	RF00005		Exact	0	rfam	tRNA	tRNA	32.0316	-2.70642	0.862084	16.1753	0.00104391	0.0298137
54	AGTACAACTCTTAGCGGTG	carp	21.568	21.5833	34.5123	20.7435	8.15066	19.4291	15.8386	25.0197	34.4226	31.5245	28.2116	40.1802	43.9898	71.377	25.2611	54.9393	1	19	1	AGKD01467064.1/295-4566//AGKD01464404.1/1894-6160//BX088714.18/2670-7071//AC139725.3/80324-84725//BX548011.28/112781-117180//CT583728.24/79693-84094//CT583728.24/63497-67898//AGKD01236336.1/1236-5520//BX537263.17/474-4865//BX537263.17/12121-16512	RF02541		Exact	0	rfam	rRNA	rRNA	31.047	1.0454	0.378368	16.7502	0.000795459	0.0253754
55	AGTACAACTCTTAGCGGTGG	carp	50.5732	40.5766	150.764	58.2793	82.5254	57.0729	79.1932	86.1789	89.6801	162.351	145.76	133.229	250.404	188.88	171.214	212.955	1	20	1	AGKD01467064.1/295-4566//AGKD01464404.1/1894-6160//BX088714.18/2670-7071//AC139725.3/80324-84725//BX548011.28/112781-117180//CT583728.24/79693-84094//CT583728.24/63497-67898//AGKD01236336.1/1236-5520//BX537263.17/474-4865//BX537263.17/12121-16512	RF02541		Exact	0	rfam	rRNA	rRNA	122.477	1.49359	0.355437	24.4472	2.01e-05	0.00224372
56	AGTACAACTCTTAGCGGTGGA	carp	18.5931	18.9933	30.8794	18.7679	29.5461	21.8577	13.576	32.2476	56.1633	54.3797	51.7212	35.9507	67.6766	70.3669	54.0306	64.3575	1	21	1	AGKD01467064.1/295-4566//AGKD01464404.1/1894-6160//BX088714.18/2670-7071//AC139725.3/80324-84725//BX548011.28/112781-117180//CT583728.24/79693-84094//CT583728.24/63497-67898//AGKD01236336.1/1236-5520//BX537263.17/474-4865//BX537263.17/12121-16512	RF02541		Exact	0	rfam	rRNA	rRNA	39.9442	1.27692	0.299081	43.9069	1.58e-09	2.5e-06
57	AGTACAACTCTTAGCGGTGGATC	carp	42.7641	75.1099	43.5945	24.6946	22.4143	29.1436	29.4146	24.4637	119.573	63.0489	39.9664	63.4424	99.823	153.191	70.1697	93.6584	1	23	1	AGKD01467064.1/295-4566//AGKD01464404.1/1894-6160//BX088714.18/2670-7071//AC139725.3/80324-84725//BX548011.28/112781-117180//CT583728.24/79693-84094//CT583728.24/63497-67898//AGKD01236336.1/1236-5520//BX537263.17/474-4865//BX537263.17/12121-16512	RF02541		Exact	0	rfam	rRNA	rRNA	62.1546	1.16441	0.382929	27.205	5.33e-06	0.0009418
58	AGTCATCCCTCGATCCAAGTTTTTG	carp	42.0204	104.463	63.5753	31.6091	64.1865	36.4295	47.5159	41.1435	168.49	108.759	91.6877	160.721	201.338	121.543	137.533	167.957	1	25	1	AY260899.1/1-500	RF02543		Exact	0	rfam	rRNA	rRNA	99.3107	1.14257	0.361402	31.6205	6.29e-07	0.000221462
59	AGTCATCCCTCGATCCAAGTTTTTGT	carp	287.449	746.782	395.983	328.933	542.019	307.222	291.883	309.688	1394.12	959.92	660.621	913.571	1588.71	727.911	787.304	1338.43	1	26	1	AY260899.1/1-500	RF02543		Exact	0	rfam	rRNA	rRNA	723.784	1.16087	0.367437	28.1093	3.45e-06	0.000696042
60	AGTGGTTAGGATTCGGCGCTCTCACC	carp	43.8797	50.9366	41.778	30.6213	27.5085	37.6438	45.2532	43.9234	19.9289	19.7028	4.70193	21.1475	33.8383	58.2463	37.1899	43.9514	1	26	1					NA	none	unknown	unknown	35.0157	-1.27556	0.354854	17.7172	0.000503049	0.0189428
61	ATAACTGTGGCAATTCC	carp	114.905	156.263	134.416	117.546	322.97	128.718	165.174	135.662	235.523	185.206	263.308	219.934	588.787	391.227	303.133	232.315	1	17	1	MIR1026b	Physcomitrella patens	miR1026	Precursor variant	1	mirbase	miRNA	miRNA	230.943	1.53097	0.334691	22.2476	5.79e-05	0.00427839
62	ATAAGGACATACTGGA	carp	42.0204	28.49	56.3095	39.5114	59.0923	55.8585	29.4146	28.3556	92.3976	83.5398	148.111	90.9342	57.5251	71.0403	68.7663	74.8221	1	16	1					NA	none	unknown	unknown	64.1368	1.32451	0.310551	24.3242	2.14e-05	0.00226765
63	ATAAGGATTGGCTCTAAGG	carp	192.253	152.81	196.175	165.948	189.503	170.004	235.317	168.466	226.465	133.979	188.077	247.426	480.504	427.925	231.56	335.915	1	19	1	mir-6497	Bombyx mori	miR_6497	Precursor variant	1	mirbase	miRNA	miRNA	233.895	1.05905	0.262271	22.9192	4.2e-05	0.00350322
64	ATAAGGATTGGCTCTAAGGG	carp	126.433	145.903	112.619	96.803	185.428	77.7162	226.266	91.7388	259.076	114.276	141.058	196.672	450.05	544.081	260.329	332.775	1	20	1					NA	none	unknown	unknown	210.076	1.71752	0.368089	28.2639	3.2e-06	0.00067321
65	ATAAGGATTGGCTCTAAGGGC	carp	34.5832	55.2533	29.063	24.6946	161.994	31.5722	72.4052	58.9352	86.0566	40.1937	42.3174	40.1802	275.782	147.804	116.482	71.1595	1	21	1	mir-6497	Bombyx mori	miR_6497	Precursor variant	2	mirbase	miRNA	miRNA	80.5298	2.07274	0.495756	19.8431	0.000182938	0.00957597
66	ATACCCTGTAGAACCGAATGTGT	carp	109.327	141.586	54.4931	99.7663	349.46	98.3596	219.478	136.218	61.5984	152.106	70.529	137.459	453.433	187.87	497.503	153.83	1	23	1	mir-10d	Oryzias latipes	miR_10	Mature 5' super	0	mirbase	stress-resp miRNA	stress	182.689	1.66272	0.473288	17.423	0.000578365	0.020557
67	ATACCCTGTAGAACCGAATTTGT	carp	24.171	33.6699	18.1644	25.6824	97.8079	20.6434	38.4652	42.2554	42.5754	35.465	25.8606	42.295	162.424	47.4724	188.055	46.0444	1	23	1	mir-10b	Monodelphis domestica	miR_10	Mature 5'	0	mirbase	stress-resp miRNA	stress	55.6907	2.10419	0.510095	19.8783	0.000179889	0.00945935
68	ATATACCCTGTAGATCCGAATTT	carp	31.9801	37.9866	18.1644	31.6091	45.8475	24.2863	54.3039	51.1513	20.8348	38.6175	11.7548	54.9834	52.4494	45.789	232.262	59.6484	1	23	1	mir-10a	Homo sapiens	miR_10	Precursor	0	mirbase	stress-resp miRNA	stress	50.7293	1.69079	0.528959	14.6732	0.00211835	0.0472769
69	ATCAGATACCGTCGTAGTTC	carp	45.3671	71.6566	49.0438	34.5725	69.2806	35.2152	61.0919	48.9274	113.232	48.8629	63.4761	71.9014	118.434	123.563	134.726	92.0888	1	20	1					NA	none	unknown	unknown	73.84	1.22318	0.319773	19.4912	0.000216364	0.0106663
70	ATCCGACTGTTTAATTAAAACAAAGC	carp	6.69351	12.0866	7.26574	5.92671	13.2448	8.50021	4.52532	21.6837	84.2449	42.558	18.8077	19.0327	45.6817	65.3167	11.2271	53.8928	1	26	1					NA	none	unknown	unknown	26.293	2.40167	0.612774	24.0126	2.48e-05	0.00250819
71	ATCCGACTGTTTAATTAAAACAAAGCA	carp	13.0152	12.0866	5.44931	11.8534	38.7156	10.9288	13.576	20.0157	67.9394	29.9482	21.1587	8.45899	84.5958	50.5026	17.5424	50.7535	1	27	1					NA	none	unknown	unknown	28.5338	1.58851	0.593309	15.1643	0.00168148	0.0412502
72	ATCTCGTCCGATCTCGGA	carp	47.9702	45.7566	76.2903	60.2549	179.315	53.4299	52.0412	92.2948	14.4937	40.1937	25.8606	23.2622	57.5251	22.8945	52.6272	35.5797	1	18	1	mir-7641	Hippoglossus hippoglossus	miR_7641	Precursor	0	mirbase	miRNA	miRNA	54.9868	-1.12304	0.458762	18.2944	0.000382438	0.0155853
73	ATCTCGTCCGATCTCGGAAG	carp	43.8797	55.2533	52.6766	41.487	24.452	30.3579	65.6172	24.4637	17.2113	19.7028	9.40386	14.8032	11.8434	37.0352	24.5594	29.301	1	20	1	mir-7641	Hippoglossus hippoglossus	miR_7641	Precursor variant	1	mirbase	miRNA	miRNA	31.378	-1.58756	0.40828	16.3559	0.000958519	0.0285227
74	ATCTGACCGAGAACTCTGACATTA	carp	13.7589	16.4033	12.7151	15.8046	30.565	6.07158	52.0412	20.0157	36.2344	20.4909	32.9135	27.4917	87.9796	117.166	72.9764	43.9514	1	24	1					NA	none	unknown	unknown	37.9112	2.45051	0.457643	33.3914	2.66e-07	0.000117951
75	ATGGTGAACTATGCCT	carp	164.735	42.3033	128.967	150.143	92.7138	177.29	196.852	100.079	38.0461	52.0154	98.7406	38.0655	69.3686	34.6784	35.0848	32.9636	1	16	1					NA	none	unknown	unknown	90.7528	-1.12295	0.442728	21.2059	9.54e-05	0.00593868
76	ATGGTGAACTATGCCTGGGCAG	carp	55.0356	47.4833	39.9616	41.487	16.3013	24.2863	47.5159	26.1317	48.9164	32.3126	32.9135	4.2295	16.9192	7.74373	9.82375	18.8363	1	22	1					NA	none	unknown	unknown	29.3686	-1.83304	0.469371	14.7565	0.00203698	0.0460862
77	ATTAGAGTGTTCAAAGCAGGCCG	carp	47.5983	56.1166	56.3095	41.487	24.452	46.144	18.1013	27.7996	101.456	114.276	63.4761	120.541	77.8281	35.6885	77.8883	85.2867	1	23	1					NA	none	unknown	unknown	62.1531	1.00478	0.337013	26.7429	6.67e-06	0.00108108
78	ATTAGAGTGTTCAAAGCAGGCCGC	carp	27.5178	23.31	29.063	16.7924	46.8663	15.7861	18.1013	33.3596	55.2574	68.5657	54.0722	23.2622	150.581	39.7287	58.2408	64.3575	1	24	1					NA	none	unknown	unknown	45.3038	1.08098	0.466836	16.9021	0.00074026	0.0246383
79	ATTAGAGTGTTCAAAGCAGGCCGCC	carp	136.473	70.7932	81.7396	68.1572	159.957	65.5731	40.7279	86.1789	365.061	257.713	244.5	177.639	450.05	215.141	305.94	179.468	1	25	1					NA	none	unknown	unknown	181.569	1.54351	0.406641	30.4877	1.09e-06	0.000313705
80	ATTAGAGTGTTCAAAGCAGGCCGCCT	carp	21.568	22.4466	9.08218	9.87785	39.7345	15.7861	27.1519	20.5717	70.657	51.2273	44.6684	27.4917	111.666	79.4574	44.9086	29.301	1	26	1	AF133089.2/5031-6893//GU568346.1/1-1848//GU568345.1/1-1848//GU568349.1/1-1848//GU568348.1/1-1848//GU568347.1/1-1848//GU568381.1/1-1848//GU568380.1/1-1848//GU568378.1/1-1848//GU568377.1/1-1848//GU568379.1/1-1849//HQ615531.1/1-1780//FJ710820.1/1-1775//FJ710819.1/1-1775//FJ710827.1/1-1775//FJ710826.1/1-1775//GU967674.1/1-1805//GU967673.1/1-1804//GU967675.1/1-1805//EU835906.1/1-1561//EF189737.1/1-1458	RF01960		Exact	0	rfam	rRNA	rRNA	39.0998	1.59084	0.480724	21.4815	8.36e-05	0.00548883
81	ATTATGACTGAACGCC	carp	59.126	40.5766	59.9424	44.4503	81.5066	63.1444	99.5571	73.947	103.268	55.1678	115.197	78.2457	148.889	219.855	126.305	98.3675	1	16	1					NA	none	unknown	unknown	91.7216	1.54588	0.312287	25.5831	1.17e-05	0.00159852
82	ATTCGGCGCTCTCACC	carp	47.9702	23.31	61.7588	43.4626	29.5461	36.4295	24.8893	33.9156	7.24687	8.66923	9.40386	27.4917	25.3787	41.0754	21.0509	24.0687	1	16	1					NA	none	unknown	unknown	29.1042	-1.84825	0.441963	17.3261	0.000605571	0.0213265
83	CAACTCTTAGCGGTGGATCA	carp	53.92	47.4833	72.6574	35.5603	86.6008	42.5011	56.5665	95.0747	163.055	172.596	117.548	99.3932	111.666	267.664	47.7154	354.228	1	20	1	AGKD01467064.1/295-4566//AGKD01464404.1/1894-6160//ABEP02020128.1/1488-5735//BX088714.18/2670-7071//AC139725.3/80324-84725//BX548011.28/112781-117180//CT583728.24/79693-84094//CT583728.24/63497-67898//AANH01014982.1/8252-12429//AGKD01236336.1/1236-5520//BX537263.17/474-4865//BX537263.17/12121-16512	RF02541		Exact	0	rfam	rRNA	rRNA	114.014	1.41411	0.484768	19.4681	0.000218758	0.0107201
84	CAACTCTTAGCGGTGGATCACTC	carp	38.3018	51.7999	58.126	44.4503	139.58	32.7865	24.8893	67.8311	125.009	120.581	101.092	131.114	343.459	134	114.377	224.466	1	23	1	AGKD01467064.1/295-4566//AGKD01464404.1/1894-6160//ABEP02020128.1/1488-5735//BX088714.18/2670-7071//AC139725.3/80324-84725//BX548011.28/112781-117180//CT583728.24/79693-84094//CT583728.24/63497-67898//AANH01014982.1/8252-12429//AGKD01236336.1/1236-5520//BX537263.17/474-4865//BX537263.17/12121-16512	RF02541		Exact	0	rfam	rRNA	rRNA	109.491	1.32237	0.454579	25.225	1.39e-05	0.00180518
85	CAACTCTTAGCGGTGGATCACTCG	carp	484.908	1004.92	817.396	502.783	764.124	392.224	524.937	391.419	1117.83	969.377	714.694	2740.71	2060.75	1393.53	903.084	2653.83	1	24	1	AGKD01467064.1/295-4566//AGKD01464404.1/1894-6160//ABEP02020128.1/1488-5735//BX088714.18/2670-7071//AC139725.3/80324-84725//BX548011.28/112781-117180//CT583728.24/79693-84094//CT583728.24/63497-67898//AANH01014982.1/8252-12429//AGKD01236336.1/1236-5520//BX537263.17/474-4865//BX537263.17/12121-16512	RF02541		Exact	0	rfam	rRNA	rRNA	1089.78	1.31969	0.432663	20.7455	0.000118897	0.00702165
86	CACAGCGCATACAATGTGGATG	carp	44.2516	50.0733	85.3725	96.803	47.8851	88.6451	88.2438	122.874	20.8348	72.5063	37.6155	48.6392	43.9898	15.1508	18.9458	36.103	1	22	1	mir-460	Danio rerio	miR_460	Mature 3'	0	mirbase	stress-resp miRNA	stress	57.3709	-1.30294	0.44708	14.7952	0.00200027	0.0457495
87	CACCTTCCTTGGATGTCTGAGCGAA	carp	49.4576	102.737	52.6766	47.4137	32.6026	35.2152	99.5571	44.4794	93.3035	59.1084	39.9664	112.082	118.434	216.824	148.76	105.17	1	25	1	Z49896.1/3386-3480//Y00371.1/2943-3030//DAAB014591448.1/199-112//CAEC01145922.1/1593-1506//CABD02072368.1/4300-4213//CAAA01125685.1/7067-7154//AP000926.6/37333-37246//AEKP01090484.1/9850-9763//AEHL01155951.1/12118-12031//AEHK01078740.1/10225-10138//ADFV01057386.1/2380-2293//ADDF012174759.1/51-138//AC200274.3/155421-155334//ABSL01057467.1/7878-7965//ABBA01031277.1/7878-7965//AANU01118891.1/4825-47…	RF00016		Variant	1	rfam	small nucleolar RNA	small nucleolar RNA	84.8617	1.2263	0.4121	16.4419	0.000920327	0.0276723
88	CACGCCCGATCTCGTCCGATCTCG	carp	65.8195	123.456	72.6574	51.3648	41.7721	27.9293	108.608	47.2594	33.5168	18.1266	4.70193	21.1475	30.4545	27.2714	28.0679	60.1716	1	24	1	mir-7641	Hippoglossus hippoglossus	miR_7641	Precursor	0	mirbase	miRNA	miRNA	47.6453	-1.95542	0.496726	16.7946	0.000778912	0.0250256
89	CACGTCGGGGTCACCA	carp	39.7892	22.4466	29.063	55.316	31.5838	64.3588	33.9399	80.6189	10.8703	11.0336	2.35097	19.0327	10.1515	22.2211	12.6305	13.0808	1	16	1					NA	none	unknown	unknown	28.6555	-1.75178	0.486323	32.1597	4.84e-07	0.000192327
90	CACTTCGAACGCACTTTG	carp	63.2165	51.7999	43.5945	52.3526	43.8098	46.144	56.5665	28.9116	35.3285	26.0077	63.4761	21.1475	20.303	22.8945	9.12206	18.3131	1	18	1					NA	none	unknown	unknown	37.6867	-1.58927	0.363729	19.7668	0.000189716	0.00975344
91	CAGCCACACCTTCCTTTTAAGA	carp	56.1511	44.0299	45.4109	49.3893	63.1676	81.3592	56.5665	100.079	105.986	83.5398	47.0193	57.0982	130.278	120.196	87.7121	109.879	1	22	1	mir-724-1//mir-724-2//mir-724-3//mir-724-4	Salmo salar	miR_724	Mature 3'	0	mirbase	miRNA	miRNA	77.3663	1.18215	0.281394	17.6764	0.000512876	0.0189732
92	CAGTGCAATAGTATTGTCAAAG	carp	39.0455	44.8933	41.778	95.8152	50.9416	40.0724	38.4652	55.5993	19.9289	29.9482	18.8077	25.377	23.6868	8.08041	20.3492	25.6383	1	22	1	mir-301a	Danio rerio	miR_301	Mature 3'	0	mirbase	miRNA	miRNA	36.1517	-1.21651	0.41623	19.6961	0.00019622	0.010043
93	CAGTTATCATGGTACCGGTGCTG	carp	44.9953	85.4699	70.841	77.0473	69.2806	55.8585	58.8292	56.1553	43.4812	57.5321	56.4232	61.3277	23.6868	35.0151	24.5594	37.6727	1	23	1	mir-101b-1//mir-101b-2	Salmo salar	miR_101	Mature 5' sub	0	mirbase	stress-resp miRNA	stress & hypoxia	53.636	-1.14597	0.278566	18.3078	0.000380014	0.0155853
94	CATAAAGTAGAAAGCACTACT	carp	1053.86	671.672	928.199	7311.59	1281.69	1054.03	807.77	1560.67	94.2094	595.024	514.862	255.884	878.104	61.6132	810.46	146.505	1	21	1	mir-142	Homo sapiens	miR_142	Mature 5'	0	mirbase	stress-resp miRNA	stress	1126.63	-2.77125	0.764917	16.4865	0.000901115	0.0272369
95	CATAAAGTAGAAAGCACTACTA	carp	58.7542	42.3033	32.6959	229.166	26.4896	52.2156	56.5665	52.2633	7.24687	22.0671	21.1587	4.2295	13.5353	7.07036	25.9628	9.41817	1	22	1	mir-142b	Tetraodon nigroviridis	miR_142	Mature 5'	0	mirbase	stress-resp miRNA	stress	41.3215	-2.72299	0.634746	28.24	3.23e-06	0.00067321
96	CATAAAGTAGACAGCACTACT	carp	471.521	409.219	445.027	3389.09	509.416	670.303	386.915	679.979	49.8223	287.661	251.553	131.114	426.363	34.0051	442.771	96.7978	1	21	1	mir-142-1//mir-142-2	Cyprinus carpio	miR_142	Mature 5'	0	mirbase	stress-resp miRNA	stress	542.597	-2.71154	0.735734	16.5019	0.000894587	0.0271836
97	CCAAGCTCGATTCTGTGGGT	carp	83.2971	132.953	98.0876	182.74	61.13	82.5735	110.87	97.2987	29.8934	81.9636	63.4761	71.9014	33.8383	47.1358	47.7154	63.311	1	20	1	mir-99-2	Danio rerio	miR_99	Precursor	0	mirbase	stress-resp miRNA	stress & preconditioning	80.5116	-1.0153	0.353239	17.5395	0.000547285	0.0197572
98	CCATGGAAGTCGGAATCC	carp	15.6182	14.6766	10.8986	8.89007	18.339	10.9288	20.364	13.8998	41.6695	19.7028	28.2116	29.6065	23.6868	82.1509	31.5763	40.2888	1	18	1					NA	none	unknown	unknown	25.6568	1.21497	0.453657	23.5645	3.08e-05	0.00292508
99	CCCACGTTGGGCGCCA	carp	395.289	242.596	325.142	450.43	344.365	604.729	373.339	401.983	75.1863	179.689	275.063	380.655	116.742	129.623	249.102	101.507	1	16	1	mir-4335	Sus scrofa	miR_4335	Precursor	0	mirbase	miRNA	miRNA	290.34	-1.24264	0.416422	15.3085	0.00157111	0.0396774
100	CCCCACGTTGGGCGCCA	carp	126.805	97.5565	101.72	229.166	125.316	189.433	104.082	156.79	23.5523	58.3203	98.7406	129	42.2979	41.4121	65.9595	40.8121	1	17	1	mir-4335	Sus scrofa	miR_4335	Precursor	0	mirbase	miRNA	miRNA	101.935	-1.54434	0.426266	17.947	0.000451068	0.0176683
101	CCCGATCTCGTCCGAT	carp	52.8044	38.8499	59.9424	74.0839	82.5254	57.0729	65.6172	87.2908	14.4937	12.6098	18.8077	10.5737	20.303	34.3418	53.3289	28.2545	1	16	1	mir-7641	Hippoglossus hippoglossus	miR_7641	Precursor	0	mirbase	miRNA	miRNA	44.4313	-2.01253	0.378625	45.87	6.04e-10	1.53e-06
102	CCCGGAGCGTTTACTTTGAAAAA	carp	196.715	220.15	123.518	93.8396	968.91	112.931	205.902	374.739	698.417	482.324	416.121	171.295	1345.07	721.514	677.839	544.684	1	23	1					NA	none	unknown	unknown	459.623	1.47859	0.54752	17.3591	0.000596155	0.0210593
103	CCCGGAGCGTTTACTTTGAAAAAA	carp	114.533	107.917	63.5753	42.4748	476.814	48.5727	142.548	240.189	479.2	267.958	216.289	71.9014	840.882	408.734	341.726	318.648	1	24	1					NA	none	unknown	unknown	261.373	1.65475	0.591291	16.9193	0.000734267	0.0246383
104	CCCTGTAGAACCGAATGTGT	carp	27.5178	31.9433	9.08218	28.6458	96.7891	26.715	47.5159	37.8075	14.4937	29.1601	23.5097	48.6392	108.283	70.0303	164.197	34.5333	1	20	1	mir-10d	Danio rerio	miR_10	Mature 5' sub	0	mirbase	stress-resp miRNA	stress	49.9289	1.91951	0.520189	17.8727	0.000467248	0.0180565
105	CCCTGTAGAACCGAATTTGT	carp	319.057	379.866	350.572	383.261	1379.5	371.581	613.181	555.993	481.011	571.381	322.082	403.917	2199.49	983.79	2474.18	497.593	1	20	1	mir-10b	Homo sapiens	miR_10	Mature 5' sub	0	mirbase	stress-resp miRNA	stress	767.904	2.10238	0.449142	27.4007	4.85e-06	0.000901149
106	CCCTGTAGAACCGAATTTGTGT	carp	79.5784	86.3332	85.3725	101.742	310.744	98.3596	140.285	154.566	118.668	171.808	82.2838	95.1637	395.908	210.427	535.395	127.145	1	22	1	mir-10b	Canis familiaris	miR_10	Mature 5'	0	mirbase	stress-resp miRNA	stress	174.611	1.84347	0.42846	21.5705	8.01e-05	0.00531726
107	CCCTGTAGATCCGAATTTGT	carp	26.0303	31.9433	27.2465	34.5725	76.4124	25.5006	70.1425	55.0433	27.1758	47.2867	14.1058	38.0655	203.03	56.8996	178.933	57.5555	1	20	1	mir-10a	Homo sapiens	miR_10	Mature 5' sub	0	mirbase	stress-resp miRNA	stress	60.6214	2.03833	0.470802	25.788	1.06e-05	0.00150185
108	CCGAATCAACTAGCCCTG	carp	42.0204	41.4399	96.2711	60.2549	22.4143	46.144	38.4652	23.3517	33.5168	20.4909	32.9135	29.6065	25.3787	25.588	13.3322	22.499	1	18	1	mir-6236	Mus musculus	miR_6236	Precursor	0	mirbase	miRNA	miRNA	35.8555	-1.0269	0.380185	16.8901	0.000744488	0.0247076
109	CCGAGAACTCTGACATTA	carp	13.0152	12.0866	27.2465	9.87785	31.5838	12.1432	24.8893	18.3478	25.3641	29.1601	42.3174	21.1475	89.6715	91.9147	70.8714	25.6383	1	18	1					NA	none	unknown	unknown	34.0797	2.22365	0.447792	29.627	1.65e-06	0.000413424
110	CCGCTGAACTTGACTAGCCT	carp	31.2364	42.3033	29.063	26.6702	42.791	34.0009	65.6172	32.8036	35.3285	35.465	37.6155	48.6392	50.7575	113.799	81.3968	50.7535	1	20	1	CABZ01092072.1/988-882//CAAK05049532.1/4055-3949//AFYH01264262.1/4103-4218	RF00019		Variant	1	rfam	other	other	47.39	1.21172	0.335128	16.1663	0.00104833	0.0298137
111	CCTCGATCCAAGTTTTTG	carp	72.8849	87.1965	72.6574	43.4626	44.8286	78.9306	97.2945	51.1513	146.749	82.7517	108.144	126.885	128.586	268	148.058	107.262	1	18	1	ACCZ01003018.1/1850-244//ACDA01004079.1/1-574//ACDA01004030.1/1-501//AY260899.1/1-500//ACDA01004074.1/1-445//ABLO01001430.1/1269-830//ABLO01004026.1/888-553//ACDA01003377.1/379-66//ABLO01000245.1/487-346//ACDA01004673.1/1-111//ACDA01004565.1/1247-1131//ACDA01003058.1/234-106	RF02543		Exact	0	rfam	rRNA	rRNA	104.053	1.24498	0.351469	19.1516	0.000254353	0.0119556
112	CCTGGCTGGCTCGCCA	carp	66.9351	48.3466	107.17	164.96	112.072	127.503	45.2532	112.867	7.24687	16.5503	58.7741	16.918	15.2272	9.09047	28.0679	13.604	1	16	1	mir-1386	Ornithorhynchus anatinus	miR_1386	Mature 5' sub	0	mirbase	miRNA	miRNA	59.4116	-2.03323	0.554349	33.3069	2.77e-07	0.00011834
113	CCTGTAGAACCGAATTTGT	carp	101.518	92.3765	79.9232	66.1816	120.222	58.2872	230.791	134.55	115.044	115.852	47.0193	78.2457	245.328	317.493	300.326	88.9494	1	19	1	mir-10b	Canis familiaris	miR_10	Mature 5' sub	0	mirbase	stress-resp miRNA	stress	137.007	1.48116	0.4298	16.1724	0.00104534	0.0298137
114	CGAGAGCTTTGAAGG	carp	81.0659	48.3466	56.3095	35.5603	149.768	72.859	61.0919	80.0629	99.6445	134.767	237.448	126.885	182.727	304.026	91.9223	92.612	1	15	1					NA	none	unknown	unknown	115.943	1.41778	0.439989	15.4768	0.0014514	0.0378152
115	CGAGAGCTTTGAAGGC	carp	58.0104	72.5199	50.8602	49.3893	256.746	74.0733	72.4052	78.395	125.914	188.359	324.433	120.541	299.469	252.513	235.77	99.414	1	16	1					NA	none	unknown	unknown	147.426	1.70876	0.462582	18.8433	0.000294572	0.0130976
116	CGAGAGCTTTGAAGGCCGAA	carp	41.2767	30.2166	12.7151	20.7435	37.6968	26.715	18.1013	22.7957	70.657	54.3797	70.529	48.6392	40.606	80.4675	67.3629	45.5211	1	20	1					NA	none	unknown	unknown	43.0264	1.14536	0.365896	19.8186	0.000185087	0.00964462
117	CGAGGTCGGCCACCC	carp	27.1459	24.1733	19.9808	22.7191	37.6968	29.1436	27.1519	28.9116	28.0816	19.7028	47.0193	46.5245	37.2222	66.3267	89.8172	49.1838	1	15	1	AF133089.2/7813-10072//EF417170.1/1-1082//EF417164.1/1-1063	RF02543		Exact	0	rfam	rRNA	rRNA	37.5501	1.36183	0.343704	18.7166	0.000312884	0.0136484
118	CGCTGAACTTGACTAGCCT	carp	15.2463	17.2666	14.5315	11.8534	21.3955	9.71453	22.6266	18.9037	26.2699	22.0671	35.2645	33.836	27.0707	60.9398	54.0306	19.8828	1	19	1	CABZ01092072.1/988-882//CAAK05049532.1/4055-3949//AFYH01264262.1/4103-4218	RF00019		Variant	1	rfam	other	other	25.6812	1.47587	0.41093	16.2558	0.00100493	0.0293013
119	CGGAGCGTTTACTTTGAAAAA	carp	15.9901	21.5833	9.08218	11.8534	18.339	9.71453	13.576	18.3478	49.8223	34.6769	42.3174	21.1475	23.6868	75.4172	39.9967	48.1373	1	21	1					NA	none	unknown	unknown	28.3555	1.31045	0.423948	26.6529	6.96e-06	0.00109813
120	CGGGCTTGGCAGAATC	carp	56.523	42.3033	52.6766	48.4015	161.994	69.216	85.9811	72.279	85.1508	64.6252	96.3896	48.6392	142.121	188.88	171.916	71.1595	1	16	1					NA	none	unknown	unknown	91.141	1.52109	0.359643	19.0825	0.000262863	0.0121085
121	CGGGCTTGGCAGAATCAGCGGGG	carp	29.3771	37.9866	23.6137	18.7679	34.6403	15.7861	20.364	22.2397	72.4687	36.2531	39.9664	44.4097	93.0554	88.8846	56.1357	51.2767	1	23	1					NA	none	unknown	unknown	42.8266	1.36974	0.354072	26.0608	9.26e-06	0.00138518
122	CGGGCTTGGCAGAATCAGCGGGGAA	carp	196.715	189.933	105.353	115.571	229.237	122.646	185.538	153.454	285.346	173.385	138.707	222.049	466.969	319.176	388.038	195.165	1	25	1					NA	none	unknown	unknown	217.955	1.15769	0.33235	15.1147	0.00172121	0.0417293
123	CGGTACTTGGATAACTGTGGCAATTCC	carp	17.4775	26.7633	9.08218	10.8656	31.5838	13.3575	9.05065	17.7918	67.9394	53.5916	39.9664	25.377	52.4494	43.7689	54.7323	27.7313	1	27	1	AF133089.2/5031-6893//GU568376.1/1-1838//GU568375.1/1-1838//GU568374.1/1-1838//GU568373.1/1-1838//GU568372.1/1-1838//GU568346.1/1-1848//GU568345.1/1-1848//GU568349.1/1-1848//GU568348.1/1-1848//GU568347.1/1-1848//GQ465834.1/1-1814//GU568381.1/1-1848//GU568380.1/1-1848//GU568378.1/1-1848//GU568377.1/1-1848//GU568379.1/1-1849//FJ598648.1/1-1811//GU568364.1/1-1875//GU568363.1/1-1875//GU568362.1/1-187…	RF01960		Exact	0	rfam	rRNA	rRNA	31.3455	1.52888	0.43662	20.6371	0.000125219	0.00728292
124	CTCGATCCAAGTTTTTG	carp	79.5784	139.86	101.72	61.2427	61.13	92.288	88.2438	58.9352	164.866	127.674	148.111	315.097	153.964	274.061	220.333	205.63	1	17	1	ACCZ01003018.1/1850-244//ACDA01004079.1/1-574//ACDA01004030.1/1-501//AY260899.1/1-500//ACDA01004074.1/1-445//ABLO01001430.1/1269-830//ABLO01004026.1/888-553//ACDA01003377.1/379-66//ABLO01000245.1/487-346//ACDA01004673.1/1-111//ACDA01004565.1/1247-1131//ACDA01003058.1/234-106	RF02543		Exact	0	rfam	rRNA	rRNA	143.296	1.16838	0.336001	27.5652	4.48e-06	0.000845973
125	CTCTTGCTGTCTCCATGGTG	carp	12.6433	6.04332	16.3479	10.8656	60.1111	32.7865	45.2532	28.9116	26.2699	20.4909	39.9664	59.2129	6.76766	10.7739	12.6305	15.6969	1	20	1	mir-132b	Cyprinus carpio	miR_132	Precursor variant	1	mirbase	stress-resp miRNA	stress & hypoxia	25.2982	1.64411	0.43866	32.6028	3.91e-07	0.000160639
126	CTGAACTTGACTAGCCT	carp	49.4576	46.6199	69.0246	65.1938	144.674	42.5011	76.9305	65.0511	50.7281	40.9818	98.7406	107.852	275.782	290.222	212.614	70.113	1	17	1	ACFV01123366.1/27890-27778//AGCE01133535.1/7866-7977//AAQR03060653.1/5269-5156//ABDC01315104.1/7452-7565//AEHL01127623.1/16447-16558//AANU01117254.1/16707-16818//CAEC01089873.1/1037-1148//ACFV01057195.1/18447-18557//AADA01105327.1/18776-18888//AACZ03074489.1/2905-2793//CABZ01092072.1/988-882//CAAK05049532.1/4055-3949//AGCE01136636.1/15104-14994//ABDC01054024.1/1039-1140//ACFV01056539.1/8160-8060/…	RF00019		Variant	1	rfam	other	other	106.655	1.88765	0.455199	22.2431	5.81e-05	0.00427839
127	CTGCGATCCATTGAAAG	carp	44.2516	18.9933	39.9616	45.4381	22.4143	37.6438	24.8893	22.7957	19.023	22.0671	30.5626	25.377	16.9192	7.74373	12.6305	14.1273	1	17	1	BX296557.35/164100-159994//CT956064.14/1018-5124//CABZ01072614.1/1-2395//CT583728.24/110560-112470//CABZ01082805.1/1-1376//CABZ01105298.1/1-1394//CABZ01054039.1/5209-7120//CABZ01116135.1/2277-768//CABZ01083083.1/1-1304//CABZ01104678.1/3281-2030//ACCZ01003018.1/1850-244//CT583728.24/29305-28221//CABZ01045617.1/5660-4577//CABZ01045618.1/2473-1393//BC160607.1/1-1050//CABZ01091617.1/1-1048//CT027638.…	RF02543		Exact	0	rfam	rRNA	rRNA	25.3024	-1.60645	0.374186	18.2963	0.000382102	0.0155853
128	CTGGCTGGCTCGCCA	carp	49.8295	29.3533	76.2903	169.899	56.0358	54.6442	54.3039	78.951	10.8703	16.5503	32.9135	25.377	13.5353	21.5478	28.7696	36.103	1	15	1	mir-1386	Ornithorhynchus anatinus	miR_1386	Precursor	0	mirbase	miRNA	miRNA	47.1859	-1.98469	0.502123	22.1364	6.11e-05	0.00442573
129	CTGTAGAACCGAATTTGT	carp	56.523	37.9866	49.0438	34.5725	68.2618	20.6434	81.4558	53.3753	46.1988	39.4056	16.4568	40.1802	131.969	161.945	116.482	44.9979	1	18	1	mir-10b	Canis familiaris	miR_10	Mature 5' sub	0	mirbase	stress-resp miRNA	stress	62.4686	1.34872	0.432975	17.6954	0.000508278	0.0189428
130	CTGTGCGTGTGACAGCGGC	carp	330.213	423.033	479.539	885.056	362.704	461.44	321.298	382.523	131.35	243.526	312.678	342.589	150.581	149.824	204.895	211.909	1	19	1	mir-210	Anolis carolinensis	miR_210	Mature 3' sub	0	mirbase	stress-resp miRNA	stress & hypoxia	337.072	-1.04768	0.336695	23.9818	2.52e-05	0.00252343
131	CTTTTTGCGGTCTGGG	carp	19.7087	21.5833	30.8794	22.7191	46.8663	26.715	29.4146	30.0236	26.2699	29.9482	28.2116	33.836	38.9141	45.1156	55.434	47.0908	1	16	1	mir-129-1//mir-129-2	Homo sapiens	miR_129	Precursor	0	mirbase	stress-resp miRNA	preconditioning	33.2956	1.04549	0.281011	14.935	0.00187304	0.0437524
132	GAAAATGGATGGCGCTG	carp	75.8598	22.4466	36.3287	20.7435	41.7721	102.003	52.0412	39.4755	15.3996	18.9147	21.1587	23.2622	8.45958	31.3116	15.4373	12.0343	1	17	1	mir-6236	Mus musculus	miR_6236	Precursor	0	mirbase	miRNA	miRNA	33.5405	-1.02727	0.514588	16.8163	0.000770941	0.0250104
133	GAACGGGCTTGGCAGAATC	carp	50.5732	37.1233	43.5945	31.6091	78.4501	43.7154	49.7786	70.0551	49.8223	45.7105	32.9135	44.4097	111.666	132.99	98.2375	74.2989	1	19	1					NA	none	unknown	unknown	62.1843	1.34425	0.284717	29.8819	1.46e-06	0.000373961
134	GAGTACAACTCTTAGC	carp	15.2463	12.0866	34.5123	18.7679	29.5461	17.0004	15.8386	21.1277	28.0816	40.1937	58.7741	69.7867	54.1413	28.6181	28.0679	73.7756	1	16	1	AGKD01467064.1/295-4566//AGKD01464404.1/1894-6160//AGKD01236336.1/1236-5520//BX537263.17/474-4865//BX537263.17/12121-16512	RF02541		Exact	0	rfam	rRNA	rRNA	34.0978	1.32202	0.441422	15.0751	0.00175357	0.042071
135	GAGTACAACTCTTAGCGGTG	carp	91.478	124.32	119.885	60.2549	44.8286	105.646	85.9811	111.199	182.078	205.697	164.568	342.589	125.202	434.996	73.6781	344.81	1	20	1	AGKD01467064.1/295-4566//AGKD01464404.1/1894-6160//AGKD01236336.1/1236-5520//BX537263.17/474-4865//BX537263.17/12121-16512	RF02541		Exact	0	rfam	rRNA	rRNA	163.576	1.17754	0.478069	15.3889	0.00151274	0.038799
136	GAGTACAACTCTTAGCGGTGGATC	carp	52.0607	124.32	61.7588	65.1938	65.2053	60.7158	63.3545	67.2751	168.49	120.581	91.6877	150.147	194.57	144.101	102.448	214.525	1	24	1	AGKD01467064.1/295-4566//AGKD01464404.1/1894-6160//AGKD01236336.1/1236-5520//BX537263.17/474-4865//BX537263.17/12121-16512	RF02541		Exact	0	rfam	rRNA	rRNA	109.152	1.10768	0.320824	23.2988	3.5e-05	0.0031647
137	GATTATGACTGAACGCCT	carp	265.509	86.3332	147.131	128.412	201.729	245.292	160.649	194.597	85.1508	67.7776	86.9857	61.3277	197.954	151.508	110.166	76.3918	1	18	1					NA	none	unknown	unknown	141.682	-1.06707	0.361325	15.5319	0.00141416	0.0373125
138	GCCTCACGATCCTTCTG	carp	98.5434	55.2533	130.783	90.8763	18.339	83.7878	83.7185	33.3596	43.4812	25.2196	61.1251	40.1802	18.6111	42.7589	20.3492	26.6848	1	17	1					NA	none	unknown	unknown	54.567	-1.16066	0.462402	15.736	0.00128444	0.0347219
139	GCGGCGACTCTGGACGTGCGCCG	carp	159.901	75.1099	83.5561	581.806	39.7345	115.36	85.9811	69.4991	93.3035	87.4804	79.9328	67.6719	21.9949	69.0202	25.2611	74.8221	1	23	1	BX537263.17/474-4865//BX537263.17/12121-16512	RF02541		Exact	0	rfam	rRNA	rRNA	108.152	-1.45291	0.573101	17.5559	0.000543058	0.0196662
140	GCGGTGCGCCGCGACCGGCTCCG	carp	101.518	132.953	205.257	126.437	128.373	143.289	106.345	54.4873	82.4332	60.6846	70.529	65.5572	82.9039	35.0151	30.173	67.4969	1	23	1	AY049845.1/1-3652//U34342.1/1-3663//X59734.1/3092-7391//X59733.1/3351-7379	RF02540		Exact	0	rfam	rRNA	rRNA	93.3408	-1.00747	0.37551	16.7751	0.000786134	0.0251476
141	GGACGTGCGCCGGGCCC	carp	65.0758	25.9	81.7396	75.0717	17.3202	15.7861	9.05065	17.7918	16.3055	18.9147	11.7548	33.836	64.2928	122.216	35.0848	68.5433	1	17	1	BX537263.17/474-4865//BX537263.17/12121-16512	RF02541		Exact	0	rfam	rRNA	rRNA	42.4177	-1.62598	0.462394	35.1051	1.16e-07	7.33e-05
142	GGCACGAGACCGATAGTCGACAAG	carp	42.7641	72.5199	45.4109	36.5481	179.315	35.2152	92.7691	77.839	57.975	39.4056	32.9135	35.9507	247.02	151.171	84.9053	64.8807	1	24	1					NA	none	unknown	unknown	81.0377	1.46236	0.472082	16.8184	0.000770186	0.0250104
143	GGCCCGGAGCGTTTACTTTGAAAA	carp	20.0805	23.31	18.1644	11.8534	36.678	15.7861	13.576	23.9077	81.5273	58.3203	61.1251	10.5737	86.2877	90.9047	37.1899	40.2888	1	24	1					NA	none	unknown	unknown	39.3484	1.54077	0.501711	18.5637	0.000336477	0.0144505
144	GGCCCGGAGCGTTTACTTTGAAAAA	carp	41.6485	37.1233	16.3479	29.6336	76.4124	23.072	20.364	58.9352	151.278	120.581	103.442	21.1475	235.176	222.885	89.1155	93.6584	1	25	1					NA	none	unknown	unknown	83.8013	1.6565	0.542742	22.9371	4.16e-05	0.00349863
145	GGCCCGGAGCGTTTACTTTGAAAAAA	carp	14.1308	16.4033	5.44931	6.9145	21.3955	6.07158	2.26266	18.9037	41.6695	38.6175	39.9664	12.6885	69.3686	68.0102	32.278	28.7777	1	26	1					NA	none	unknown	unknown	26.4317	1.58739	0.54349	23.186	3.69e-05	0.00325949
146	GGCTGGTCCGAAGGC	carp	158.413	105.327	199.808	192.618	239.426	123.86	208.165	148.45	259.982	173.385	423.174	372.196	275.782	691.885	436.455	314.985	1	15	1	mir-735	Danio rerio	miR_735	Precursor	0	mirbase	miRNA	miRNA	270.244	1.39731	0.360221	20.3096	0.000146421	0.00818533
147	GGCTGGTCCGAAGGCG	carp	21.568	5.17999	29.063	26.6702	36.678	12.1432	33.9399	25.0197	32.6109	27.5839	51.7212	76.1309	67.6766	96.2916	50.5222	97.3211	1	16	1	mir-735	Danio rerio	miR_735	Mature 5' sub	0	mirbase	miRNA	miRNA	43.1325	1.18082	0.476683	21.4748	8.39e-05	0.00548883
148	GGGGGATTAGCTCAGATGGTAGA	carp	38.6736	40.5766	47.2273	72.1083	22.4143	47.3583	47.5159	83.9549	26.2699	22.8552	9.40386	31.7212	10.1515	25.588	21.7526	14.1273	1	23	1	AFSR01008833.1/2-74//ABQO010459643.1/86-158//FP015863.11/86641-86569//FP015863.11/86048-85976//CU694451.13/27618-27546//CABZ01089097.1/6018-5946//CABZ01014037.1/9305-9233//CABZ01014037.1/8712-8640//BX901966.21/13705-13777//BX901966.21/13112-13184//BAAF04066720.1/1704-1632//BAAE01176351.1/2787-2715//ABQO010672340.1/1545-1473//ABQO010459643.1/631-703//ABQO010031148.1/1494-1422//AANH01012290.1/4426-…	RF00005		Exact	0	rfam	tRNA	tRNA	35.1062	-1.10852	0.442873	17.6832	0.000511219	0.0189732
149	GGTACTTGGATAACTGTGGCAATTCC	carp	59.8698	96.6932	54.4931	22.7191	50.9416	41.2868	49.7786	45.0354	245.488	167.868	134.005	95.1637	148.889	163.628	121.394	134.994	1	26	1	AF133089.2/5031-6893//GU568376.1/1-1838//GU568375.1/1-1838//GU568374.1/1-1838//GU568373.1/1-1838//GU568372.1/1-1838//GU568346.1/1-1848//GU568345.1/1-1848//GU568349.1/1-1848//GU568348.1/1-1848//GU568347.1/1-1848//GQ465834.1/1-1814//GU568381.1/1-1848//GU568380.1/1-1848//GU568378.1/1-1848//GU568377.1/1-1848//GU568379.1/1-1849//FJ598648.1/1-1811//GU568364.1/1-1875//GU568363.1/1-1875//GU568362.1/1-187…	RF01960		Exact	0	rfam	rRNA	rRNA	102.015	1.46477	0.365824	34.5768	1.5e-07	7.83e-05
150	GGTAGTTGGTTGTATGGTT	carp	48.7139	52.6633	79.9232	70.1328	92.7138	52.2156	42.9906	43.9234	149.467	101.666	145.76	177.639	77.8281	142.081	102.448	116.157	1	19	1	let-7d-1//let-7d-2	Danio rerio	let_7	Precursor	0	mirbase	stress-resp miRNA	stress & hypoxia & preconditioning	93.5201	1.20536	0.309924	24.7703	1.72e-05	0.00202653
151	GTACAGTACTATGATAACTGAA	carp	59.8698	104.463	65.3917	199.533	43.8098	76.5019	67.8798	72.835	47.1047	59.8965	37.6155	35.9507	13.5353	26.2613	23.8577	47.6141	1	22	1	mir-101b	Cyprinus carpio	miR_101	Mature 3' super	0	mirbase	stress-resp miRNA	stress & hypoxia	61.3825	-1.22759	0.424589	22.0159	6.47e-05	0.00465939
152	GTACAGTACTGTGATAACTG	carp	983.946	1672.27	1171.6	1841.23	963.816	1094.1	1126.81	944.631	540.798	852.737	839.295	881.85	563.408	306.719	790.812	755.023	1	20	1	mir-101a	Oryzias latipes	miR_101	Mature 3' sub	0	mirbase	stress-resp miRNA	stress & hypoxia	958.065	-1.23093	0.300505	18.6794	0.000318464	0.0138394
153	GTACTTGGATAACTGTGGCAATTCC	carp	39.7892	69.0666	39.9616	24.6946	31.5838	21.8577	45.2532	27.2436	68.8453	60.6846	51.7212	67.6719	123.51	110.096	132.621	90.5191	1	25	1	AF133089.2/5031-6893//GU568376.1/1-1838//GU568375.1/1-1838//GU568374.1/1-1838//GU568373.1/1-1838//GU568372.1/1-1838//GU568346.1/1-1848//GU568345.1/1-1848//GU568349.1/1-1848//GU568348.1/1-1848//GU568347.1/1-1848//GQ465834.1/1-1814//GU568381.1/1-1848//GU568380.1/1-1848//GU568378.1/1-1848//GU568377.1/1-1848//GU568379.1/1-1849//FJ598648.1/1-1811//HQ615538.1/1-1774//HQ615575.1/1-1775//HQ615574.1/1-177…	RF01960		Exact	0	rfam	rRNA	rRNA	62.8199	1.38532	0.302046	42.8055	2.71e-09	2.83e-06
154	GTACTTGGATAACTGTGGCAATTCCA	carp	21.568	42.3033	32.6959	15.8046	21.3955	19.4291	24.8893	22.2397	42.5754	27.5839	39.9664	21.1475	94.7473	48.1458	58.2408	51.2767	1	26	1	AF133089.2/5031-6893//GU568376.1/1-1838//GU568375.1/1-1838//GU568374.1/1-1838//GU568373.1/1-1838//GU568372.1/1-1838//GU568346.1/1-1848//GU568345.1/1-1848//GU568349.1/1-1848//GU568348.1/1-1848//GU568347.1/1-1848//GQ465834.1/1-1814//GU568381.1/1-1848//GU568380.1/1-1848//GU568378.1/1-1848//GU568377.1/1-1848//GU568379.1/1-1849//FJ598648.1/1-1811//HQ615538.1/1-1774//HQ615575.1/1-1775//HQ615574.1/1-177…	RF01960		Exact	0	rfam	rRNA	rRNA	36.5006	1.15778	0.350916	20.7172	0.000120515	0.00708085
155	GTCATCCCTCGATCCAAGTTTTTG	carp	25.2866	69.9299	29.063	22.7191	71.3183	31.5722	29.4146	30.0236	99.6445	70.1419	54.0722	76.1309	186.111	90.9047	78.59	115.111	1	24	1	AY260899.1/1-500	RF02543		Exact	0	rfam	rRNA	rRNA	67.5021	1.0361	0.430869	20.8358	0.000113874	0.00686585
156	GTCATCCCTCGATCCAAGTTTTTGT	carp	199.69	438.573	261.567	232.13	637.789	250.149	171.962	254.645	796.25	770.773	580.689	630.195	1458.43	382.473	649.771	884.261	1	25	1	AY260899.1/1-500	RF02543		Exact	0	rfam	rRNA	rRNA	537.459	1.29662	0.429997	19.1908	0.000249649	0.011872
157	TAAAGCGAATGACTAGAGGCC	carp	36.8143	35.3966	30.8794	40.4992	29.5461	35.2152	90.5065	33.3596	45.293	37.8294	49.3703	44.4097	98.1311	99.3218	117.885	60.6949	1	21	1					NA	none	unknown	unknown	55.322	1.37619	0.33567	21.8049	7.16e-05	0.00499883
158	TAACAGTCTACAGTCATGGCT	carp	10879.2	15388	14586	22019.7	7610.68	13667.1	11342.7	10905.2	5603.64	8532.88	7694.71	12170.4	6601.86	2799.86	6282.29	8785.58	1	21	1	mir-212	Danio rerio	miR_212	Mature 3'	0	mirbase	miRNA	miRNA	10304.4	-1.36152	0.344778	16.6109	0.000849645	0.0263734
159	TAACTGTGGCAATTCC	carp	65.8195	82.8799	81.7396	84.9495	226.181	87.4308	124.446	94.5187	169.396	138.708	242.149	114.196	270.707	225.242	194.37	130.285	1	16	1					NA	none	unknown	unknown	145.814	1.07444	0.344487	16.8162	0.000770988	0.0250104
160	TAAGGACATACTGGA	carp	14.8745	3.45333	25.4301	20.7435	38.7156	20.6434	24.8893	11.6758	48.9164	48.0748	134.005	61.3277	32.1464	32.6583	34.3831	29.301	1	15	1					NA	none	unknown	unknown	36.3274	2.20624	0.48806	23.1716	3.72e-05	0.00325949
161	TAAGGATTGGCTCTAAGG	carp	67.6789	49.2099	50.8602	39.5114	84.5631	47.3583	83.7185	53.3753	115.95	66.9895	119.899	97.2784	201.338	214.468	135.427	122.959	1	18	1	mir-6497	Bombyx mori	miR_6497	Precursor variant	1	mirbase	miRNA	miRNA	96.9116	1.68279	0.304964	36.6835	5.37e-08	4.12e-05
162	TAAGGATTGGCTCTAAGGG	carp	68.4226	59.5699	59.9424	33.5847	78.4501	52.2156	88.2438	65.0511	144.032	59.8965	79.9328	112.082	255.479	317.83	136.129	138.133	1	19	1					NA	none	unknown	unknown	109.312	1.92975	0.364238	34.9104	1.27e-07	7.33e-05
163	TAATCTCAGCTGGCAACTGT	carp	68.4226	69.0666	101.72	118.534	96.7891	78.9306	58.8292	72.835	28.0816	64.6252	65.827	63.4424	33.8383	28.2815	37.1899	52.8464	1	20	1	mir-216a	Homo sapiens	miR_216	Mature 5' sub	0	mirbase	miRNA	miRNA	64.9538	-1.21626	0.327291	15.8753	0.00120275	0.032822
164	TAATCTCAGCTGGCAACTGTG	carp	180.353	189.07	212.523	408.943	253.689	176.076	117.658	216.837	150.373	121.369	117.548	93.0489	71.0605	62.9599	69.468	181.038	1	21	1	mir-216a	Canis familiaris	miR_216	Mature 5'	0	mirbase	miRNA	miRNA	163.876	-1.03157	0.38874	15.1396	0.00170118	0.041506
165	TACAGTACTGTGATAACTG	carp	966.097	1703.35	1166.15	2261.04	781.445	1044.31	1527.3	858.453	351.473	632.854	700.588	556.179	363.762	328.267	842.738	544.161	1	19	1	mir-101-1//mir-101-2	Homo sapiens	miR_101	Mature 3' sub	0	mirbase	stress-resp miRNA	stress & hypoxia	914.261	-1.44548	0.36312	25.4804	1.23e-05	0.00165983
166	TACAGTACTGTGATAACTGA	carp	4301.33	6991.26	4348.55	8063.29	3754.4	4428.61	6487.05	3735.71	1972.96	2815.13	2941.06	2510.21	1949.09	1990.14	3982.13	2818.65	1	20	1	mir-101-1//mir-101-2	Anolis carolinensis	miR_101	Mature 3'	0	mirbase	stress-resp miRNA	stress & hypoxia	3943.1	-1.21137	0.303333	23.0458	3.95e-05	0.00336993
167	TACAGTACTGTGATAACTGAA	carp	5845.67	8648	5927.03	9518.3	4426.83	5615	7681.74	5384.79	2836.25	4281.81	3785.06	3449.15	1666.54	3433.84	5514.63	3881.33	1	21	1	mir-101-1//mir-101-2	Homo sapiens	miR_101	Mature 3'	0	mirbase	stress-resp miRNA	stress & hypoxia	5118.5	-1.06078	0.319984	16.2192	0.00102248	0.029585
168	TACAGTGAAACTGCGAATGGCTC	carp	44.9953	119.14	50.8602	41.487	157.919	57.0729	61.0919	73.391	181.172	117.429	164.568	107.852	250.404	191.91	169.109	182.085	1	23	1					NA	none	unknown	unknown	123.155	1.15304	0.393699	20.3105	0.00014636	0.00818533
169	TACCACAGGGTAGAACCACG	carp	145.026	250.366	105.353	204.472	88.6384	145.718	300.934	100.635	68.8453	100.09	122.25	61.3277	55.8332	49.4925	69.468	92.0888	1	20	1	mir-140	Homo sapiens	miR_140	Mature 3' sub	0	mirbase	stress-resp miRNA	stress & hypoxia & preconditioning	122.534	-1.00815	0.403788	16.0844	0.00108971	0.030754
170	TACCCTGTAGAACCGAATGTG	carp	236.504	254.683	154.397	304.238	562.396	218.577	583.767	324.7	145.843	285.296	284.467	374.31	737.675	519.503	1190.08	282.545	1	21	1	mir-10d	Danio rerio	miR_10	Mature 5' sub	0	mirbase	stress-resp miRNA	stress	403.686	1.51974	0.426779	16.1393	0.0010618	0.0301174
171	TACCCTGTAGAACCGAATGTGT	carp	17993.7	19671.9	11185.6	22762.5	69532.3	15231.2	44873.1	24451.4	11668.4	22350.8	18325.8	27720.1	93837	37532.2	111177	24666.7	1	22	1	mir-10d	Oryzias latipes	miR_10	Mature 5'	0	mirbase	stress-resp miRNA	stress	35811.2	1.89964	0.49028	20.0371	0.000166765	0.0089324
172	TACCCTGTAGAACCGAATGTGTGT	carp	724.387	707.069	550.38	754.668	3246	590.158	1683.42	1137	701.135	1008.78	757.011	1106.01	3686.68	1774.32	4728.03	1153.73	1	24	1	mir-10d	Danio rerio	miR_10	Mature 5' super	0	mirbase	stress-resp miRNA	stress	1519.3	2.05051	0.461241	24.0205	2.47e-05	0.00250819
173	TACCCTGTAGAACCGAATTTGT	carp	196937	247551	160064	206619	921713	185562	397387	319659	249158	297455	197025	212198	1.43733e+06	440276	1.41096e+06	282437	1	22	1	mir-10b	Oryzias latipes	miR_10	Mature 5'	0	mirbase	stress-resp miRNA	stress	447646	2.13825	0.493243	24.3155	2.15e-05	0.00226765
174	TACCCTGTAGAACCGAATTTGTG	carp	18472.6	28553	14342.6	18230.6	27238.5	17096.4	33157	22905.2	24110.3	25753.9	16360.4	24163.1	32789.3	34500.7	103961	27119.1	1	23	1	mir-10b	Homo sapiens	miR_10	Mature 5'	0	mirbase	stress-resp miRNA	stress	29297.1	1.31736	0.39067	14.9878	0.00182707	0.0430276
175	TACCCTGTAGAACCGAATTTGTGT	carp	1773.41	2224.81	1493.11	1819.5	8708.98	1641.76	3002.55	3019.04	2639.67	3094.91	1838.46	2165.5	12369.6	3907.22	13058.6	2892.95	1	24	1	mir-10b	Homo sapiens	miR_10	Mature 5' super	0	mirbase	stress-resp miRNA	stress	4103.13	2.13993	0.495393	22.3273	5.58e-05	0.00419371
176	TACCCTGTAGATCCGAATTT	carp	104.493	136.406	43.5945	126.437	173.202	114.146	167.437	154.566	39.8578	115.064	77.5819	116.311	346.843	126.256	584.513	95.2281	1	20	1	mir-10a	Danio rerio	miR_10	Mature 5' sub	0	mirbase	stress-resp miRNA	stress	157.621	1.4783	0.505561	14.5238	0.00227235	0.0493743
177	TACCCTGTAGATCCGAATTTGT	carp	17634.1	19589.9	10655.2	19554.2	55716.9	16173.5	30204.3	32433.3	9988.91	23734.8	12772.8	19844.8	110524	25071.8	103441	25825.7	1	22	1	mir-10a	Danio rerio	miR_10	Mature 5'	0	mirbase	stress-resp miRNA	stress	33322.9	1.97366	0.488611	23.8241	2.72e-05	0.00269871
178	TACCCTGTAGATCCGAATTTGTGT	carp	206.383	243.46	172.561	226.203	888.422	236.792	321.298	417.55	193.854	393.268	192.779	262.229	1548.1	322.207	1749.33	378.296	1	24	1	mir-10a	Homo sapiens	miR_10	Mature 5' super	0	mirbase	stress-resp miRNA	stress	484.546	2.23374	0.510593	24.2728	2.19e-05	0.00227303
179	TACCCTGTAGATCCGGATTTGTGT	carp	1231.61	1498.74	1062.62	1248.56	2491.05	1080.74	1970.78	1754.16	1083.41	1385.5	916.877	1298.46	2918.56	2307.63	5017.83	1758.06	1	24	1	mir-10c	Danio rerio	miR_10	Mature 5' super	0	mirbase	stress-resp miRNA	stress	1814.04	1.25079	0.321543	23.5515	3.1e-05	0.00292508
180	TACCTGGTTGATCCTG	carp	976.881	807.215	1596.65	984.822	1276.6	1016.38	1814.65	889.032	1562.61	1186.9	2611.92	2681.5	2818.73	4069.84	3234.12	2720.8	1	16	1					NA	none	unknown	unknown	1890.54	1.55861	0.320984	30.1768	1.27e-06	0.000339259
181	TACCTGGTTGATCCTGCCA	carp	460.365	395.406	454.109	292.384	439.117	432.297	405.016	363.619	668.524	829.093	1198.99	881.85	1233.41	566.302	779.585	818.334	1	19	1					NA	none	unknown	unknown	638.65	1.15646	0.26204	34.7187	1.4e-07	7.66e-05
182	TAGCACCATTTGAAATCGGT	carp	161.016	233.963	132.6	269.665	106.977	126.289	122.184	163.462	59.7867	186.782	96.3896	124.77	79.5201	48.4825	38.5933	114.064	1	20	1	mir-3556b-1//mir-3556b-2	Rattus norvegicus	miR_3556	Mature 5'	0	mirbase	miRNA	miRNA	129.034	-1.51266	0.391291	14.7224	0.00206995	0.0465577
183	TAGCAGCACATAAATACTG	carp	187.79	246.913	154.397	411.907	146.712	210.077	217.216	166.242	77.9039	165.503	115.197	143.803	108.283	83.1609	140.339	129.761	1	19	1	mir-457b	Cyprinus carpio	miR_457	Precursor	0	mirbase	miRNA	miRNA	169.075	-1.11979	0.328691	15.1036	0.00173024	0.0418514
184	TAGCCCGTGGACGGTGTGAGGCC	carp	13.387	22.4466	16.3479	14.8168	56.0358	19.4291	20.364	25.5757	63.4101	55.1678	77.5819	23.2622	38.9141	27.9448	21.0509	34.0101	1	23	1	AF061799.1/528-4296	RF02540		Exact	0	rfam	rRNA	rRNA	33.109	1.72678	0.422743	16.8081	0.000773953	0.0250256
185	TAGTTCCGACCGTAAACGATGCCG	carp	132.011	222.74	216.156	174.838	46.8663	94.7167	181.013	58.9352	86.0566	50.4391	47.0193	54.9834	84.5958	101.342	41.4001	89.9958	1	24	1					NA	none	unknown	unknown	105.194	-1.62783	0.407359	19.0839	0.000262687	0.0121085
186	TATGACTGAACGCCT	carp	79.9503	31.08	67.2081	52.3526	120.222	127.503	106.345	97.8547	17.2113	19.7028	47.0193	27.4917	54.1413	56.8996	50.5222	23.0222	1	15	1					NA	none	unknown	unknown	61.1579	-1.1332	0.395601	31.0586	8.26e-07	0.000264302
187	TCAGATACCGTCGTAGTTC	carp	39.4174	65.6132	47.2273	30.6213	74.3748	46.144	58.8292	45.0354	144.032	61.4727	101.092	95.1637	67.6766	105.382	112.271	104.646	1	19	1					NA	none	unknown	unknown	74.9374	1.14024	0.329701	18.3046	0.00038059	0.0155853
188	TCATCCCTCGATCCAAGTTTTTGT	carp	310.505	739.012	579.443	540.319	573.603	415.296	438.956	447.018	992.822	717.97	503.107	845.899	2165.65	726.227	1054.65	1139.6	1	24	1	AY260899.1/1-500	RF02543		Exact	0	rfam	rRNA	rRNA	761.88	1.22878	0.342599	21.8499	7.01e-05	0.00492206
189	TCCCGGACCCTGCCT	carp	49.0858	13.8133	50.8602	46.4259	36.678	34.0009	52.0412	25.0197	13.5879	9.45734	21.1587	14.8032	16.9192	27.6081	16.139	10.4646	1	15	1	BX537263.17/9969-11855//BX296557.35/166773-164887//AF133089.2/5031-6893//CABZ01002707.1/941-2834//GU568354.1/1-1871//GU568353.1/1-1871//GU568355.1/1-1871//GU568352.1/1-1871//GU568351.1/1-1871//GU568350.1/1-1871//GU568376.1/1-1838//GU568375.1/1-1838//GU568374.1/1-1838//GU568373.1/1-1838//GU568372.1/1-1838//GU568346.1/1-1848//GU568345.1/1-1848//GU568349.1/1-1848//GU568348.1/1-1848//GU568347.1/1-184…	RF01960		Exact	0	rfam	rRNA	rRNA	27.3789	-1.50111	0.470489	15.0825	0.00174745	0.0420117
190	TCCCTGAGACCCTAA	carp	19.3368	20.72	30.8794	28.6458	19.3578	23.072	11.3133	18.3478	38.9519	48.8629	126.952	76.1309	13.5353	34.0051	14.0339	39.2424	1	15	1	mir-125b-1//mir-125b-2	Homo sapiens	miR_125	Precursor	0	mirbase	stress-resp miRNA	stress & hypoxia	35.2117	1.53905	0.436548	24.5789	1.89e-05	0.00215604
191	TCCCTGAGACCCTTA	carp	20.0805	10.36	29.063	23.7069	32.6026	24.2863	9.05065	13.8998	52.5398	42.558	91.6877	54.9834	18.6111	32.995	16.8407	38.1959	1	15	1	mir-125a-1//mir-125a-2	Danio rerio	miR_125	Precursor	0	mirbase	stress-resp miRNA	stress & hypoxia	31.9663	1.54821	0.428462	18.8929	0.000287693	0.0128827
192	TCCCTGTTCGGGCGCCT	carp	340.997	155.4	69.0246	87.9129	257.765	225.863	138.022	251.865	28.0816	96.9377	68.178	71.9014	113.358	114.809	59.6442	96.2746	1	17	1	mir-9226	Eptesicus fuscus	miR_9226	Precursor variant	1	mirbase	miRNA	miRNA	136.002	-1.31563	0.46957	15.9435	0.00116463	0.0320857
193	TCCTGGCTGGCTCGCCA	carp	130.152	64.7499	158.03	233.117	163.013	174.862	79.1932	187.37	27.1758	47.2867	105.793	44.4097	60.909	12.794	84.9053	31.3939	1	17	1	mir-1386	Ornithorhynchus anatinus	miR_1386	Mature 5' sub	0	mirbase	miRNA	miRNA	100.322	-1.40511	0.534216	16.3657	0.000954077	0.0284641
194	TCGGGGCCCGGAGCGTTTACTTTGAA	carp	14.8745	14.6766	14.5315	14.8168	51.9605	13.3575	11.3133	20.0157	25.3641	25.2196	11.7548	10.5737	137.045	18.5176	65.9595	31.3939	1	26	1	BX537263.17/9969-11855//BX296557.35/166773-164887//AF133089.2/5031-6893//CABZ01002707.1/941-2834//CABZ01108928.1/3-1948//HQ615575.1/1-1775//HQ615574.1/1-1775//FJ710871.1/1-1770//HQ615531.1/1-1780//FJ710870.1/1-1769//FJ710820.1/1-1775//FJ710819.1/1-1775//FJ710827.1/1-1775//FJ710826.1/1-1775//FJ710894.1/1-1793//GU967674.1/1-1805//CABZ01080123.1/1737-1//EF189737.1/1-1458//CABZ01090559.1/1540-1//CABZ…	RF01960		Exact	0	rfam	rRNA	rRNA	30.0859	2.07265	0.583923	16.0299	0.0011181	0.0312123
195	TCTCCCAATCCTTGTACC	carp	69.1663	64.7499	85.3725	73.0961	123.279	89.8594	72.4052	75.615	255.452	126.886	152.813	173.409	108.283	131.98	94.0273	154.877	1	18	1	mir-150	Danio rerio	miR_150	Precursor	0	mirbase	stress-resp miRNA	stress	115.704	1.2931	0.280366	24.4194	2.04e-05	0.00224372
196	TGAAAAGAACTTTGAAGAGAG	carp	42.7641	19.8566	25.4301	19.7557	12.226	9.71453	36.2026	18.9037	85.1508	44.1343	35.2645	67.6719	11.8434	364.965	39.295	88.9494	1	21	1					NA	none	unknown	unknown	57.633	1.10059	0.698325	18.8977	0.000287036	0.0128827
197	TGAAGGCCGGCGCTC	carp	29.0052	18.13	23.6137	37.5358	38.7156	36.4295	38.4652	28.9116	38.0461	29.9482	126.952	71.9014	125.202	86.8645	71.5731	43.9514	1	15	1	HM461752.1/1-440	RF00177		Exact	0	rfam	rRNA	rRNA	52.8278	1.24955	0.442943	16.6581	0.000830891	0.0260216
198	TGAAGGGCAGCAAAACATCG	carp	9.66841	5.17999	18.1644	10.8656	33.6215	6.07158	27.1519	19.4597	45.293	32.3126	25.8606	29.6065	35.5302	48.4825	25.2611	41.3353	1	20	1					NA	none	unknown	unknown	25.8666	1.71059	0.46128	19.5619	0.000209187	0.0104037
199	TGCATAGTCACAAAAATGAGC	carp	35.6987	44.0299	50.8602	69.145	25.4708	49.787	36.2026	49.4833	31.7051	44.9224	28.2116	31.7212	32.1464	11.4473	19.6475	18.8363	1	21	1	mir-153b	Danio rerio	miR_153	Mature 3' sub	0	mirbase	stress-resp miRNA	preconditioning	36.2072	-1.35902	0.357926	14.5859	0.00220704	0.0485486
200	TGGGCAGTGTCCTCGCGCCT	carp	40.9048	37.1233	50.8602	50.3771	20.3767	31.5722	52.0412	12.7878	13.5879	7.88112	11.7548	10.5737	32.1464	31.3116	11.9288	9.9414	1	20	1	AF133089.2/7813-10072	RF02543		Exact	0	rfam	rRNA	rRNA	26.5731	-2.0372	0.50542	17.2652	0.000623295	0.0217511
201	TGTAAACATCCTTGACTGGAA	carp	116.021	182.163	141.682	461.296	138.561	159.075	115.396	180.142	43.4812	92.2091	103.442	80.3604	81.212	27.2714	72.2747	86.3332	1	21	1	mir-30a	Oryzias latipes	miR_30	Mature 5' super	0	mirbase	stress-resp miRNA	stress & hypoxia & preconditioning	130.058	-1.50505	0.448994	20.0874	0.000162809	0.00876728
202	TGTAAACATCCTTGACTGGAAGC	carp	448.837	568.072	455.925	1280.17	477.833	425.011	395.966	646.063	250.017	400.361	303.275	270.688	314.696	153.865	287.696	390.331	1	23	1	mir-30e	Anolis carolinensis	miR_30	Mature 5'	0	mirbase	stress-resp miRNA	stress & hypoxia & preconditioning	441.8	-1.16744	0.365812	16.3219	0.000974027	0.0289095
203	TGTAGTGTTTCCTACTTTATGGA	carp	21.9398	62.1599	34.5123	139.278	14.2637	38.8581	18.1013	67.8311	9.05859	23.6433	11.7548	8.45899	1.69192	1.34674	11.9288	9.41817	1	23	1	mir-142	Homo sapiens	miR_142	Mature 3'	0	mirbase	stress-resp miRNA	stress	29.6403	-2.24866	0.699098	25.2107	1.4e-05	0.00180518
204	TGTGCAAATCCATGCAAAACT	carp	129.408	195.976	108.986	350.664	136.524	121.432	158.386	210.165	74.2805	99.3021	65.827	38.0655	86.2877	29.6282	51.9255	94.1817	1	21	1	mir-19b	Anolis carolinensis	miR_19	Mature 3'	0	mirbase	stress-resp miRNA	stress & hypoxia	121.94	-1.48348	0.430469	21.0493	0.000102821	0.00629835
205	TGTGCAAATCTATGCAAAACTG	carp	207.127	419.579	216.156	435.613	190.522	156.647	332.611	288.004	146.749	147.377	75.2309	65.5572	103.207	85.5177	174.722	223.42	1	22	1	mir-19a	Anolis carolinensis	miR_19	Mature 3'	0	mirbase	stress-resp miRNA	stress & hypoxia	204.253	-1.53689	0.404279	17.4443	0.000572554	0.0204768
206	TTAGAGTGTTCAAAGCAGGCCG	carp	46.4827	40.5766	34.5123	34.5725	55.017	25.5006	22.6266	23.9077	90.5859	104.819	61.1251	78.2457	65.9847	36.3619	63.1527	58.6019	1	22	1					NA	none	unknown	unknown	52.6295	1.10246	0.328828	20.8125	0.00011515	0.00690662
207	TTAGAGTGTTCAAAGCAGGCCGC	carp	29.7489	16.4033	23.6137	20.7435	62.1488	26.715	2.26266	30.5796	75.1863	103.243	65.827	52.8687	170.884	34.6784	77.1866	59.6484	1	23	1					NA	none	unknown	unknown	53.2336	1.71697	0.551562	16.543	0.000877393	0.0268012
208	TTAGAGTGTTCAAAGCAGGCCGCC	carp	162.504	136.406	128.967	136.314	268.972	103.217	61.0919	108.975	474.67	481.536	364.4	241.081	412.828	251.84	425.228	230.222	1	24	1					NA	none	unknown	unknown	249.266	1.46984	0.384072	25.2543	1.37e-05	0.00180518
209	TTAGAGTGTTCAAAGCAGGCCGCCT	carp	21.1961	25.0366	9.08218	15.8046	69.2806	15.7861	9.05065	26.6876	80.6215	63.0489	77.5819	38.0655	137.045	55.2162	62.451	36.103	1	25	1	AF133089.2/5031-6893//GU568346.1/1-1848//GU568345.1/1-1848//GU568349.1/1-1848//GU568348.1/1-1848//GU568347.1/1-1848//GU568381.1/1-1848//GU568380.1/1-1848//GU568378.1/1-1848//GU568377.1/1-1848//GU568379.1/1-1849//HQ615531.1/1-1780//FJ710820.1/1-1775//FJ710819.1/1-1775//FJ710827.1/1-1775//FJ710826.1/1-1775//GU967674.1/1-1805//GU967673.1/1-1804//GU967675.1/1-1805//EU835906.1/1-1561//EF189737.1/1-1458	RF01960		Exact	0	rfam	rRNA	rRNA	46.3786	1.83541	0.537541	17.2915	0.000615582	0.0216129
210	TTATGACTGAACGCC	carp	51.6888	31.9433	49.0438	40.4992	93.7326	46.144	63.3545	58.9352	144.032	89.0566	181.024	57.0982	123.51	273.387	162.092	109.355	1	15	1					NA	none	unknown	unknown	98.431	1.44037	0.391867	29.5849	1.69e-06	0.000413424
211	TTATGACTGAACGCCT	carp	60.9853	37.9866	61.7588	58.2793	200.71	81.3592	117.658	102.859	148.561	81.9636	176.322	46.5245	299.469	229.282	159.285	88.9494	1	16	1					NA	none	unknown	unknown	121.997	1.04985	0.438939	16.9158	0.000735487	0.0246383
212	TTCAGACTACTCTCCCTCCGCTCTTT	carp	36.0706	53.5266	23.6137	22.7191	33.6215	29.1436	36.2026	34.4715	75.1863	48.0748	39.9664	57.0982	120.126	70.3669	54.0306	55.4625	1	26	1					NA	none	unknown	unknown	49.3551	1.08663	0.346445	15.2236	0.00163517	0.0405834
213	TTCCATGTGAACAGCAGTTGAAC	carp	11.5277	19.8566	12.7151	15.8046	32.6026	14.5718	22.6266	24.4637	55.2574	24.4315	35.2645	14.8032	79.5201	43.0955	24.5594	57.5555	1	23	1					NA	none	unknown	unknown	30.541	1.14639	0.460052	16.7131	0.000809533	0.025682
214	TTCGATTCCGGAGAGGGAGCCTGAGA	carp	30.1208	52.6633	23.6137	13.829	65.2053	26.715	20.364	32.2476	88.7742	64.6252	37.6155	52.8687	143.813	85.5177	77.1866	112.495	1	26	1					NA	none	unknown	unknown	57.9784	1.02764	0.434326	22.138	6.11e-05	0.00442573
215	TTGCATAGTCACAAAAGTG	carp	824.79	928.082	662.999	776.399	457.456	575.586	755.729	445.35	440.248	464.986	503.107	425.064	417.903	347.121	441.367	391.377	1	19	1	mir-153-1//mir-153-2	Anolis carolinensis	miR_153	Mature 3' sub	0	mirbase	stress-resp miRNA	preconditioning	553.598	-1.003	0.197427	30.1786	1.27e-06	0.000339259
216	TTGCATAGTCACAAAAGTGAT	carp	204.524	235.69	306.978	778.375	382.062	234.363	144.81	476.486	57.975	192.299	129.303	76.1309	189.495	23.2312	139.638	107.786	1	21	1	mir-153-1//mir-153-2	Anolis carolinensis	miR_153	Mature 3'	0	mirbase	stress-resp miRNA	preconditioning	229.947	-1.73973	0.57044	15.3203	0.00156241	0.0396316
217	TTGGCAATGGTAGAACTCACACT	carp	143.167	113.96	138.049	117.546	89.6573	119.003	90.5065	120.094	185.701	137.131	119.899	152.262	196.262	523.544	381.723	158.016	1	23	1	mir-182	Homo sapiens	miR_182	Mature 5' sub	0	mirbase	stress-resp miRNA	preconditioning	174.158	1.30227	0.334587	28.318	3.11e-06	0.00067321
218	TTGGTTGATATAGAC	carp	17.8494	17.2666	18.1644	14.8168	22.4143	9.71453	36.2026	12.7878	35.3285	26.0077	44.6684	29.6065	28.7626	70.0303	34.3831	38.7191	1	15	1					NA	none	unknown	unknown	28.5452	1.36795	0.397143	16.3139	0.000977732	0.02892
219	TTTCCCTTTGTCATCCTATGCCT	carp	163.991	146.766	225.238	119.522	578.697	109.288	65.6172	251.865	138.596	188.359	117.548	181.868	756.286	687.172	336.814	595.437	1	23	1	mir-204-2	Danio rerio	miR_204	Mature 5' super	0	mirbase	stress-resp miRNA	hypoxia & preconditioning	291.442	1.86009	0.489471	21.9574	6.66e-05	0.00475673
220	TTTGGCAATGGTAGAACTCACA	carp	13361.7	13134.7	14460.6	8931.56	15532.1	13504.4	9876.52	14413.6	13796.2	12041.6	11736	18537.9	15479.3	31350.3	43291.9	17753.8	1	22	1	mir-182	Danio rerio	miR_182	Mature 5'	0	mirbase	stress-resp miRNA	preconditioning	16700.1	1.11266	0.315084	17.8059	0.00048232	0.0182711
221	TTTGGCAATGGTAGAACTCACAC	carp	8308.14	8818.07	8646.24	5642.23	10388	7924.63	8781.39	8365.47	9481.63	7302.64	7142.23	9643.25	11251.2	18559	32019.8	10817.8	1	23	1	mir-182	Oryzias latipes	miR_182	Mature 5'	0	mirbase	stress-resp miRNA	preconditioning	10818.2	1.20956	0.313264	21.6538	7.7e-05	0.00518517
222	TTTGGCAATGGTAGAACTCACACT	carp	6600.18	7586.1	6699.02	4922.13	9164.4	6125.01	7749.62	7453.08	9088.49	7121.38	5766.92	7957.8	10124.4	15250.4	27768.2	9066.03	1	24	1	mir-182	Homo sapiens	miR_182	Mature 5'	0	mirbase	stress-resp miRNA	preconditioning	9277.7	1.2694	0.317962	21.248	9.35e-05	0.0058838
223	TTTGGCAATGGTAGAACTCACACTGG	carp	174.775	251.23	203.441	176.814	325.008	174.862	160.649	210.721	240.959	226.976	216.289	310.868	387.449	377.086	689.768	301.905	1	26	1	mir-182	Homo sapiens	miR_182	Mature 5' super	0	mirbase	stress-resp miRNA	preconditioning	276.8	1.12448	0.296848	19.1013	0.00026052	0.0121075
